# Supplementary material for: The body plan of Halszkaraptor escuilliei (Dinosauria, Theropoda) is not a transitional form along the evolution of dromaeosaurid hypercarnivory
Source: PeerJ. 2020 Feb 25;8:e8672. doi: 10.7717/peerj.8672 (PMC7047864; doi:10.7717/peerj.8672)
Supplement: Supplemental Information 1 — Data matrix in Nexus format describing the state distribution of 1807 character statements among 185 operational taxonomic units. Character statement list included at bottom of file. [file peerj-08-8672-s001.nex]

[Character list at bottom]
#NEXUS
begin data;
dimensions ntax=185 nchar=1807;
format missing=? symbols="0~1";
matrix
Herrerasaurus    1000000000001000010010001000000100100000100000000000000001100110110?000010000000000100000000000101????0000000001000000100?0?000000???0?????0001010010000000001000?0100100010?0010010??0000000?01100001010010001100000000001000000000?10100000000??100?00101110010001?000000?0000000?00001000000??000?00100100001000001010000101000100001100001?????????00?01000000000??00000000000001?0000101010010000100100?00000010001?1?000100010?000100001000110100?0000000010?0?0000000000?00000?0100000100000100001000010?0000100?0?00????????000000000?10100?00000010?0?101010000?00000000?100?0?0000000000?000000000?00000000?0000000?00010000000?000000???010?000?0000000?000001000??10?00000?00110????00?0?01?0?001000000000000001??000?0111??????00????0001?00?000?001110000010??01?0??0100100000000?00001???0?01?0000?000000?00000000?0?010?0??0000010010?000000000?1000??0000000??100?00000000?100000???00?0001000000000000?0???001000000???0?1?0000?001000?000000?0?0?0?????????000000000000000?0?00?000000000000000000?0???100?0?000?010?0?10000?00?00??00?0??0?0?0?0?110???????0?0?0?0000010?100???1000??00??0000???0?0?000????000?00??0100???0?0???????000000?1000????00?00???0??0???0??00000?000??0?00??0??????0??????????????0??0????0????0??00000000?0000000?001?0?00??0?1000000?000000??0?????0???????0???000000?0000?00000000000?00?000????0?????000000?00000?00??0????10000000011?0111100??00000000000????0000000?000??????00??0???000???0?000?00000??00?0???0000000?0?0??00??0000100?00?000000010000?0?0??0??????0?00?000?000?01?010000000000?00??000000?0000000000?01?00?0000??0??000???0?01?01?0???000??0??0?1???0??1????0?00??????0???????0??0??0??00????????00?0?0??00??0??????????0?0?00?00?0?0?????0??????0??00??100????????01?0000100?0???000000?0000?0000?000000000?000000000??00000??0??0?0???000000000000?0?10?010?00?0?0?00??0?0??0???001110??00???????0?0?0
Acheroraptor     ????????????????????11?????00?0??0?0??1?1??0????????????????????????????????????????????????????????????????????????????????????????????????????????00?010000?000?0?0?0000???????0???????????????????????????????????????????????????????????????????????????????????????????????????????????????????????????????????????????????????????????????????????????????????????????????????????????????????????????????????????????????????????????????????????????????????????????????????????????????????????????????????????????????????????0?????????0???0???????????????????????????????????0??????????????????????????0????????????????????????????????????????????????????0??????????????????????????1??0???????????????0????0???0????????????0?10???????00????????????????????00???0???????????????0??0??????????????????????????????????0???????????1???0??????????00??????????????????0?????????????0??????????1?????????????????????????????0?1??????????????????????????????0???01?0????????0????????????0???????????????????????????????????????????1???????????????????????????????????????????????????????????????????????1??????????????????????????????0????????????010????????????????0???????????????????1????????????0?????????????????????0??0????0??????????????????????00?????????????????0?????????????????????????????????????????????????0????0????????????1??????????????????????????00??0????0??????????????????????????????????????00???????????????0?????????????101?????????11????????????????????????????????????????????????????????????0??????????00??0???????????????????????????1???????????????????????????????????????????????????0??????????0????????????????????????????????????????????0?000?0??????????????????????????0???????????0????????????00??????????????????????????????????????????????????????????????????????????????1??????????
Achillesaurus    ????????????????????????????????????????????????????????????????????????????????????????????????????????????????????????????????????????????????????????????????????????????????????????????????????????????????????????????????????????????????????????????????????????????????????????????????????????????????????????????????????????????????????????1??????????????0?0011???0??0?0?01?100?0??????00000?01?1?11000????????????????????????1???1???????????????????11?00???0011?01??????00???0??0010????0?1?????????????????????????????????1?????????????????????????????????0??????????????0?0?00?????????????0?????0??????????0??????????0????0???????????????????????????????????????????????????????????????????????????????1?????????????????????????????????????????????????????1?????????????????????????????????????0????????????????????????????????????????????????????????????????????????????????????????????????????????0??????0??????????1??00?0????????????????????????????????????????????????????????????????????????????????????????????0???????????????????????0???????????????????????????????????????????????????????????????????????????0????????0???????????1???????????????0?????????00??????????????0?????????????????????????????????????????????????????????????????????????????????????????????????????????????????????0????????????????????????????????????????????????0????1????????????????????????????????????1????????????????????1???????????????0??????????????????????????????????0???????????????????????????????????0???????0?????????????????????0?????????????00?????????????????????????????????00???????????????????????????????????????????????????????????????????????????????????????????????????????????????????????????????????????????????????????????????0????????????????????????????????????????????????????????????0????
Achillobator     1???????????????0???11?0?????000?000011?0??0????????????????????????????????????????????????????????????????????????????????????????????????????????????10???0000?0?0????????????????????????????0?0?????????0010?1100?10010???00101??010????10???110????01?100000100001001000??????????????????0??????????????000??1???0??????10???????????11????????????????0??11????00??0?00?0??1??10111000000100011000?110?11?1100011?11000000100?01101101100101010?0100?00?0?010110?????????1?11??????0?0?0??0?1?1?11?00?0??????1?1????????????00?010??????1??1???0?????1?1???????0??1?0?1?01???????0??1?0010?00???1?????0??10???????0001????0?1?????????00??1110?????0?0?????????????1??1?????????0?1?????0???????1??01??0??0?00???0????????0??????0??????????0?????0???????1???????100???0????????11??????????00???????1???1????1????0?????0????0???????????????????0????0?????00??????0???????0???0?????00??0?0?0??????????1?????????00?00??00??00?00??0?0???0???????0??0???????????????????????????0?????1??????????????????????????????1????0????????1????????0??0?0???0????1??????????0????????????1????1??1?????????????????????????00?00??0?001????????????10????1?0??????0???0?????0??001??00?0???0???????1??????0?0??1????????????0?????????????0????????????0??0?0?????0??01????????????????????????????????????????????????0???????0??0???0????????????????????????????????????????????1???????????11??????0??????0?0??0?????0???00????????0????1??0????????????????0?10??0?????00???0?0100?0?1?1????1??0?????0???????0?????????????0???????0????????????0?0?0???000000??0????????0???????0???????????????????????0?????????????????1???1??1010???????????0??1???????????????????????????????????????????????????????????0?????0????????????????????????????????????????????????????????????????0?????????00??????????????????0????????????0?????0????????????????????????????
Adasaurus        ?????????????????????????????????????????????????????111010010?11?????011?0???1?0??1??10000?000?0?0??00??0?????1????011?1?01????????1??????????????????1????????????????????0??1????????00011?01?0???1????1??1?1??00????1?1?1???1?0???00???0?10???1?00???0???00?0??0?????01?00????????????????????????????????????????????????????????????????0?1?????1?0?1???????1?????0????1??10?????01?1000?001010110010?00?101110?011?1??00110??100?0?0?????01011?0??10??0?1???????0?0?????????11????1111?101?0??0001??0100?001101011010??????????0????01???1???0??????????01??0???1??1????1???0????10????001???????1????0???10?????00001???????1??000??000?0?11???????000???0??????11????10?0???1??????????00?????????0???????????????????????1????00????????????????????00????1??????????????0?????1????0??0??0??????0?0??????0?0?????0??0??0?1??1?????????????????0??0??10????????????????????????0????1???????????1?010???????0??1??????????????0??1?0?01?????????1?????????0?????????1??????0??????0????????0????00??????????????0?0???0???1??????0????0???????????0?0???????1?????1??0???????1??????1???????????0???????????0000???????0????0100???0??????????1??0??1????????0??00??????????1??????1??0???????1???????????1????????????0???????????????????0?0?????????????0??????????????????0???0?????????????????????????????????????0?00?0???????????????0????0?0????????1??????0????0????1?0??????????10??0??1???0????????000????????110??????????1??????????????????????0????????00???010??????001?????1?1????????0????0?0?????0???????????????0???????????????01????001?10?1??????????????0??????0??????????????1????11???0???????1?1??????0001?0?????????1??1????????????????00????????????????????????1???????00??????????????????????0???????????0????????????????????11100000???????0?????????????????0???????????????????0??????????0?0?????0??1????????????????????0????
Albertonykus     ?????????????????????????????????????????????????????????????????????????????????????????????????????????????????????????????????????????????????????????????????????????????????????????????????????????????????????????????????????????????????????????????????????????????????????????????01?0?????????????????????????????????????????????????????????????????????????????????????????????????????????????????????????????????????????????????????????????0????1?11?0????????????????????????11???0??????????????????????????????????????????????????????????????????????0??1????????????????1?0?????????????????????????????0??????????????????????????????????????????????????????????0?1???00????????????????????????????????????????????????????????????????????????0?????????????????????????????????0????????0??????????????0?????????????????????????????????????????????????????????????????????????????????????????????????????0??????????????????????????????????0???1??????????????????????????????????????????????????1??????????0??1????????0???????????????????????1??????????????????????????????????????????????????????????0???????0???????????????????????????????????????????????????????????????????????????????????????????????????????????????????????????????????????????????????????????????????????????????????????????????????????????????????????????????????????????????????1??????????????????????1????????????????????????????????????????????????????????????????????1??????????????????????????????????????????????????????????????????????????1???????0?????????????1?????0????????????????????????????????????????1?????????????????????????????????????????????????????????????????????????????????????????????????????????????????????????????????????????????????????????????????????????????????????????0????????????????????????????
Albinykus        ???????????????????????????????????????????????????????????????????????????????????????????????????????????????????????????????????????????????????????????????????????????????????????????????????????????????????????????????????????????????????????????????????????????????????????????????1????????????????????????????????????????????????????????????????????????????????????????????????????????????1??1???????1???????????????????????????????????????0?1???????????0??1?????????101?00011??10011?0110010111110111?????????????????????????????????????0??0???????0???????0??????????00???1????????????????????0???????????????0???001?0????????????????0???????1????1??0??????????????00????????????1?????????????????????????????????????????????????????1??????????????????????????????????0??????????????0????????1?????????????????????????0?????????????????????????????0???1?????????????????????????????????????????????????0??????????????????????0?????????????????????????????????????????????????1?????????????0????????????????????????11????????????????????????????????????????0??1??1?????????????????????????????????????????????0???1????????????????????????????????1?????????????????0????????????????????????????????????0???????????????????????????????????????????????????????????????????????????????????????????????0??????????????????????????1?????????????????????????1???????????????11??????????????????????????????????????????????????????0??1?????????????????1??????????????????????????????????????????????????????????????????0??????????????0?????????????11??????????????????????????????????????????????????????????????????????????????????????????????????????????????????????????????0????????????????????????????????????????????????????????????????????????????????????????????????0??0????0????????????????????????????
Allosaurus       100000010000110101001100100100001001001010100010000010111110010001?010011000000000110000100000010100010010010000000111111000010110000101010100101001000010000000000010001001010100010011000010111110110111101001001100010010001000010101000000010010000000111001010100010011000000100000101000000001?0100101101100011001000110?101?00101??1001??????011100000100000000001100001010001000111011101100011101000001001111011010000100100100111001101100111000001101?0110110100011101100111110001000010000001?100100101100000110????????00001000011001001000001001?10110100000000000111010000000110000?00000000000011000000000000000010100000000000001111100100100100010000011010?1000100010011000000000?0101?000100000000000011??001001110000000001000001000?00110111111000110001000101001011100010010000000000?0000011100000010100000000001011000010011011000010100000?000100000?101000110100011000000000?000000000100000110000000001000??00?000000100000?01100000001?0????????00010000010100011011000000000001000000000011000000001001110001000000000?0010?0000001000011000000??0000000010011001000010010000001000100001000000100000000?00000?00100000000100000?1000001?00001?00000000?10?000100001000010000000000000000000100000001100001010?0000010000010000000000000000?0101000010?00?000000001?0000000000???00?00111010?00100000000?000?00??0?0????0000?001000010000000000110000000111000?001?000101000000000000000?00000??0???0000000?0001?000000000000000000110000000000000000??000010100010100001100000100100?00??000001101101000??011000010000?01000000000000000000000??0000000?00000000000000000000100100100?0?10??000???011?10??00??10110?1000000000010?000000000?1000000?0000001000010?0000000?1?00??000000?0010000001000111011010000?0110000?000011?0?000000000110000000?0000001000?00000?00000?000000010100011??0?1000100000000000?00000?000010???0001001???0100110
Almas            ?01010?1?0?0001?0?00?100?000??001?010010000000010010?101001010?1110????0??0?1??1?0??????000?1???????????????0?????????1???1???????11??????????1?????000011000011???0???000???????????????????????????????????????????????????????????????????????????????????????????????????????????????????????????????????????????????????????????????????????????????0??????110????1??10?0?????01???1??????00??????00????????????001???100?10010000?0101???????1?1????0???0????10?1???1???????011?????00??0???1011?????1????1???????????????????0??????10??????00??01???01?0????0?11???????1?????????0???????????????0???0?????????????0????0?????????0?0?00??1????????0????????0??????0?????????0????????????????1??0????????0?????00????0????1?????????0????????????000?01????1??????????????0?0???1?0??0?????01???0???????????????????1?1???????0???????0??0????????0???00?????1?????????0???????????????010?0?00001?0???????01???????????????????0???????1?0????????00??0?????????011????0??0?0??????0????0??0?0??00??????0??????????????1??0???1????????????????0?0???????0??1???0???0??????????0????0????1??????????????????0?0??????????1??1?????????????????10????????0???????0?????0????????0???0??????????1???????0?????1???1??1???????????????????????????0??0????00?????????????????????00??0???????????????????????????????????0??????????????0????????????0???????00?????????0?0?00???????????????????????1?????????????0??????????0?????????????0??????0????????????????01??????????1??00????????0011??0???????0?????????????????????????0????????0?0??????0?????0?0??1???0????0????????0?????????????????????1????1?????????0????????????????????????????????????????????0??????0??0?????????????????1????????????0???0???????????????0????????????????0????????????0???????????00?0????00???0????????????????????????????10??1???????????????0??0?01??????????????????????
Alnashetri       ?????????????????????????????????????????????????????????????????????????????????????????????????????????????????????????????????????????????????????????????????????????????????????????????????0?????????????????????????????????????????????????????????????????????0????????????????1?1???0?????????????????????????????????????????????0?0?????????1?????????????????????????????????????????????1???????0??????????????1??1???????????????01000????????1???????11?10??00011??11?????00??00?10?10101??00?????????1??????????????????????????01????????0????1??????????????10??????????????0?0??1??????????0????????0?????????????????????0??????????????????0???????????????0??????????????0???????????????0???????????????0??1????????????????????????????????1??????????????????????????????????????????????????????????0??????????0?????????????00?????????0?????????????????????0?1???????????????????????????????????????????????0??1???????????1???????????????????????????????????????????????????????????????????0???????0?????????1???????????10??????????????1????????1?1???????????????10????????????????????????0??????????0??????????????0???1???????????0????????????????0???0??????????????????????????????????????????????????????0????????????????????????????????????????????????????????????????????0??????????????????????????0????????????????????????????????????????????????????1???????????????0?????10??????????????0?????????????????????0?????????????00?????????????????1???????????????0??????????????????????????????????????1??????????????????????????0?????????????10??????????????????????????????????????0?????????1??1??1???0???????????????????????????????????????????1????????????????????????????????????????????????????????????????????????????????????????????????????????????????????????0???????0????????????????????????????
Alvarezsaurus    ?????????????????????????????????????????????????????????????????????????????????????????????????????????????????????????????????????????????????????????????????????????????????????????????????0?0???????????10000000?100??0????01??????????????????????1?100??????0?00????0?????????????????????????????????????????????????????????????001????????1?1000??00???????0001110??0?001??011100000010?00000??0?0111?100????????????????????????11001000???????0????????11??0???1?01?01?1111?00?10?010???0010?01000????100?01???????????1??????????????????????????1???????????0?1?11?0??????????00???0????1??????1??01????0?0??0???00?0????????10?0???0??????0?0???0????????????1?????????0?????0?0??????????0??0?0??????????????????1???????????????00???????????????1??????0?????????????1??????????????????????????????????1??0?01?????0????????????????0?????????0??????????????????????????????0010???????????????????????????0?????????0?????????0????1??0??????0???????????????????????0?1?????0?0?????????????1?????????????????1?????????0???????1????00???0????0??0??????0????????????0????????1?00??????????????????????0???0?0??01?000???????????0???????????1??????????0???????0????????????????????1?0?????????????????????????????????????0??????????0?????????????????????????????????????????????????????????????????0??0???????????????0??????????????????????????0??????????????????0??????1????????0????????0???10?????????????1???????????????????000??????????0???000????????????????1???????????????0??????????00??????????????????????01?00????000???????????0???????0?0????0??????????????????????????????????00?????00???????????0????1??????0??????????00??????????????????0??????0??????????????????????????????????????????????????????????????11000000???????0??00??????????????00????????????????????????????0?0????000?????????????0????????0????
Alxasaurus       ????????????????????????????????????????????????????????????????????????????????????????????????????????????????????????????????????????????????????0??101000?010?110??011???????0???????????????0?0???????????1???00???1??????????1?0?00000?0?1??10??0?00111?????????????1?0?00101?0010?01???0??????001??011010??0??1???????0?111?1??????110?????????1?001??0?????0???01????0??0???????1???0???0?????????1????0?0??????????????????????0??????1?1???????10??0?00?0??????0??????????????????????0?0?0?0????????0?????????????????????0???0????????????????1???????????0????????????????????0???????????????0???0??0???0????0???0?1????????????0??????????0?????000???0?0??0??????01????001????????0???1?1??010????????????????0?????????????????????1??0??????????????????010????????0?????????????0????001???11???????0??????0??0???00????????0????????????1?00??????????????????????1????????????????????????????000?????????0????00?????????????0?0???0?000????????????????0?1?????????????0?????????????????????????????????????????????00??????????0?0??????0???1?????????0??????0???????????????????????0??1??????????????0??????0??01??000?00???010???0????????????????????????????????????????????0?0???0?1?????????????????????????????????????????????00??????0????01?????????0????0??????????????11??????????????????????0???????????????????????????0??????????????0?????0??1????????????0?????0?????????0??0?????0???00???1??00????11??0?????0????????????0?????????????????????????????0??????0?????????????????????????????????????????????0??0???00???????0????0????????????????????????????????0????????????????????0?????01???????????????????????????????????????????????????????????????????????????????????????????????????????????????11?1?000??????11000000?????????????????????????1????????????????????????????????0??????????????????????????????????
Ambopteryx       1????????????????????????????????????????????????????????????????????????????????????????????????????????????????????????????????????????????????????????????????????????????????????????????????????????????????????????????01?????????????????0???0?????100??????????????????1000??1??0?0???0?0100???1???1110???01?101?00110??00?001?0??100?????????10???00??1???10??1??00?????11?0???111????0000??00000???1?10?????????????????11??0???0?00????????????????0??????????01???????011???1????1?????????011?0?1????11001?10???1???????0????????????0???????0???1?1?0????????????????1????????????????????1??0????????0?????????00????0??????0?0??0????????????????0????????????1??01?0??0?1??????0????????????010?????????????????????????????????????1?1????????????1????????????????????1?????????????0???????0??????0????1??????1??10???????????????????0?10???0?0???????????????????????????????????????????????????????????0???000???????????????0???0?0????0???????????????????????????0?????????????????????????0???????????????????????????????????0???????????0???????????????010?????????????????0???0?????????????????????00???????1??1???????0???????????????????????????????0??????????????????????????????????????????????????????????????????0???0????????1?????????????????????????????????????????????????????????????0?????????????????????????0???????????????????????????????????????????0?????????????????????00??????00????????0???????????????????0?0????????????1??????????0?????0???0????????????????????????????????????????????????0??0????01?????0??????????????0????????????????????????????????????????????????????????????????????????????????????????????????????0???0????????????0???????0?????????????????????????????0??????????????????110000000?????0000?0?11??00?????????????????????????????1??????????0????????????0????????????????????
Anchiornis_type  ?????????????????????????????????????????????????????????????????????????????????????????????????????????????????????????????????????????????????????????????????????????????????????????????????0?????????????????????????????????????0????????0???0?????101??????00??1???????11?0??0??0?????0?0001?011?111111???0101?11101?0??11?0??????1?????????01?????????????1??????1??0????0??0??1010101101?00010011?10?10?110?????????????01100??00????????????????????????????????????????????????011????0??01011?0?0??10?1?01?101?????????0?????????????0???????1??1?00?1????????????????0????????????????????1???????????0?????0???00????1??????00???0????????????????0????????????1??01????0?????????????????????0?0???????????????0?????????????????????1????????????????????????????????????????????????????????00??????????01?????????10???????????????????0??00??0????????????????????????????????????????????????????????????????1?00???????0?0?????????0?0???????????????????????0????????????????????????????????????????????????0?????????????????????0???????????1?????0????0?????1??????1???????????0??????????????????????0??11????01?0??00?01??00????0????????????????????0???1?????????????????????????????1????????????0??????????????????00?0???????0???????????????????0?????????1?????????????????????????????????????????0????0??????????0????????0?????????????????????????????????????????????????????????????0???00???00????????1??00??????????0????1???????????0?????10?????????0??????????????????????0????????????????????????????????0??0?01????00?????0????????????????????????????????????????????????????????????????0????????????????10?????????????????????????????????????????????????????????0???????????????????????????????????0?11000??????????????0???1??010??000??1???????????????????????????0??1?????????01????0???????????????????????0????
Anchiornis_LPMB00169 00101????0????1??????1????1?????0??1???0?10????????????0????1???1????????????????????????????????0???0??????????????????????????????????????????????0??0?1001?1??????????????????1?????????1?????0?????????????????????????????????????0?????0??0???0?????10???????00??1???????11?0??1??0?????0?0001?011?111111???0101011101?0??11?0??????101???????01?????????????1??????1??0????0????01010101001?01010011?10?10?110?1???????????011???0?0????????1???????????????????????????????????????011????0??0?011?0?0??10?1?01?101?111111110????0?11?????000???1?1????00?1????????????????0????????????????????1???????????0?1???0???00????1???1?000???0????????????????0????????????10?01????0?????????????????1???0?0???0?????0?????0?????????????????????1?????????????????????????????????0?????????????0???1????00???????????1??????0?0100???????0??????????0??001?0????????????????????????0?????????0??0?????10???????1?????????0?1?00???????0?0?????????0?00????0?????????????????00?????????????0??0????00???0??????????00?????0??????1?????????????????00?????0????1???0?0??0???????100????1???????????0?????????0?0?00???????0?1111?0????00?0??????00????0????0???????0???????0???1??01??0??????????1???????0????????????0???0??????1???????????00?0?0??0??0?0??????????????????????00???1???0??????????????0???????????????000????0????0??????????0????1?0?0?1?00????????00?0?000????????????????????????????01???1?0?0??????00???00?11?????1??00?????????????????????????????????10?11????1?0?011???01?????00??????0??????????????????0?????????????0?0?0?1??00000000?0?1???0????????0?????????????????????10???0??????????????????1?010???????0????????10????????0???0??????????0????????0????????1???????????????01????????????????????????????1????10??1000????0?????????0?00?0001010000??1?????0??????????????????0?1???1?????????01????0?1?????0???0????0??1???00???
Anserimimus      ????????????????????????????????????????????????????????????????????????????????????????????????????????????????????????????????????????????????????????????????????????????????????????????????????????????????????????????????????????????????????????????1?????0????1??1?????000??100?0?????????1?101?111010????1010?1?01?0??10?000?0??1000????????????????????????????????????????????????????????????????????????????????????????????????????????????????????????????????????????????00??0?0?1??11011?00?0?1????1???????????????1????????????0???????0?????1?0??0?????????????????????????????????????0????????0???0?????0??0?????????00?0?????????????????0?????????????1???1?0??0?1????0?1????????????1?0???????????????0?????????????????????1??????????????????????0?????????????????????????????0???00???????0???1???1?????1??????????????????????101?????????????????????????????????????????????????????????????????0??001???????????????????0????????????????????????1???????????????????????????????????????????????????????????0???????????0??????????1???????????0???????????????????????????????????????????????????????????????????????????0????????????????????1?????????????1?????????01????????????????????????????????????????0???????????????????1????????????????????0?????????????????????????????????0????????????????????????????????0?????????????????????????????????????????????????????????????????00??????00????????0????????????????????????????0?????1??????????0??????????????????????0????????????????????????????????1????0???????????????????0?????????????????????????????????????????????????????1???????????????0????11????????????????00?????????????????????????1????????0????????????????????????????????????????????0000?????????????0???1?1?0????00??1??????????????????????????????????????????????0????????????????????????????
Anzu             1100?11111?00???0???000???1111111?100??00??0?????????????0??????11??????????????????????????????1???0?1?????0??00????0??1?????????????????????1?????0??0???1?????????01111101?0000????0?111?1101?0?1?????????????1????1??1?????11?011????????????????1??0??????????????????????0??0??0??0?1???0?000????1????????????0?0?1?0??0?????????????1110010????10?010????0????1????0??00?00?10??01?10???01???001000???1?00??100011?11????0?11000?000??11011??0??????????1?????????????0?0???11???1?10???????????????????????????????1????????00?????0????????????0?1?00?0??1????1??0?0???????????10?????0??10????10??????011??0???00?????????0???????0????11?0??1???????????????????0????????0??0?1?1???????????????????0??0??0??????00?????11??1????100????????0?0????????????????0010?1?????????1?????????????????0??0????????1??00?0????00?11??????????0???0????0????1?0?????????????????1?????00?????????0???1??1????0?????01?????0?????00??????????00????0????1000?????????????????????0??1??????????????0???????0?????????????0????00????0??????????????????????0????????1?????1??0????????00????1????1???1?????????0????0???1??11????0????0???????0???????1????????????????0???????0????1??0??0???????????1???????????????????????10???????????????1??0?????01???????????0??0?0?????????0??1??????????????????01????0?????????????1?00???????????????????????00???????00?????????1?????0??1????????????1??011?10??0?0?0?????0?0?????00???????????????00???????????????????0?????????????????00?????????01?????0?????0???????????????????????0?0?????????????0????????1100????1?0?0????????????0?????????0???????????0????0??????1????????1?????0??????????????????????1???1??????????????0?????????0????????????????0?????????00???????????????0111?????????????????????????11100000?????1???0??1??0??????10??????????????????1??1?????????????0????0????????????????????????????
Apatoraptor      ???????????????????????????????????????????????????????????????????????????????????????????????????????????????????????????????????????????????1?????????????????????11???101??01???????0?1?01?????1?????????????1??????????1???1?0?????????????1????1?0??11100001000??1??100?????0???????????0?000????1???111????0101?1?10010??11????????111?01?10??????????????????????????????????????????????????????????????????????????????????????????????????????????????????????????????????????????????????????????????????????????????????1????????????0???????????????1??0????????1???????????????????1???????????0?????0????0????0??????????????????????????0????????????????????????1????0?1???????????????????0?0???0?????????1?0?0?????1??????0??????1?0????????????????????1?????????1?1?????????????????????01???????????1?????????11??????????????????????0???0????????????????????????????????????????????????????0????????10??000???????????????????0?0????????????????????0??0????????????????????????????????1???????0??????0??????????????????????0?????????????????10???0????????1??????????0??????????????????????????????????00????0????????010????????????????????????0??????????????????0??????????????????????????????????????????????0??????????0???????????1??????????0??1????????????????????????0????????????????????00???????????????0???????0????????????????????0??????????????????0????01?????0???????0?0???00??????00????????0????????????????0???????0????????????????????0????????????0??????????????????????????????????????????0???????????????????????????????????????????????????????????????????0?0???????0???????????????????????????????????0?????????????100???????0??????0???0?????????????????????????????1?01?????????????????????????????????0???1?0?10???00??1??????????????????????????????1???????????????0????????????????????????????
Archaeopteryx_albe ????10?1????????????11000011??1010?1?01001?00000?000?10?00011???101?1?000000?001000??0?01?001?00??0????100110?????????1?????????????00????1?0?10?1?????001?010110?????0??0?????000????????0???????????????????????????????????????????????????????????????101??01??000?1001100??100??1?0?0????0?000??011?111101???01?11?1???????10????????1?????????01???????????????????????????????????????????????????????????????????????????????????????11????1??????????????????????????????????????????????????????????????????????????????????0??0?00??0??0?0???1?1??????0??0?????????1???1??1???0???????????0?????0?0?????0000???????00???????0??0?????????????????0???????1??01???0??1?????0???????????????0???????0?0????????01?????0????????????????00????00??000??????????????????????????????????0?1??01??0??0??????0??0???????0???????11????0???0?0?1?????????00??0????1??000????0??10?????0???1?0??????0?11????0?01????????????100???0???????????10????????0????????????????????0??00???1?????????00?0?0??00??????????????1?0????10???????????????????????00?????00??1???????????0?1??0??0??????????????????????????0?0?00?????????1??1?00????0???????????????????????????0???????0??????0???0?????0??????????????????0?????????????????????????????0???????1??0?0???0????????????????0??0??01?????????????0?????????????????????0?????0?????00?????????0??00????01???????1???00?0?0?0?????????????????????0??00??10???1?001???????????10??????????000?0?????????????0???????????0????????11??????????11??0???????0?????????????0??????????????????????????0???????00????0???0????0????0?????????????????????????????000????0????????????????????????0?????????0????????0????0????????00????????????0??????0??????????????1??????????????????????????????????01?1001????0??????????????00??0?????001??????????????????????????????????0??0???????????0?01?0????????????????????
Archaeopteryx_lito 101000010000?0100?0011001011??00100000101100000101001101100011111100?1?00?00?0100001?0?0?????100100??001?01?00011?0000110101010010?01011?11?1?1010??0000010010?11??00?00000???01?1001000?0001?00001??0??????0?010?1000?1??10001?0?01??000?0001010???00?0001011?011?0000100100001100000000010000?00010011?1111010?0010101111110??10?00100??1011??????011???00??0111010??10?10?0??0000101010101000000?011001111101011?00011?010000000111100101011?010?010??10?0000???1???00010?0?11?011111101011000?0?110011?0110110111010011011101?1100??10?0?0?00?000?0?101?01?001110101???00?1?0111??00100???0?1??0?0?01010?00?0101001?0?110000010?10101100000?001100?010?000?000??00?0?1000?10001?011001??0???000??01???10?0000000000?00??0000???11????00?00?????101000?000?01????1????????0?10?00?0??1110??0???00000001?0?10110?00?00??011000101?0110???0???010001????000110100?0??10??00?10?0?01???0?000??1?00?11?0?001??000000?001????0?001001000??000000?01110?0?0?01000??0?000???????????1000?????000000?000??000???0??????001?000??00?010100010?1?0?000000??011???00?00??0???110??0???01?000??0100110?000111?0???00?010??0?00?0???0?????00?1?010000?000100?01??1??00?0??0?0??????0???1?0000???1??01??00?00?00???1?0????00???1?0??????0??0??????01?????????0?00?0????0??0?0????0?0??1?01????0??0?000??1110110111??1??????????????????0?00000000?00?000000??00?00000000?0?0?0?00????0???00?00000?11??????00?0??0???0001?????11?0?1?001??1???0000?10?10010001?000?0??0??0??0????001?0000?00?00????10111??11011?01110?01?1?0??0????0000?????????00???00?00?????0?0?0??00000010000000000?11100?0????0000??0????0???????0??0??010??00????00????????01??1?000?01??1???????0??10???????00???00?000??0??0??1?10??00???????1?0?00000000??0?0100001?0???????0??000?0????0?0???010?110000???0?110000000?001000101?000000??0??0?00????????????0??0?10??1?????0?00000??00010000?0???00?0?0011???00???
Archaeorhynchus  111??1?10110?????????1???111??001?011??????000??10?1?????0?????????????0??00?000100?????????????0?0???0??0????????????????0???????????????????11????0??0??11??????????0????????????0?1?????????????????????????????????????010??????????0???????1???0??0??101??011?0??010?1?0011100??0100010??0?01011011?111101???010111101000??11?01?????1???111111111????01??1??????????????????1??????????????????????????1?????????10?1??10?1???100???????????????????????0??1?????1?11?????1??11???1?11?00???0??0?011?0100???????0?011?11111001???????1???00?0???????1???0?101??01???????1????0??00?0????????1??0?????1???????10?1???????00?0?????0???1?00?0????????????????0??????????1111?01????0?1?????????????????0?0?00??0????0???010????1????????00???????1?0????0???????????????01?0?????0??????????????0?????????001??0??0????0???0?????11?????????????1????0?0100?00??????????????0??1??????1???????????1??0?????0???????????????10?110000???????????0?????0100???????0???????????1??0??0????????????0?0?1????????????1???????0???????????1????00?0?????????0?????????????????11???1?0??01???????????1??????0??1??????????????????0??1?????????0??1????????????0????????????????????0??????0??????????????????????????????????????????????1???????????0???????0??0????????1?????????????0?0????1???1??????????????????????????????11???0?1??100?0?10???0?0????????0?????????????00?1???0?????????????????????????????????1?01?11?1???????10?1?????????01???????????????0??0????????1?0???10?1???????0??01???????????0??????0????????????????0?0?????????????1????????11?0?0???????????????????????????????????????????????????0???????????11????0????1???????????0?????????????????0??????????????00??????1????00??000???0??????????0????????????????????0?????01?0?????????1111000010???0?010???00??00?????0???????????????????????1??????????0????1?1??????????????????????????
Archaeornithura  ?????????????????????????????????????????????????????????????????????????????????????????????????????????????????????????????????????????????????????????????????????????????????????????????????????????????????????????????0??????????????????????0??0??10???????001?1??1000?1??1??0?00?1???0?010??011?1111?????01?1111???????11?0??????100011?1??111????????1???1?????????????11?????1???????0??????????????????????11?0???1???001?0?0?0????????????????????0?????????1?????????????????11????????1?011???1????11?00?01???1111001????????????0?0???????1?????1?11?0?????????????????????????????????????????????10?????????00????????????10??0????????????????0???????1???1???01?????????????00?????????????0????????????????????????????????????????????????????1????????????????????1????????????????????????????0????1???0?????01??????????????????????00??????????????????????????????????????????????????????????????????0??00?????????????????????0????0???????????????????????????0????????????????????????????????????????????????0????????????0?????????????????11???1?????1??????1????1??????0??1???????????????????????????????0??1????????????0???????????????????????????????????????????????????????????????????0???????????????????????????????????????????????????????????1?????????????????????????????????????????1???????????????0????????????????????????????????????????????????????1???????????????11??????????1010????????01???????????????????????????1??????????????????????????????????????????????????????????????????????????????????????????1???????????1??0?????????????????????????????????????????????1?????0???????????????0????????????????????????????????????????0????????????????0?????????????????????????????0??????1???1???????111111?0?0?????010???00??00?????0???????????????????????1??????????0????1????????????????????????????
Atrociraptor     ?000?0010001?0010??01100??????00?001?0100??0????????????????????????????????????????????????????????????????????????????????????????????????????????00?0100000000?000?0?00???????01??????????????????????????????????????????????????????????????????????????????????????????????????????????????????????????????????????????????????????????????????????????????????????????????????????????????????????????????????????????????????????????????????????????????????????????????????????????????????????????????????????????????????????0?????????1???0?????????????????????????????????0?1?????????0???0???????????000????????0?????????????????????????????????????????0???????????????????????????1???????????????0?00????0?????1???????00?0??1???????00?????????????????1??0????0???????????????0?????????????????????????????????????0??????0?1??????0??????????00????????0??0??????0???????????0????????????100???????????????????????????????????????????????????????????0????????????????0??????????????????????????????1?????????????????????????0?????????????????????????????0?????????????????????????????????????????0???????????????????????????????????????????001???????0????????????????????????????0?????????????????0????????????????0??0????0????????????????????0?00?????????????????0????????????????????0?????????????????????????????????0?0??????????0???????????????????????????????????0????????????????????????0??????????????????????????????0??0??????????100????????111???????????????????0?????????????????0?????????????????????000???0????1????0???????????????????????????????0????????????????????????????????1??????????????????????????????????????????????????????????????????????0?????0???????????0?????????????????????????????????????????????????????????????????????????????????1????????????????????????????????????01??????????
Aurornis         1010?00100?0?01?0?00110?1010??00100100?000?000?010?0?1001000101111?01000??01?0???0?????0000?1100?0?100?1?0100???????????????????????????????????????0000?10010101??0??10000?0?1101??????00001??1?0???1????1?0??10???????????10??????????????????????0?????101??0???????????????1??0??1??0???????0100?011??0110????01010?1?01????11?00??1??10?????????11????0???011010??1??0??0??00001??010101?1001???010?01?00?10?????011???????0010?01?010?0????1?1?????????0?????????????????????????????010???10?????11?0?0???011101?001?11??????00???0?11??00?001??01????0?0??100??1??????1???1???0??0??????????????1000?0??0???00???0???00?0?????????0??00?001?0??????1?????0?00????1?0??00?01??0???????????0????0??0???01???00????01?1??00?????????????00??????1????00?0?1?????????????0?1???0?0????????0??00?01?????0?10???1?000????1?0??1?1??10????????0?00?1??????0?001?0????0??0??????0??00?????1???0?00??1?110????000????100???????????1?0?????11?0?0?1?0???????0000????0?????????????1??0?0??0??1????00???????00???0??????????00?????1?????0?????????????????000??????????1??????????0??????00????1????1??????0??0??????0?0?000????00??0?00?0?????0????????00?????????0???????0???????????1??0???0??????????1?????????????0??????????0??????????????????0??0?0??0??0?????0???0????????????0?00??01????????????????????????0?????????0?000???????0???????????????0????0??00????????00?0?0?0??????????????????00???00????10?????00???????????0??0????1??10???0??0????????????????0?????????????111????0????101??0??????00?0??0????????????????????0????????????????00????0000001??001????????????0?0???0????????????????0??00???????1?00????0????0???0???1?0????????10????????0???00????????00????????0????????1????????????0???1???????????????????0??????????????0??1000????0?11000000??00?0??101??00?01?????0?????????????0?????????01???0?0?0?00???000?0????0???00?000??????0????
Austroraptor     10??????????????????1?0???????01110000?00?00?????????1011?1010?????????11?01????00?????0100?0???????????????????????????????????????????????????????0??0010000?01??10??000???????10??????????????0?0?????????1010110???1?0???0?01?01??????????0?????????1?????????????????????000?0??00?101???0??00?????0??1?000???10???1????????????1??????11??????????????????????????????????????????????????????????????????????????????????????????????????????0??????????????????????????????1???????0?1??111???1?1?????????1?0101?1?0?????????0?1????0???????0?10??1??????????00???0?10??0??0?????00????????0????????????????0?1????????00???????0????10??????????????0???0??0?????0??????0??01???????0??0?00??1??0?0?0?0?????????0?????0???????????????????????0??00???0??????????1?0????????0?01?????0?????????0?00?00???????00?????00?????011????0???0???????1?????????0????11??????????0???????0???1?0???????0????????????0?0?????0?????????????????????0?????0?0???????????????????????00????????????????0?????0???0???????00?1???????????1???????0?????????0????????0????????????11????????1????????????????00?0????0??0???010??????0?10?0?????????0????11?1??00?0??10????1?00????010??????????00??0?????????0???????????0????0?0??????????1???????????0???????0????0???????????00???????0????????????????????0????????????????????????0??????????????????????????????????????????0???0????1???????????10?????0???????0?0???0????????00????????????????0?????0?????????????0?0????0???????10?01?????????11??000???????????0????????????0?????0???????????????0?????0?100???0?0??1?0??000??????0?????0????????????????????01?????????????0?????????????????????0???0??????????????????????????????????????????????????????????0?0??????????????0?0??????????????????????????0????????????????0?0?????00????????0??0????????????????????????????????11100???????????0????0???0??????
Avimimus         0?0???1?1100?0???0?0??1???0?10??????????????000???00?????0??????????00?00?0?11111001??00??0?10??0???0?00?01000?01??0011?110?10001???01?1????????????00?11?11?????1????1110?00000?0??1????11?01?1?0?1?01?101?000101100??10???1?1?1101?0?00??00001??1?010?0011?0000??0???1??1????0??0?000110?0000??10???1?????1?????????1??????1??????????????????????????000??1??0???????????????00?0???1111?0001010?0000000000?1011100011111000000101000000011101101110??10???0?1?01?110001?00??101111??1111110001101100111011001???01001110??????????111??1??100?????0?001??0?00?????1???0?0?1????0?0??1?????000??0??0??0?0?000010??0??00?00??0??0?0??00???001?0????0?1???00????000??0???????10?0??????0??0???10??0????0?10??10???????0????????????1????0?0???????????0?1??0???????1????010??????0??0????1?1????????????1???0?????00?????0???0110??0110?????????00?10??10??????0?0????????0??0?00?????1???0?????????????1??0?110?????0???1??00?????0???00?00???0??0?1?????????????00?????????0???????????????01??????0?0???????????????????????????0???1??0????0????0???????00??????1?????????????1????????0?0????1?????01????????????0?????1???0???????????0???0??????1000?0??0?0????1????????????????????0?0??0?0????11??00010?1?????1??????????????????????0?00????0??????0???0????????1???????0?001000??1?????0????????????????????????0???1???00??0??????0???????0????1???????0????????000??000???1?0???01?????11?000?11?00???00?1?001?????????????????0?001??????0??????????????????????0??0?0??10????0?0?1?1?0?????1???????????000??????????00??????0?????????0????????00????????0?0????????0????1?0??????0??????????0?0010????????0?01?0??0?0???0??1000???1???????0??1???0????0?1?????000??0??0?????????????????????0?????????????????1?????????0?????00????0???????????????????1??????????000??0?????????0????0??100?00????001?1??0?00??????????00?0??0000??0??????????0?????0???0???
Balaur           ???????????????????????????????????????????????????????????????????????????????????????????????????????????????????????????????????????????????????????????????????????????????????????????????????????????????????????????????1??011000???0?10?????0???10101101?1?000?1?010????11000000?0??000?0001??11???11010?00101111??111???1?0???????0110?1?????1??000???????????0?1???0?????0??????100?????????10?1????0???110?11??0???0?1??0??000??1???????????????????0?1?????1?0?0??????????????1100000000000011?0?001100100111?1??????????0????????????0???????1?????0?11?0????????11???1??10???????????11??????0????????0???0?101?00????????1??10?0????????????????000???1?0??????1?00??0??0?1??1???0?00????1????0000?0????????????1????????00???????????1001???????????1???????0??????????????????????0???0??????00??????01???11?00?????1?1????????????????000?100?0?????????????????????????????????1???????????????????????1???1?00??00???????0?????????????0??????1?0?????????01???0??????????????????0?????????????1?0???????0?????1?????1?0?00000?0?????0?1?0??????10??0??11???0????0??????????????????????10?????????????????00???0?1?00??00001?101001????01???????????????????0?????????????0?????0???0?????????1??????????????????????????????001?0???????0???????0?????01????0?????????1??????11??????????????????????????????1??0????1??1?1?0??10????????0?????????????????0??????????????????1??????1????????0??????0?????00?????????????1??0????????????1??00?1??0??????1?????10???????????????0????????????????0???????????????00??0?????0??????0???????????0???0?1???0??00???0?11?????1??????????????1????????????????????????1??10??????????00?0?010???????0???????111?????????????????????????00000?00?0????1???????????????0??????0??0?01??????01?10111?????1111????1??????0101??00??00??????00?????????????????????????????0?0????000??????0????????????????????
Bambiraptor      100000?10000?00?0?0?11011000100010?0000001000001???0110100001011110?11001000101??00100?000000100000??10000010???100?01??010?010?001110??????????1???00?0000000000?000??000????00?011??0??0011?1??0?????111???1?1??1????11?10?01??10110?0?0?0?1?1???????0001010?01110?0?1??100000100000000010000?0000?01111111010??01010111011???11?01?00??1111?01000011?0?1???001111??????1??1??0?001?1?1110000?00010110000110?11?1100111?01000000101100000111100101010?1100000?0?010110?0???????0?11???1??0100?1?0?1?1011?0100?001?01111010????????100?10?010?01?01??000?1?00?011100001?????01?0110??0??00101001???00?010?0??000100000??000000001??10001?0000001?1111???0?00??000?001??11?1??10?01?00?001111?0?00????1?1??01010000?000?00????0010?1????????000???0??1000?000?01???11??0????00?0??0??0??111???00???00000?1?0?000?????000??0110001?101111???0???01???1?????10011000????00????????0??010??0000??1?0?????0?001101000??100?????????101?000?000?00??00?10?0????1000????1????????????110?00???????0????00??000??00????????1?010???0?010???0?0?0?1?000?00?00?????01?0???00??110???????01?????01?0????1?0111?01??????10???????0?0???????00??0?00?????00?00?1??1?1??0?01???0??????????1?000001010?00?00?????????01?0???????????0??????????0?????????????0????0???????0??0000??0??0????01????0??0?0????1??????11?????????0???????????????000000??00000?????0?????0????0?0?0?0?00?1???????1?????0?1????????????????0?001????00000????00??????00?1?00?00???????00000??0??????????00100000??0?00??00?010???11110??11?0?0??1?0???????0?0????????????????0??0?????0?0?0??00000000000001000?1??00?0?????000??0???00????????????????0?001???010???0???11??1???0?10??1??????????10????????????0????0???????????????0???????1?0????????0?????0?????0??0??1?1????????01??0???????????0??0???0?110000000?0010?010???0001??????0??00?001000000?00???10??????????0?0????0???1????????0????01?????00???
Banji            ?1?1?11?1111????0???1?1??11?11??1??01??0?1?0101?1?10??0110??????100?00????0??1011??????0?00?0???????????????????????????1???????????????0?????????1010?1??11?????????1111010?????0??????1?????01???????????????????????????????????????????????????????????????????????????????????????????????????????????????????????????????????????????????????????????????????????????????????????????????????????????????????????????????????????????????????????????????????????????????????????????????????????????????????????????????????????????11???????????1?????????????0?????????????????1????????????????0???0???????0???1????????????????????????????????0?0?????????????????????????????????????????????????????????????????0?????1???????1?0??????????????????????????????????????0?????????0??0????????0????????0????????0????????????????????????????????????????????????????????????0???1??????????1????????1???0???????????????????????????????????????????????????????????????????????????0??0????????????????????00??????0????????????????????????0???????????????????????1????0?????????????????????????????0?0??????????0??1???????????????????????????0???????0????0??????????????????????????????????????????????0???????????????????????????????????????????????????????0?00??????????????????00??????????????????1??0????????????????????1?111?0??00?00?????????0?????0??????????????????01?1??????000??0??0????????????????????????0???0?????0?????????????0??????????????0??????????011??00??????0?????????????????????????0??????????????????????11???10?????1?0????????????????????????????????1?1?????????11????????????????????1?????????????????????????????????????????????????????????????????????1???????0??????????00????????????????????????????????????????1?????????0???????0?????????????????????????????????????????????????????????????????????
Bannykus         ???????????????????????????????????????????????????????????????????????0100?????0?????????????????????????????????????????????????????????????????????????????????????????????????????????01???1?1???????????????10?0?1??????0??????????0?1??1??????0?????111?????????0100?1???1?110??101011???????????1???11000?101100?0?0010???????1?????001?????????????????????????????110??????????1?1000?00??000?00??0????????????????????????????????0110?????1????0????????1??????????????????????00??????1?????????????1????????????????????00???1???????1???????????????0??0???????1???0????0????????????0???????0????0???1?????0???0????????????00?0?????0????1?0????0???????????????????0??1?11????????????????0?0?????????????????0?0???????????????????0??????????????????????0???????????01?????????1??????0???00????0??????1??0???1000??????????????????1?????????????????????0?????????????????????0??????????????????????????100?00????????????????0???1??0???????????????????????????????1?0???????????????????0?????????????????0???0???00????1??????????????????????????????0?0??????????1?????????????????????????????????0???0????0????0?0????????????????????????????????????????????????0????????00?0???????????????????0???????????????1?00??0???????0??0????00????01????????????????????????????????????????????????0???????0????????????????????????0???????0???????0??0??????????0????????????????????????????0??????00??????00????????0????????????????????????????0????????????????????????????????????????????????????????????????????0???0?0????0????00????????????????0????????0?00??????????????????0?????????0???????0??????????????1????01????????????????????????????????????????????1????????????????????????????????????0??0???????????????00?????????????????0?0??0????????????????0???????????????????????????0?????????0??0?????????????????????????
Baryonyx         ??0?1?00001001001000??????1???????????????0010?0???01?010?0101????????????1?0???1?1??????00?1???0?0?010??????0000?1?00?10??00?1?10???0???1??????????000000000?000?111??000???????1000??1??????1??1???0011?10111110000010011??110110101?000010001??10??0?0?111??????10??000100?00101?000?1?100?00001????????????????????????????????????????0?1???????????????????????110?1?01??????0??????1????????10?1????0??????1???0?1?1???????1000?0?????1??0100?111000??1?0?????????00????0??????11?????????????????????????????????????????????0?0?0??1??0????1?00?00????1??????00??1?001??0??????0?001????????1?1?0010????00??01?????0??0010????0???????????1?1010??0?0??0??01?????0????????10111??10?1????????1??010???0????100?0??1??0?????011??0??00?0000????00?10?10?111?????11101?1??1?0?1101??0000???0?????0????00?1??0???0000?0?0????0?00????01??0?00?1?????0?????000??1?1??01??110?010?????1?00?????0?????10??10?0??00001???1100??0?????????????00??0???00??0?????????????????01??0?01?0??1????0????100???000?000000?0?0??????0???1??????100?0?01?1?00???0???????0???011?1???1??0?0????0??1011???????000????????1111?????0000110?0??????0????????000?100?????1?????0??100?101???0?????????1???????10000???1?00??1?0?0????1?0????????0?111011?11???1?00?0??0?????0??0????????10???000?????00????1????0???????0???0?0???100????????0?000??0?????????0???????????00?????01???????1?0???01???10??????0?00101???00??0??0??0????1????????00?????????0??0???0???0001????????0??0?00??????????????????0??01?010?1??0???????????????1????00?1000????111??0???0??????0???????0?0?????????01????00?1?0?????10??1??0?0????1??0???1???1????????0?101?1??????00???1??00000?1??0??0???00?10?00?????????????0???0???????????0??????????0?????0??1??0????????0?0??0111????????????????0?000???????????11????????????0??0?1???1???10010001011??0?1?0?????????????????????????????00?1?1???????0???
Beipiaosaurus    ?????????????????????????1???????1???????????????1?????????????????????10????00???0?????100?1???????????????????????????????????????????????????????0??101000?0?0?1?0??0?1?00?????????????00???0???????????????????00??1?00????????1???0????0??1??????????1?10?????1?0?10?1?000010????100??00?0?00?1?001?101101???001101010110??11?101?1??1?01??????01?????????00?????????0??00001??00?01110000000000001000?10?000100????????0??????????1????1?0?10?11????0??1?0?1?1???0?01????????1????1?00100?0?0?????????01??1??10?????10?1?0???0001??0??1?????0???????????0??????1?????0????0??????????0???0???0??0?0?????00?1000?0??000?00??1??0??????00?0????01????0??????0??????0?1????????1?0???01??????00????1??????0????????????????00???1??????????0???0?01??????????????1????????????????0?????????????????0??1???00????0?00??01???0??0????1???0????????????????10????????????????????????????????1?????0????0?????????0??0????????0001000??0???00?0????00?????0000?????????????????1??0????????0?????????????????????????????1???????????0?0?1???????????????0??0???0????1??????????0?0??0???????1??????????????10?????????1???????0???????????????0??????0?????0????0???????00?1????????0?0?0?0???????????1?0???110????????????0???0??????1???????????0???????0?00?0??????0?????1????0??0?0????0??0?0????????111???????????????????0?1??00??0?????????????????????0??????0???????0?0???0??1????????????0??0??00???0???0??1???0??????00???0??00????????00????0?????0???????????????????????0??????0??0??0?????0??????????????????????????????????????????????0?0????0???10?0???1??????0?????????????????????????????????????????????????????1???0????????????????????0????????????????????????????????????????0?????????????????????????????????????????????????????000??????????????0???001??0?????????????0??????????????????0?????1???????0??0???????0????????????????1????????
Beishanlong      ???????????????????????????????????????????????????????????????????????????????????????????????????????????????????????????????????????????????????????????????????????????????????????????????????????????????????0????1??????????????????1????????????0?1110?00??10??1??11???00?0??1100010??0?000???????????????0?0???????????1??????????000??????????????????0?0?????0????0111?????????????????????????????????????????????????10?0011?1?01??11??1????0???101???1?1?000???????1?1???1????110???1???0??1?0????????100?0?1??????????1????????????????????1????????0?????????01?0??0????????????????0??0???0??0??10?????0??????0????????0????00?0???1???????????00????????????1??0??0??00????????0?????????????0???????????????????????????????????????0????????????1???????0???????????1??????????0??????????0???????00??????00?????10???????????????????0?10???0?????????????????????????????????????????????????????????????1?0?00????????????????????????00????????????????0???0????????????????????????????????1?0???????????????1?????00?????????1??????????????????0??????????????????????????1??0?0??1??????????????????0???0??0?1??????0???????1??0??????????????????????1???????0?0???0???????????????????1??????????????????????????????????????????????????????????????????????????????????????????????????????????????????????????????????????????????????????????????????????????????????????????????????????????????????????????????????????????????????????????????????????????????????????????????????????????????????????????????0??????0?0??????????????????????????????0?????????????????????????????????????????????1????????????????????????????????????????????????????????????????01????????????????????????????????????1???????0???????????0?????????????????0?0???????????????????00????????????????????????????0?????0?0????????????????????????????
Bicentenaria     ????????00????00???????????????????????????0?????????????????????1??????????????????????????????000?01??10?00?????????????????????????????????????????????????0?0?????????????01??????0??010??11?1???????????????????????????????1011???????????????????????????????????????????0?????00?0?0???????????????????????????????????????????????111??????????0?0?????0????0?0?10?00?01?????????1?1?1??1??????????0??10?1?0????1???????????????????110?1001111??0??1????????1?0?????1?1??11?????????????????0????????????????????0?????????0?????0????????????????????????????????????????????????0??0?0?????????0???01?0?????????????0??????????????????0?0?????1??????0??????????????0??0??????????????????????????????????0???????????1???1???????????????0??????0??????????0??0???????????????0??????00?????????00???????0??????0????0????1?????1??????????????????????????0???????????????0?0???????????????0?000???1??0???0?????????????0??0??10????0?????1???0??????????????????????0????????0?????00????????????????????????0?1?????00????000?????????????????1????????0????????????0??????????????0?1?0????????????0???????????????????????????????????0?????????????????????????????????1????????????????0????????????1?????0????????????????01?0??????????????????0????????????????????0?????????????????????????????????????00???????????????????????00??????????????????????????11????????????0???0??????0?0???????0???????00??0??????1?????????0?????????1?00???0????????????????????0???1???????????1????0???????????????????????????????????????0??????????????0?????????????????0????????????????????????????????????00???????????0?????????????????????????????????????????????000?????????0???????????????????????????????????????????????????????????????????????????????????????????????????000000110?000???????????????????????????????????????????????????????
Bonapartenykus   ?????????????????????????????????????????????????????????????????????????????????????????????????????????????????????????????????????????????????????????????????????????????????????????????????0?????????????10?100001?1?????0??0??0??0001?1?????1??1?0????0000011???00?110???????????????????????????????????????????????????????????????????0???????1????????????0?010??1??????0?0?????????????????????0???????0??011?0??1??00???????????????????????1?????????????01??????????????????????????????????????????????????0??????????????????????????????????????????????????1??????????????????1????????????????0???????????????0????????????0?0???????????0????????0????????????0???????0?0???????????????????????????????????????????0??????????????????????????????0?1???????????10?????????????????0????????????????????????????????????????????????????????0????????????1?????????????0????00??????????????????????1??????0????????????????????????????0?0?????????111????????????????????????????????????0??1????????????????????????????????????????????????????????????0????????????????????????????????????????1??00??????0?0?00????????????????????????????1???????????????????????????????????????????0????????????0??????????????????????????????0??????????0?0????00????????????????????????????????????00???????????????????????????????????????????????????????????????1????????????00?????????????????????????????????????????0????????????????????111???????0?0???????????????????????????????????????????????????????????????????????????????????????????????????????????????????????????????????????????????????0?????????0????????????????????????????????????????????????????1??????01???????????????????????????????????????????????????????????????????????????????????????????????0??????????????????????????????????????????????????????????????????
Buitreraptor     10??0???0????????????10?????100?11??0??000?000010?00????????????1????1?110???011000??0???00?010?100??????0??0???????????????????????????????????????0??0?00010100???0??000???????10????1?????????0?1?1????1??1010110000?????1??01?010??00??001????1?00??0010111010100001?1100??01?0??0?00?10?00?0101?011???1100000010101110100??10?00?11??1011??????01100000????1111?0010110000?0?00101010101?0001?000100011110101110?11110??00100011100000110100101010?1?00?00010010110?010???????11?????101100011?111011?0?011?011000110?0????????0001??001??01?00??00??0001?11?10?0?1?010?010???0???0?0??1?0?1??0?0???????000?100??0???00?100?1?????00????00?111100???0?00??100?000?0?10?0?10001?00?0?1??10?100????1??0?010100?0?00???0?????0???1????0?0?????????11?0??????0?????1?????1?0????????0???1?00????????000010??100??1???00?0011?00????1111???0??0010??????00?0?00000?????1?????????????????0?0??1???1?0???00???10??????0?0??0000?10??00???00?000?0?????0????10000???000??????????1???000???????0????0??00???????????0???0???0?0????????0??0????1??0?0?0?????0000?????0??1???????01?0?0???11????????????110?00?01??????????0???????00?11??1?001?00?0101??0?10?0??01???????1??0??1??10????????11?0??10??????1?0?????001?10???????0??????????1????0???0?000??????0????00????0?????01???????0?0????????????1?????0???????????????????0???????0????0000?????0?0????????0?????????????00??0??0???????????????000??00???????0?0?1?00???0???00??001000?????11000????0???????0000?1??00???0?0??0??10?01???00?0??11??0?0???????????000???????????????01???????1??0????0000000?100000000?1?0?0?000?????00???????????????0????11?????1???????????0?00??1?000?10????????001??1?????0?0????????000??0???????????0???0??0???0?00??00??????0??????????????????????0????1??????????????0?????111000000???1??010?000001????????00?000110000?110???????1??????0??10111001?1?0??0???????0?1?????00???
Byronosaurus     ?00010?1000010100000010?10011001110000?001000001?010110100001?1????????????1?????????????????????????????????0?11?0010?1??1100??1?111011??????1?????00?0100000110??000000000?????11????????1?????0????????1????1???00???1??0????1?00?0???????0????11??????????????????????????????????????????????????????????????????????????????????????????????????????0?????????????1???????0????????????????????????????????????????????????????????????????10??1???10??0?????????0????????????????????????0????????????????????101?????????????????0?????0???001000?????????????0?1???????????????10???????????0???0??0????11??00?????????0?0??0??????????????????????????????0?????10????0????0????????????????1??11???????????0?00????0?????????????00????????????00??????????????1??1?0?????0???????????????1??????????????0????????0?????????????0???01?0???11???0??????????00????????0??0??????0???????????0?001?????0???0101?????0??????????????????0??0?????????????????10?10011????0????????????????1????0???0???0?????????????????1???????????????????0?????0????????????????????????????10?????????????????????????????????????????1??0?????0???????????100???????0????????????10??0?????01???0?????????????????????????????????????????1???????????????????0????0??????????????????????0???????????????????????????????????????0?????????????????????????????0??????0?????????0?????0????????0?1????0????01?????1?0?????000????????1?????????0????0???0??0????????????????01?????????????00????????001?????????????????????????????????????0?????????????????????000???0????010??0??????????????????????????????????00????????????0?0??????????????????????????????????????????????0?????????????????????????????????????0????????00?1?1???????????????????????????????????????????00???0???????00??????0????????????????????1????????????0????????????0?????00???????????????
Caenagnathasia   ????????????????????????????????????????????????????????????????????????????????????????????????????????????????????????????????????????????????????0??0??110????1?????110???????0???????????????????????????????????????????????????????????????????????????????????????????????????????????????????????????????????????????????????????????????????????????????????????????????????????????????????????????????????????????????????????????????????????????????????????????????????????????????????????????????????????????????????????0????????????????????????????0???????????????????????????????????????????????????????????????????????????????????????????????????0???????????????????????????0???????????????????????0??????????????????????????????????????????????????????0???????????????????????????????????????????????????????????????1?????????????????????????????????????????????????????????????????1???????????????????????????0??????????????????????????????????????????????????????????????????????????????????????????????????????????????????????????????????????????????????????????????????????????????????????????????????????????????0???????????????????????????????????????????????????????????????????????????????????????????????????????????????????0?01?????????????????????????????????????????????????????????????????????????????????????1??????????????????????????00???1???????????????????????????????????????????????????????????????????????????????????????????????????????????????????????????????????????????????????????????????0??????????????????????????????????????????????????????????????????????????????????????????????????????????????????????????????????????????????????0?????????????????????????????????????????????????????????????????????????????????????????1??????????????????????????????????????????????????
Caenagnathus_collinsi ??????????????????????????????????????????????????????????????????????????????????????????????0????????????????????????????????????????????????????000?0??110????1???01110101100000?1?0?011?11011????????????????????????????????????????????????????????????????????????????????????????????????????????????????????????????????????????????????????????????????????????????????????????????????????????????????????????????????????????????????????????????????????????????????????????????????????????????????????????????????????????????0????????????????????????1?????????????????????????????????????????0????????0????????????????????????????????????????0???????1???????????????????????????0????????????0???0??1???0????????1??????0???1??????????????????????????????????0??????????????????????????????0????????????????????????????????0????????????????????????????????????????????????????????????????01???????????????????????????0????????????????????????????????????????????????????????????????????????????0?????????????????????????????????????????????????????????????????????????????????????????????????????????????????????????0???????0???????????????????????????????????????????????????????????????????????????????????????????????????????????????????00011????????????????????????????????????????????????????????????????????????????????????1?????0??????????????????1110?1111???0??????1???????????????????0?????????????????????????????????????????????????????0?????????????????????????????????????????????????????????????????????????1??????????????????????????????????????????????0?0?????????????????????????????????????????????????????????????????????????????????????????????????0??????????0?0????????????????????????????????????????????????????????????????????????????1??????????????????????????????????????????????????
Caihong          100010?1?0?0?01?0?00110??000??00100000?001?0?????0?0??01?0???0?1????1?????????????????????0???0?????????1?100???????????????????????????????1?10????00?0?0???1000?0?0????000???1?10???????0??????????????????????????????????0?????????????1????????00?0?0?0???????0???1??1????1??0??1??0????????001???1????1??????10??1?1?100?????001?1??1???0???????1????????11101???1??1??????00?1???10???????????????????1??1????0110?1?????0000100?010?0???????0??????????????????????????????????????011??????????11???0???011??1???1?111111110???????????0??01?????0?00?0??100101???????????1?????0?1????1????????0??????????????????????0??????????000??0?1??????????????0????????????1??01????0?1???????????????1????10??0?????01????0??????????????000?????1????00???????????????????1?????0???????????????0?????0??????0???0????1?????????100???0???0????1????????0??00????0?????????0??0??????0??????0????1????????0?????00????????????00????????0???1?0???????00????????????????????0??0?0??0????????1????????????0????0?????00?????1????????????????????????00??????????1??????????0?????1?0?????????1??????0??????0????0????????????01????????0??0???????0?????????0??????????????????????0???0??????????1?????????????0?????????????????1???????????0???????0??????????????????????0????0????????0?0????????????????????????????0???????????????????????????0???0?1??1?????????0?????0??????????????????0??????????1??????0????????????????????????00??0????????0??????????00????????????001???1??0?010???0?????????????????????????????????0??????????????????????00?00?0???01?????????????????????????????????????????????????0????????1?????1?????????????????????????????0?????????0????????0????????1????????????0??01?????0?????????????????1????1??????????????????110000000?00?0??10????0???0????0????????????????????1???1??????????0????0?1?????????0???????1????????
Caudipteryx      0111?0011000?0100??11?1???11??0?1?00001001?0001111?0110?100?1?0?100?1??0?????1110?0?000?000?0100??0??10000010?????????????????????????????????1????100?11?11?????0???11?1010???0000???0?1??0??01?0?010????1???????1?????0??0????0?01???00??0?0?1111?01?00011110011?0?????01?0??0??0?????1????00?000??011?10?101?0?010101100110??11?00?0???10010??000011?0?0?0??10100???00100000?00100?00111000000100001001??10?10??100011?1100000011100?0001?1?0110?0????10??000??????1??01??0??1?01111?100011000?1?110011?011001?111000011011001?0100?01??010??0?0?0???1?1?00?10?10?001??????1??110?????00????0???0???010????0??1000?????00?000110?0??????1000?0?110????0?00????0??0????110??10?01?00?001??????00?????????0?00???0??0??00????00???1????????000???0?01?0?10?0??1????1???????01?0???0?0???11???0?????0?00?1?1??00????000????110001?0?01100?????????????????00101000??????????????0??1???0?000??1?0??????0001????0??????01?????0?1??1000?000?0?0?0???0?0???01000??????0???????????00?00?????0?0????????00????0???????00?0???00?0?10??0010?1?0?????????0?????00?0???0????1???0?100??0?0???100????10???1?0???00??10?????0?0?0???????0??0??100001?00?00??0??01000?0??0?0???????00?1????0???1??????0???1??????1?0???????????0?????????00??????????????????00?????????01???????0?????1????0??0?0???????001?????????????????????????01?010??0??00???0??????????0???00?0?000?00????????00???000?11????????????0???0010000??0100?110000?0???00???00?00?????1?000??????????0????0?0???0?????0????01010???1??1??001?0?01?1?0??0??????0??????????????????0????0?????0??0?00?00??11000000?0??????????????0??????0????????1?????1????1?????0?0????0????????1010????00??0??????0????????0???0???????0???????????00?????????0?????????????00??????????????????00?0??????0?????01?0?0?0???0?110000001?000000100?100??1?????0??????????????????0?10??1???????0?00???0001?????0???????0??01???00???
Ceratonykus      1????????????????????????????????????????????????????001?0?0??1?????1000???1?????0???0?0000?110?????????????1????????????1???1??1???????????????????1?????????????????1????0???0?????????????????1?????????????????0?0??????????????????????????????????????????????0??00?110??111????????????????????1??????0?????1???????????????????????1??1?????????????????1??????????11???????????????????????????????????????????????????????????????1???????0???????????????????????????????1??????0?10???1?????11?01?01?????????0????????????????111???????0???????????1???0????????????????????????0?????1???????0?0??????????0?????????????????????1?????????????0???????0???1??????1?????0??0???????0?????????????????????????????????????????????0????????????????1?????????????????????????????????0?????????????????????????????1???????????????????0????????????????????????????????????????????????0?????0???????????0??????????0?0???????????????????????1????????????????????????????1????????????0?0??0?????????1???????????????????0?????????1?00??1??????????????????????????0?????????????1????????0???????????0?000?????????????????????????????????????????????????????????????????????????????????????????????????????????????????????????????????0??????????????????????????????????????????????????????????????????????????0?????????????????????????????????????????????????????????????????????????????0????1?0??????????????????????????????0???????????????????????????1???????????????????0??????????????????????????????????????????????1?0??????????????????????????????0?????????????????????????????????01????????????????????????????????????????????????????????????????????????????????????????????????????????????????????????????????????????????????????????0??????????????????????????????????????????????????????????0????????????????????????????
Ceratosaurus     1000000100011001010011000001000000010010100010110000100110100101010?00001000000000110000000000000?0?00?000000100000001?11?0?010000?0000???0????00??10000100001000?0010000001??0100100??100000?1110110001101000110?11001000100011101111000010010000100?0?011110010001000000000000001?0000101000000010???0???01011?????00?0?0??0010010????001???????????1??000000000000010010010000?00110111111010?1?000110??00?01101010011?1010?00010?00011??01000110110?00000111?00101101000?11001000111??00?000000000??10001??????????????0????????0?0000?00000?00?1000000?00?1010?0?00?0000010011?0?000000?110?0?100101000?00100000000000??1?00?00?10???0???0????01??0000100101??00?000?01??100?00?00?1?10????0??01?101??000?0??0000000010??000001110000??000110??00000?000101111?10011100?0?1?10100111111110001000??00?00?0??001000????0?010000?000??1??0001010101??0?00000?0??01??001010??01000000001000??0000?0000?010?1?1100?000001??01000001000??10?01?00001010?0?0000001000?0????????00001000110?0????0000?010000001?010000001111100000?01???1110000000000?00?0?0?0?00??00001110?011???000010?0100110?0?01010??10?????0001100?0100011100010100?0000???0?0??00000100?01?1?0010?00?001??100?0??????00000?000????10??000????1?0?00?000?????0?00?0?0001?00100011?01000??0000?00??0?00?0101000000000?00??????0??0??0????0???01000100000?01000000100?00?00?????0????00????0000?00?00?0??1??100000000??1000??11?001101?00001????0000000?000??????????0?????01??00?00?00000??00?00001000?00?0?0??00??00?0100?000010000110?0001?1?00?????00100000110000??0000000101100?00???00000?000000000?????00?0?0??0???0?000?0???000????0?01??000??10??0?01??0?1?10??????000?0?100010?000?00?0?????000?100?000??0?0000000000??110000?0?1?????00???00????000100011001100100??011010??0000?11??????0000?111?0000??00000?1000?000000?0??0?0???001000001?01?0?0??0000?0?100?00??0?0??100?10???00?1001??00?0??10
Changchengornis  111?????011?????0???10??????????1??????????0?????????????????????????????????????????????????????????????????????????????????????????????????????????0?0??11???????????1???????1?????????????????????????????????????????????0??????????????????????0??0??10??0????0??????1????1100??0??0?????0??101????????10??????????????0??????000?0??1???1??0??011????????1???1?????????????11??????????????????????????????????????????1???????????????????????????????????????????1?0??????????????1111??????????11?0????1?01??1?101??11????1????????????????????1?1?????0??1?01????????????1?????????????????????0?1????????0??????????1???????????0000?0????????????????0???????1????1???1????????????????????????????0????????????0?0????????????????????????0????????????1?????????????????????????????????????????????????0????????0?????1??????????????1????????????0??????????????????????????????????????????????????????????????????0????0???1?????????????0???????????????????????????????????????????????????????????????0????????0????????????????????????????????1??????11???????????????????????????????????????????????????????????????1??1?????????????????????????????????0???????????????????????????????????0?????????????????????????????0???????????????????????????????????????????????????????????????????????????1???1???????00?????????0????????0?0??????????????????0?????????????????????????????0????????0??1???????110??????????00?????????????????????????????0??????????????0????????????????????????????????????????????????????????????????11???????1??????????????????????????????????????????????????????????????????????0???????????0????????????0?????????????????????????????????????????????????????1????????????????????0??????????????????111100000??????010????0?????????????????????????????????1??????????0????00???????????????????????????
Changyuraptor    ?????????0???0???????????????????????????????????????????????????????????????????????????????????????????????????????????????????????????????????????????000??000?0?????????????????????????????????????????????????????????????????????????????1???0??0??101??????????????????1??0?????0?????0??10???11?10110????????0??????0??11?011?0??1??1??????01?????????111?1?????????1???00?1?????????????????????????????????010?0?????0???1????????????????????????????????????01????????????????0?1????1?????11?0?0??0?????0?1?1?111?1?1?0?????????????0???????1??1?0??1??1?1????????????????????????1??????????????????????????1???????????????00?0?0?1?1????????????0???????????????01???????????????????1???????????0?????????????????????????????????????????????????1??????????????????????????????????????????????????????????0??????1????????0?????????????10???????0????????????????????????????????????????????1????????????????0????????????????1?????00?????????????????????????????????????????????????????????????????????????????????????????????0???????????1????????????????????????????1?????????????????????????????????????????0??0??????????0?0??????????????????????????????????????????1???????????????????????????????????????????????????0??0?????????????????????????????1??????????????????????????????????0??????????????????????????????????????????????????????????????????????????????????????????????????????10???????????00??????????????????????????????????????????????0????????????????????????????????????????????????????????????????????????????????????????????????????????????????????????????????????????????????????????????????????????0?????????????????????????????????????????????????????????????????????????1??????????????????????????0???????????????????????????????????????????1???1??????????0????0????????????????????????????
Chirostenotes    ???????????????????????????????????????????????????????????????????????????????????????????????????????????????????????????????????????????????????????????????????????????????????????????????????????????????????????????????????????????????????????????????????000010?1000?????????????????????????1???0?11000??0??11?0110???????1????1101????????1?001001?????????????????????????01110000001000010001111110?110?????????????11100000010110110?01???1000?0????1???00??000??1??111???000110001101100110011001001??????1?????????00????????1???0??????????0?10????1?1???????00?????????????00?0?00?0?1?????00?100????0?0?0?0??1??0???1??0000???11???????0????00???????1????1??01?0????01???0?0000????1????0???????0?????????????1????0???????????01????0?????????1???1???1?????????????1???????????0???0????1???????1??00???0??00???0????????????????00??10???????????????????0????????????????????????????????????????1?????00?0????0??000?0?????????01?????????0???????????1???????????0?1???????0?????????????0????????????????10?????????0?????????0??0?0?0????1??????????0????????????1??????0????????0?????????????????00??0???????????????????1??0???????????????0??????????1????00???1?????101?0?????0????????????????0?????????????0?1?00??0??????????0?????0????01?????????????????????????????????????????????0??0???????0???????????????0????????0?????????????????0????????????????????1????0????????0????????????00??????00?????1??0??????????????????0?????????0?????10????????10??????0??01???????????0???????????????????????0????????0???0000???0??????0??????????????00????00??????0???????1???????????????????????1?010???????????0?0?01???????????????0000???????????????0???0?????0???0?000?????????????????????0??????????????????????????0?????111000000??????01???100???????0????0?????????????????0??????????0?0?????00?????????????00???????0????
Chongmingia      ???????????????????????????????????????????????????????????????????????????????????????????????????????????????????????????????????????????????????????????????????????????????????????????????????????????????????????????????????????????????????????0??10?10????000?1??10?0?11?1??0??0?????0?010??011??1?11????11?11?1?10?1??11?0??????1?????????111?????1???????0??1?????????????????????????????????????????????????????10???????????????????????????????0????????0?1????????????????11110?0?0??00?11?0?10?1??1?01?1?1??11???????????????????0???????1?????1?1????????????????1???????????????1?????????????1110???0??????0????????????000?1????????????????0???????1????1???1?????????????00???????????0?0???????????????1?????????????????????1?00?????????????????1???????????????????????????????????????????0????????0?????11??????????????????????10??0??????????????????????????????????????????????????????????????????00???????0???????????0?0????0??????????????????0????????????????????????????????????????????????0?????????????????????0??????????1????????????????1????????????1??????0??10????????????????0?????????????0??1???????0????0?????????????????????????????????????????????????????????????????????????????????????????????????0?????????????????????????????1???1?????????????????????????????0???????1?????001???????0????????????????????????????????????????????????????1??????????????????????????10???????????00???????????????????????????1????01?????????????????????????????????0???????????????????????????????????0????????????????????????????????????????????0??????????????????????????????1???????????????????????????????????????0???????????????????????????????????????0?????????????????????????????????????0?111??????1111???????????010???0???01??????????????????????????????????????????????????????????????????????????
Citipati         010100?111110???10??1110111011011?000010010010101000110110011111000000000000110100011000000?0001100?0110000100001000001111001110?1?010?11110101001101??1??11?????0???111101001000000100011101001?0?1?0??1????1110?100??00?10110?1??1?1000??00???1111?1?0001110001?100001001?0?001000?00000100???0000?011??11101???010101010110??10?00000??110101100??11?0?1????001000??10?0??000010100001110000001010010001?0011011100011?1100000011000000000110?????????????????????????01???????????????10100?001???0011?010001011000?111??????????00010?110?00?00010?001?000000100001?0????10?010?0??00???0??0?10?1??10?000??001?00??0100??00????1??011?0000?0?1000?01???10???000????0?1???10?01?00?001??????0??????0???0?0?0??00?000001?000????11??1???1111???0?01???10?0??1????1???????10?00?0000?0?11???00?10?0000?000?1001?000000???1?0000???0000?????0??000?10???0?0100000??????????????0?001??0??0???1?0?????00011?0000101???01???0?0??00?000??00?????00?000001???0?0??0????10101110?0?1??00?????????0?0000?001??00???????????11?000??111100?0?0???????0????00????0?0????????1?????1?0?1?000?0?00??0???111??????00???0?????0?0000??????0??0??110?01?0000??????0??0???????0????1??0?11??00???????0??000001???????0????????????0??????????????????????????11?0?????????0??????0??0?????0??????011000??1?????????????????0????????????????1000????????0??????????0??111?0?000?0111??1??101???000?????0??000???111?0101?10000011??0?0000?00??00???01000??1????00?000????00????????????00??????????1?10?????0?0??01???00??????0??0???0???????????????0??0?????????00??0????0???11???100?01?1?1?????????01??????00???????????1?0?101????000111????0???1?0?010???110??????????????????00??????????0??????????????????0?1???????????????010?????00??????????0000???????????????????????0?111000000???01?01???1?00?1??0??0??????????????????0?????????0????0?0???00????0?????????00?????0??????
Coelophysis_rhodesiensis 1010?0?1000010100100110110100?00010100100000000000001?0100000001??0?100010010001?01?1010000?0??000?0?1???00001?00?1?00010?01010?00?110?0??1???1?1?0?0?0000000?000?0???000?00?0000???????000?0????0?1?00010100?11000000?00?1?01100010?0?000100100??1000000011000100?10??0??1?0??0?00000?010100?0?00?0001101001011000100010?01100000000?000010?1??????011?000001??001??010?100?0010?000??11111101001001001000?000101?110110?00101?0?10100?1110010001101010?00??000???10??0?00??1??0?100???00111?0?0?0100001100?10??0?1100?01???????????01?00001?00??000???101??0?111?0?00?????001??1?0??0?000??010???1?1111010?001000001??0?0??00010100??????0?00???0????1?0?1?0??00??0?1?11?00?10??00?000011???0?0???001???10?0?00000?0000100??00??0010000??0000????0?0?00?110?011?1?1000?11001?000011011?1111100?1?011????00?0001?00?00000010100??10000?????0?10??001??0?0?000000001?10???00?0010?01???0?000000?00??0?1?100????00??0??0???1???10??0000??10??1000?00001??000000????1???????????1?001001001???1?00?00000?0?00000???00?0????011?????1?????0??00?0?00?000?0???000000?0???11??00????010?0??011111?00????1?????0???000?0??0?000000?10?0??00??00???00??0???????1????0???00???000000??00??0???1??0?0?0??010?001???00????0??0000?????????0?000?00?100?0???0?000100???0?00??0????00??1010?0000?0??0???00??0??????????????0?0??00010??1?1?1000?0??0???0??????????00???000??010?00?00????10000??00?0000???0?010?000000?01??????00?00??0???0???000?101000?00?01??01?1?00??0??00??1??00000?0????0???00?001?0??10010111?10000?1?00??????0???00000?00???1??10??000000?00??000??0?0?0000?000??0????0000?0?1?0???0?00000?00010??0??10??0?00????0?????1?1??????10???0?0?00?0??11?00?1?????00??0?0??00????00?0??????0??00????1?0???0??0??????00?00000?????????10??000???????0110000?0000?0?00?110000000?00?000100??000?0?????0????????????????????10??10??0?000??0??0000???0?1?11?0??0??????????100
Coelurus         ???????????????????????????????????????????????????????????????????????????????????????????????????????????????????????????????????????????????????????00??0?????????????????????1?????????????????0??????????1100000001001??0?00101100?00?00?01??1?0?0?0?11????????0?????????00000?00001010??0?0001?0?1?????????????10??101????????0?????????????????????????0?0???0?000100000?0??0???0????????????0????????????????1111111000100??????????0110010111??000?11?1?0?1?11?00??011?1?0111?????0?1????0??????10?1??0???????????????????????01???????0?????????1???????1???????0?00?00??????0????1??011?00??0???0??0??00???0????????0??0????????????0?????0?????0?0?0?????0?????????????0????0?11??????0????????0???0?0?????????????????1?????0????????0????00?????????111???1110?????????0101?1??0?????0???0?0???0???0????????0?0?00?0?0?11?0?1??????????????????01?00???0????????01?0?????0?0?0??????000????????????????????????00????0?????0?00????????0????10?0??0?????????????00???0?????0????0????????????????000????????????0????????????0???100??????0????0???????1?0??0????0??????0????????????1???????????0?0????????0?????0???0??0?0???????0????001????0????????10???0??????????????0?0???0???????????001???1?????????????0???????????????1?1???????00??????????00??01??1???????0??????00?1?????00000?????????????????0???????0??????????????????????????????????????????0????????1?????????0??0?????00???????????????????????????????????0???0???????????????????0??????1?????????????0?0?????0???????1??????????????????????0?????0??????????????????0????????00???????????????????000??????????????????1????????????????????0????????01???????????????0???????????????????????????????????????????????????????????????1???????????????????0????????1??1?00???????????????????0????????????????????0110?????????????0?????????????0??0??0?0??????????????0?????1???0???
Compsognathus_corallestris 10?0?0?1?0?0?0???000?10?1?111??11001?0?0???000????0??101???01?11????????0??0???1??0????0?00?0?0???????0??0?00??0???0??????0??10?????????????????????0000000000000?000000000??????000???1?0001????1?0????1??????10??0?0??0?10011???0?????0??10?0?01??00?00?1010?100?10??10?1?0?00??1??0??1?????1?0001???1??0110?????10?0?0?0110??11?01?0???1001??????01?1???????00000?0?01?00?00?0?00??0?11???????1????1????????10???0?111?????0?0011000010100?????????????????0???????1??00?1?????011?????0011000?0???0011?011??101110000110??0???0?01??????????0???1101??1?00?10?10??0?????0??0?1?0?????0??????0????0?0??????0??0??010????0??00010?????0?01000?0?11?????????01??0??0????1????10?01??0??0???????00????1????0??0???00?0???0????00??????0??0???0????1?01?0???????1????1??????0???00?01?0???11???1?????00??0?00?100?0??00000???0?00001?1000???0???0??0??????000?0?000????00????????0?00???0??0???1?00?00?0???0????0???0001????00?0??0?000???????010?1?0?0???0?000??0????????????0???0?00??0??00??????0??00????0???????0??0???00?0?001?0111?0???????0???0?????00?0???0???110??0?0????0?0??0100110??????1?0???00??10?00??0?0?0?0?????0??1???0?000?00000??0??01?00?0????0????0?0?0??0???0???1??00??00000??00??0?0?0?????????0??0?0????0??0????10??????????0??0????0??0?0???0?00??1?????0?0??0?00??00001?0?????000?????????????????010010??0??00?0?0??????????0????0?0?000?00?1??????10???000?11????????00??00??0?00????000?0??0000??0???00????0?000???0??00????10??0??0????00????00?0??00??0??0100??1101??00110?00?1?0?00??????0?00?0????0000??00?00???0?00??0??00000000000000000?00?00?00???????0???0?????????????????????00??????0???????????????0?1?????00?0???1?10??0????00???00??????0??0???000000????????0?0???????????0?00?0001???????????1?0????0?????????????????????0?????????1?0000?0100?000001?????0?0????????????????0?10??1?????0????0???0?0??????????0???????????0????
Confuciusornis   101011?101100???00?????0?11110??1?1?11?1???0000?100111???0????????0?11?00?0?1101??01??10000?0100??1?1???????1?0?1?????????????????????????????1?????00?1??11?????????111011011?11000100?000101?0?0?0?0????????0???10????1????0??0?01?1?00??00101110100?00010110011100001??1?0001101000100010?10?01010011?1111010?0110111111001??11?00000??1001111000011??1?0??011??10?????0??0??0110???1111?0?0?000??110??1?11010?0?0?010?01010?1010111?000101??01010????11???00?1?1?????11??0??1?0?????10111?011?00??1111?0110011011010011011101?11?00?10?11???0?0???010?1??00?0?11001???????1???11??0010????00??11?0?010?0?10?011000??00?00001????0??0???0000?0?1??????0?00???000????0?1??1?10001?0?10?1??1???000????????0?0010?000???0???0001????1???000??00??????1000?0?0?10????1?????1010?1??0??0??111???00???10????101??111???0?00???11?001????11?????????000?1????11?110?00??0???????????0??1???0??10??1?0??????0?01?1?????????0??????00?011100?00?00011????0?????0?000??0?000??????????11??00?0???00??0??0???000??????1?????1?0???100?1111000?0?1?01000?00??0?????0?111??000?10?????11?1?1?1??0100????0???11?????00??10??0??0?0?100?????00?1?0?00?11?10011?011?101?0?0??1?0???????0??1????0?????00???1???0????0?1?0?????0???0???????????0???????????????????0??0?1?????01???????0????01????0??0?00???111011?111??1?????????1????????0100110010000?0?000??00??0?0????????0???00?0??????00???000??1?????01????????001?100?0???00?110100?01??00???11000?????1?000???????0??0????0?1?00??????10001010?1???1???0??1100?0111????0????0?0????????????????0?0????0?0???0??0??0?11??11?0?0?0?10??0??0????0??0??????0??????00?????010??0????????0?0????????1?000??10?1?0????????10????????0???0??000??0??????00???00???????0?0?000?000???1?0?1??????1??????0???00?0????110????10?11110????1?111100000???1000101??00??00????00???????????????????????1?????????00???00010????0???????0??11???01???
Corythoraptor    0101011111110???0????10??11011??1?0?1????1?0101????0?1011????0?11???10????????????????????0?000?????????????????????????????????????????????????????11????11??????????1110100???00??????1?1??????001????0??????????0????????1???1?0????????????????????????????????????????????0??0??0?000????0?0001???1????1?????01?1?1?10010??11?000?0??1101????????????1????????????0???0???????1????11?????0010????000???0?10?????011?1?????0?1?0?????0?011101010?????????0???????????1????????????????0?00???0????011?0?00?100???1?011?????????00??????1???0?0?????0?1?????1?10?001???????????0????????????0????????0???00??11??0??0?????00???????1???0000?0????????????????0????????????10?01????0?1??????0????????????000??????????????0?????????????111??????1?0??0?0??1????1???????1????????0???1?????????????0??????00??????0????1?1?0??1??11??????????????????????0??00????????????0?0??1??????????????????????????????????0????????????000???????0?????????????0????????????????????0??00??????????????????????????????0??????10?????11????????????0????0?????0?????????????????1??????????100?????????1??????0??????????????????????????????????1??0???????10???????????????????????????????0???????????????????????????????????????????????0??????????0??0?????????????0????????????????0?01??????????????????????????????????????1???????????????????????????1???0????0?1??1????0???0?0??1???????????????1????10?????1?????0???????00??????00????????0??????????????????????????????????0??01???0??0??0????0????0????????????????????????????0?????????????0????????11???10??0?????????0?????????????????????????????1?????????1?1?????????????00????1?????????1?????????????0???????0??0????????0????????????????????????0????????????????????????????????????????????????????????0????1?010???00??00????1????????????????????????1??????????0??0?0??????????????0?0???????????
Cruralispennia   1?10?0?100?0????0???00????01?????0??10?1???0?????????????0?????????????????1??????????????????????????????????????????????????????????????????????????0?1?000??????0???00????????????????????????????????????????????????????0??????????????????????0???????????1??000????1?10?1100??1??0?????0?010???11??1?10????01?11?00?0?0????????????1???111110??????????01?????????????????11???????1??????0???0?0?0??????1????0110?010???1010101?0?0?0????????????????????????????11???????????????1111????0????111?01?0??101??1?11??111?0011???????1??????0???????1???0???11??????????1???????????????????0??????0?????????00?????????1?0????????????00?1????????????????0???????1?0?01??01?????????????00????1??????0?0??0?????????000??????????????????0???1?0????????????1?????????????????????????????????????????????????0????????0?????11?????????????????????????00??????????????????????????????????????????????????0???????????????0?00??1??0?????????????0?????????????????????0?0?????????0??????????????????????1???????0?????????????????????????????????????????0?????11???1????11?0?????????1??????0??1??????????????????????0???????????1???????0????0????????????????????0????????????????????????????????????????????????????????????????????????????0?0???????????????????????????1???1????????????????????????????????????11??1?????11?????0????????0????0?????????????0???????????????????????0????????????????????????????????????????0?????1????????????????????????0???10????????????????????????????????????????????1??????????????????????????????????????1??0????????????????????????????????????????????????????????1????????????????????????????????????0??????????????????0????????????????????????0?????????????????????????????0??????????????????????????????????????????????????1???????????????????????1??????????0????0????????????????????????????
Daliansaurus     100010?100?0?0110?00110?????100??1?1???????0????????????????????????????????????????????????????????????????????????????????????????????????????????0?00?0000?01??00???000???????11????????????????1??????????010??00??1???11???1?1?????????????1???0????0?????????????????????0100?????0?????0?0001???1????101???0101?1110110??10?000?1??1011????????1????????01101???11?10?0????0?1???111000?0010???10??0?100101????????????????01??0?0?010???010101???1???1???0?10??????????????????????0?10???1?11?011?1?0?0???111?101??????????00???0????????0???????1?00?01?1??0?1???0???1???0???????0????????????10?0?????11??0????????000?0?????1??0??0?1?1?0????????0??00???????????????01?1??0?1??????00????1??1???010????1???00????00????1??????????0??1??1?0????????????1???????0??1?????0???1????????????????????11??????0????1??????1??10????????????????0??0?11???0????1???????0?0???????????????????0???????????????01???0?????????000??0??11??0?1???0?????000??0??0?????????????1?0?????0??0?????1????????????0?????????????????1???????????????????????100?????????11????????????????1??????1???????????0????????????????????00????0???????0??0???????10???????????????????????0??????????????????????1?0?????0????????????????0??????10??????????0???????????????????00????????????0?00????????????????????????????0????????00???????????????????????????????0??000?????????0??0??????????????????????????00???????????????????00??????00?????1??0?????0????????????????0??0????????1?0???????10?001????????????????0????????????????????0?????????????0?00??0???000???????1????????0???0?????01???0???????1???0???????????0??????01?????????????????????????????????????00????????????????????????????????????????00??1???????????????????????1????????????????????0??110000000?00???00000000??0???0?0????????????????????1???1?????????00????0????????????????????????????
Deinocheirus     1000100001000???00???10100001?001?1000100000000101000001?01010?1100?11100001?0?00101?010000?01011??????001000?????????????1??1????????????????1?????00?0??11??????????0??0011?010001????0001100??0?1????1????001??1001?0?0101111100110?000?1110?0?100000011110010?0100000?10000?00000000?00000000000?10101?1011001000101000110?110?00000??1001??????0111101001??0000???0?100001011000??011101?1001?0001001??00010011?00110100?0?0010000?10100101010??1???0???00?0?1111?0?0?0?????1?11???1?00?10?0?0000001100?10?????0?0?01?0????????000?00001?100?000??01?0?00?1000?000???00?0???000??00?0???1??0????0?001?010?1?10000??001???00?1000??00??0000?0??0?????0??000000??00?01??0??10001010?0011?010?0???????1??01000??10?0??10????00?0?11???0??0?00??????0?00?0?0??1????????010001?0?????0??11????00???000????0??1001?10?110??010100??00?10?????????1?011?????00101000??????????????0?00??1??00?101?0???????000??100??????0??1???00??0?000??????0??0??0010???010000???0???????????001??00?0????????????0?0?0??00?????1?01?0???000?0?010?????0?0?0001?0000??1??00?0??00???11???0??????0?0??0?10????1????1?0???01???0010??0?11010???0?00?1??00000??0???00??00?10?0?0?1?00???11??0???00??1???0??0?0?0?100????????0??00??1?00???0????????0???????0?1???????00000?0????10?????0??1??1001?0010????00???0?????0??????????????????0????????010??00000?00?????0??????0?0?1?0?01???0?10????000?0?0?0??1?????0???0??10?0???1?0?0?1??0?0?000??0???00???01?001???0??001???0???0??0???1??00000?????00????01?00?0?0??0??01100000????????????0??????????00??0?0?00???0000?????0????000?1100?01???0??0??100??0??0?????0??????0??1????011??00??????1??0????0????????01???1?????0??0010?????0?01???????????0??0????????0??0?????1?0?????00???0?100?000??????????????0??0??0?????????01?00000??00?111000000???000?000??000?0?????0??0??????????????????0??????0?0????0??0?0??0????0???????0????????0???
Deinonychus      100000?10000?0?000??11001000??00100000100000001?0?10110?00001????1??????1?0??0?????10?10100?0???????????00010??00???01?10????1?1????1?01?11?1?101???0000100000000?000??000???101?011?001?001?0?1?0100111111011110011000110101010?101010100000101??110?1010111000001000010010000010000000001000000001?01111011010000111010?1110?111?00110??1111????????1???????0011110001011001??0000101011101000?10001101111100111110?011?110000?0111000001101100101011?01000000?0?10110001000111101111110?010001100111011000001001101011010????????00?0100010101101??000?1?00?01??0?0010?1000110110??001000?10000?000001000?00001000000000010000100100?1000000?10111??000?000?0001??1?0?101??10?01000?0011000010000?0101??010000?0??00?00?1??001?01??0000?1000???0?01000?000??1??1?1?00?10010?00????0?0111??0???0?000?0010??011001???00??011?00?000?1110??00??01?001??10010110?00?0?000?????1010000???00?00?11??00000000000?????0?100??1??0?001001000??00?000101110?0?0?010000?0?100?????110?111000?????00???0?101??01?1??01??000??1?0000000?0?0?0?011?0?10000000000?0?0?00000??00??110??0????0?01010010011??1???1100100000010001????0???00010000?1?0001?01?00?000100111000001??00????0?0?0???0000?0010?00000?00?????001?0000?000??1?0?????????0???????00?????01??00??0?00000?000??1??00?01001?0000??0?00???1110?1011111110??????????001???01?000000??0??000??????????0???00?0?0?0?00?10?????00??0??0?110??????0?0??1???0?00????0?0?0???000??0???00??????000??101?00????00?????0?00?00100000?00?00??0000100?010?10??11100?001?0??1????0?00?????????00???00??0??10001?????0?000010000001?00?1??00?0000??010000???00??????00??0?111?0?001???010????01?11??0?01001?0?10????0?0?010????00?0??????0000???0?01?1?100??????0?0???0???0????0????00?0??1?????????0??0???0??0000?0???11???0000?????111000000?001??010000000?0??0?0??00?????????????????1???1?????0?0??0000000?1????0??????00?1?????00??0
Dromaeosaurus    ?0?0???100?01?01?00?1??0??00?0??1000?110???????????0?10??00?1?11110?1101100010??00?1?01?????0100000?000000010??000000101010001001000000101???11?10010000100000000?0000000001?10100110001000110111?????????????????????????????????????????????????????????????????????????????????????????????????????????????????????????????????????????????????????????????????????????????????????????????????????????????????????????????????????????????????????????????????????????????????????????????????????????????????????????????????????0??0?0?0??????000000??????????0?0??0????????1??0??00?0?????????0???????0??0?????00?0??????0????0???00????????????01???0?????10????1?0????0?????0???????????????01???0????????????0001???0???0????0???0?00??01???????00??????????????????????0?00???????????0??0???0??????????000??????????0???0??????0?0?01??0??1????0??????????00??00????0??01?????0???1??????????00101000?0000001??00???????????????????1??0??00??????????????????????????0???1??0???????0?0?0?10?0?????????????????????010?????0????????????00???????????????????????1?1?100???0???0?????????????????????????000??????????0????1?????????????????0???????0????????????????0???1?????000?1????????????????????0????0?0???????????????????????????0??0?0??0???0????????????????0?00?????????????????0?????000????????????0000??????????????????????????0??00???11?????100???000????????010???????0000?????0000??0?000????????01???????011???0??00000????????????????00?0??????????100????0????1?1??00????????????????????????????????????????1000???1??????000???000????0??0????0?0?????????????????????????????1???011???00?????????????????????????????????????0???????????0??????????????????0?1????????????00??00????00?100001????0???0???????????????????????????????????????????????01????????????0010000?0101?0?????????0????1?????????1?0???????0???01??????????
Elmisaurus       ???????????????????????????????????????????????????????????????????????1100?1????0???????????????????????????????????????1???????????????????????????????????????????????????????????????????????????????????????????????0?????11?11?0??00???00????1??1????????????????????????????????????????????1???11??0111??00001?11?01?0???1??0??????10?????????????1????????????????????????????????????????????????????????????????????????1?00?10???1???101?????????00?0?0101100??01????0???????111??01011?110011001?01??1???00??1?????????000???????1????????????0?0?10???????????????0?????????????1????0??????????0???0?0???0??????????????11?????0???1?????????0???0?????????????1??0100????1??????0?001???0???100????????????????0?????????????????????10????????????0???0??101?????????1???????????????????0???00???????1??00???1???0?????????????0??????01??10??????0????????????0????00???????????????????????????????????????????00???????0??????????????????????00?????????????????????????????????01?????????0????????????????????0????1??????????????????????????1??????????????1??????0???????10???????10???????????????0?00?????1?0???0???????????0????????????1???????????0?????????0?????????????0????????????????????????????????????0???00??0????????????????0??0??1???0?????????????????????????????????????????0??0???????????????????????0????????0?????????????0?0??00???????????????1????????????????0???0????????00??????00??????1?0??????????????????????????0??0????10??????????????????????0???????0?????????????0????????????????00??01????0???????????0???????01?????0???????????????????????????1?????????????????????????00????1??????1???????????????00000????????????????0?0???????0????0??????????????????????0??????????01????0???????????????????????????????1???100???????1?????????????????????????????????????????0???????????????0????????????
Enigmosaurus     ??????????????????????????????????????????????????????????????????????????????????????????????????????????????????????????????????????????????????????????????????????????????????????????????????????????????????????????????????????????????????????????????????????????????????????????????????????????????????????????????????????????????????????????????????????????????????????????101????0?0000?11101?0???00?0011111000111?0?0100???????????????????????????????????????????????????????????????????????????????????????????????0???????0????????????1?0???????1????????????????????????0??????????????????????????000????????????????????10?0????????????????????????????????????????????????????????????0??1???????????????????????????????????????????????????????????????????11?????????????????1??????????????????????????1????????????????????????0????????????????????????????????????????????????????????????????????????00????0?????????????????????????????????????????????????????????????????????1????????????????????????????????????????????????1???????????????????????1???????????????????????????????????????????????????????????????????????????????????????0????????????????????????00??????????????????????????????????????????????????????????????????????????????????????????????????????????????????????????????0???????????????????????????????????????????????????????????????????????????????????????????????????????????????????????????????????????????????0?????????????????????????????????????????????????????????????????????1?????????????????????????????????????????????????????????????????????1??11???????????????????????????????????????????????????????????????????????????????????????????????????????????????????????????????????????????????????????????????????????????????????????????????????????????????????????????????
Eopengornis      1?1??0?1?000?0????????????1??????0??0??????0?????10????????????????????????????????????????????????????????????????????????????????????????????????????0??001?????????00???????????????????????????0????????????????????????10?????????????????????????0??101??01???00?1???1?0?1??0??1??0?????0?01011011?1?1100???01?1??10000????1?01?????1?011?110011?????????1??????????0??????11?????????????????????????????????????1?0????????????????????????????????????????1?????0??????????????????010?1?0???1111?0??1??101001?1???111?1??1???????1??????0???????1???0?1?11?0????????1????1??????????????0??0???0??????????0?????????000??????????1??0?1???0????????????0???????1??100??01??????1??????00????1??????0?0????????????0?0????10?????1??0???????1?0?????????????????????????????0??1?????????????????????00??????0????1???0??????1???????????????????????0??0????1????????????1?????????????????????0?????????????????????1??1????0?????0???????0?????0????????????????????????????????????????????????????????????????1?????????????1???????????????0??????????1??????11???1????0???????????????????0??0?????????????????????????1????????1????????????0????????????????????0?????????????????????????????????????????????????????????????????0??????????0????????????????????????0????1??????????????????????????????????0?????01?0111???0??????0????????0????0?????????0???????????????????????????????????????????????1??0?????1101??????1?00???????????????????????????1?0???11?????????0??1???????????????????0????????????????????????????????0?????0???0???????1???????????????????????????????????????????????????????????11?????0?????????????????????????????0???????????????????????????????????????????1?????????????????????????????0?????11??10???????????????1???????00???00??01?????????????????????????1??????????????0????0????????????????????????????
Eosinopteryx     ??0??0?1?0?0?0????00??????1??????0??????????00??1??0???0?0?01???1?????????0??0??????????????????????????????????????????????????????????????????????00?0010010?0?????????????????1????????0?????????????????????????????????10?????0???0????????????0??0??101??0???00?????1?0??1????????0???????0001?0?1?10111??0?0101?1110110??11?0?1????1011??????01?????????11101??????1??0???00?1???????1??000???100?0??10??0??1?101??0?????0011100?01010?????????????????0????????????????0???????????01???0?0????011?0?00?1?11??1?0?1?11100?1?00??????0?????0?????????00?0?010?001??????1?????????????????????????????????????0?????????0?0??????????0000?0?1?0????????????0??0????1????1??01??0?0?1??????0?????1?????1?????0??0??0?????00?????????????????????1??????????????1??????????1?????0?????0??????????1???????00??????0????1?0??1?0??10??????????????????????001?0??????????????0??0??????0????????????0????????????0??????????1??1000???????0?????0???????00???0???????????????1???0??????????????0????????????????????????????????0?????????????????????0???????????1??????????0?????1??????1???????????0?????????????????????0?????0?????????0??????00?????????0???????????????????1???1?????????????1???????????1???????????????????1???????????0??????????0?????????????????????????????1???0???????????????????????????????0??0???????????????????????1???0????0?????????0?????0???????????????0?????????????????1??0????????0???00?10????????00????0??????????0????0???????0????1???1?????????11???01??????????????????????????????????????????????0?00??1????00000???11???0????????0?????0?????????1??????????1???????????????1??????????????0?????????0????????0???00??????????????????0??????????0???????????????????????????????????????????0?????????00?0???0?????????0?00?000101?000?01?????0??0?????????????????10??1?????0???00?????010????0???00?????01???0????
Epichirostenotes ?????0??1???????????1010????11001?00000001?0???????????????????????????????????????????????????????????????????01???01?11???110?111110?1???????0?????????????????????????????????????????????????0?0?????????0???1100????110?1??111111????????????11??1???????????????????????????????????????????????????????????????????????????????????????????????1?0010011????????01??00??0???100???????????????????????????????0011?1??000?01110000001????????????????????????????????????????????????????????????????????????????????????????0????0????????????00???????1???????1????????????????00?????????????????????????????????0???????????????????????????????????????????????0???????????????1????????0??0???0??????0?00???0?????????????????1???????????????????????????????0?????????????11???????????0??0?????????????????????????????0???????????????????0????0?????????????????????????0?????0?????0?0???????00????????1??0???????????0??????0???00???????0?????????????????????????????????????????????????????????????????????????????????0?????0??0?????????????1???????????????????????1?????????????????????0???????????????????????????????????????????0????????????????????????0????0??1??????1???????????????????????0?????????????????????????1????????????????1??????????????????????????????????????????????????0?????0????????????????????0????????0?????????????????????1???????0???11?1???????????0?????????????????????????0??0??????????????????????????0??????????????0????1????????????0?????????????????????????????????????????????????0????11??????1????????0??????0?????????????????????????????????0???????????????010??????????????????????????????????????????????????????????????????????????????????????????????????????????????????????????11100000????????????1??0?????????????????????????????1???????????0???????????????????????????????????
Epidendrosaurus  ?????????0?????????????????????????????????????????????????11???11?????0???0?00100???0??????0?????0??1??0001????????????????????1???????????????????0?????????1??????1011?000?010?0?????0?0?0????0?????????????????0???????0?0?????????00??00????????0???0100?0???10?0????1?00010000?0?00?????0?0000?011??11100?0?010101100110??10?00000??1011????????1??0?00??011010??1??1??0????0?1???1110?0000000?0?0001?01?10???0?010???????0011000???0?0???0????????1???????????????01????????????????0110?1?0??00011?0110?1001101?011??1????0??01?1???1???0?0???????0?00?00?01?0????????1??110???0????????1??????01?????0????00?1?000??000????0???0??0000?0?111????0????0??0??????11????1??01?0??000??????00????1??????000??0???????????00??????????????0??????1?0????????????1???????0????????????1????????????????????00?????000???11?00??1??10???????????????????0?101000?????????????????????0??????1?????1???????????0???000??0?????0??1000??0??0?1?0?????0???0?000??0?????????????????00????????0?????????0?????????????1?0???0?????????????????????????0?????0??????0????00??????01?0????01??00??0????0?????00??10???????0?????????00???01??????10?0???????0?00?0????????????????????????????0??0??0?????????0?????????????????????0???????????????????0??????????0???????01????0?????0??0?0????1?????????????????????????????????0????0??0???00??????????0????0???00???????????????????0??????????????????0?????0???0?0??1??01??????00??????00????????0????????????????????00??????00????1??????????0???????0??????????????0????????????????????????????????0?00??1????000?00?0????????????????0????????????????????????1?????1???0?????0???????????????????????10?????????????????????????????????????????????????????????0?????????????????????1?????????????????00?????0?110000000?????00001?011??0???????????????????????????0??1??????????0??????00????????????????????0????
Epidexipteryx    11?1?0???0?1??????110????0??????100????001?00???0??????????????????????0??01?1??000??????????01????????????0????????????????????????????????????????0??1?00000?0???1??????10???0??????????1??????0?????????????????0????????10??????????????????????00?0?0100???0??0??????????????0??10?0?????0?000???????????????????????????????????????1??101??????1??0?00??11??10?????0??0???01????010??????0?0??0?0?0???101?0?????10?0??00?0011000?0?1?0??????????????????????????????????????????????011????0?????11?????????1??????11110?0?00?0??????????????????0?0??01???????0????????????????????????????0????1??????????????????????01???0?????0???0?????0???????0?????????????????????1?0??0??????????????1????????0??0?????0?????0???????????????0????????????1????????1?????????????????????????????????????????0???????0??????0???????1????????????????????????????????????????????????????0?????????????????????????000????????1?????????0???????????0?????0?0???????????????????1??????????0??????????????????????????????0?????1????????????????????????????????????0?????100??0??????0000??0????0?0????????????????0??????????0?0??10??????0?00?0????0?????????0??????????????????????0???0??0???????????????????????????????????????1????????????????????????????0?????????????0??0?0???????????????????????????????????????0?????????????????????????????0??0??00????????00???0?0????????????????????????????000??1??0?0????????????????????1?????????????????????????0???????????????1?????????01?????????????????????????????????????0????????????????0??1??????000??????????????????????????????????????0???????????????0???????????0????????????????????????????????0??????0?????????????????????????????????????????????????????????????????????????????????????11110000??00?0??????0??????????0????????????????????????1??????????0???????0????????0???????1????????
Erliansaurus     ?????????????????????????????????????????????????????????????????????????????????????????????????????????????????????????????????????????????????????????????????????????????????????????????????0?0????????????????????????????1?00??????????????????????1?1?????????????????00101000100011?00?0001???11??11010??001101?00010?11??10??0??1101?????????????????????????????????????0????????1000??????????1?1??0?0??????????????????????????011101000????1????00?1?111100?1????????11????????????????????????????????????????????????0????????????0???????1???????1??0?????0?01?0??????0?????????0?0???0???0??00?11?0????????000?1?????????0???????1?????0?0???11????0?1????????0?1?0??0?1???????????????????0?0????????????????????????????????????10?00???????????????????0??????????????????????0???1??????11???????0???1??0??????00???????????????????0?00???1?????????????????????1?????????????????????????????????????0?1???000??0??00??0?????????0?0????????????????????1?????????????????????????????????????????????0?????????????000?0???0?????0??????0???1????????????????0???????????????????????0?????????????????0?????????????????????0??????0????????????????????????????????????????????0??1??001?????????????????????????????????0???????????????????0????0??????????????????????????????????????????????????????????????????????????????????0?????????????????????????????????????????????????????????????????00??????00????????0????????????????????????????0??????????????????????0??????????????????????????????????????????0??????0??????0?????????????????0???????????????????????????????????????????????????????0???????????????????0??????????????????????????????????????????????????????????????????????????????????????????????????????????????????0???????1?????0??0??????????????????????????????????????1????????????????????????????????0???
Erlicosaurus     000000010100????10???0001011100111100000010000011100100100011011110?11000000100100010000000?0110??0?010000010000000001?101010000?1?1?1?011100111?10100?1011000010?1100101101?10100001101000?000010?1??????????????????????????????????????????????????????????????????????????00101?0010?0110????????????????????????????????????????????????????????????????????????????????????????????????????????????????????????????????????????????????1????????????????????????????????????????????000?0?0?????0000?0?10??00001?000?0?????????????0?010?0????0100001??????0?10?0??0????????10?0??0010?0???????0???0?110??0????00?00?????0??????00010??0??0??????0????0??1?10000??1000???0?0???0??????????0?????1???????00???0??00001???0???0?1??0????000???0????0??0?0??1?????????????1?1??0000?????????0??010???0??1????1?0?000??????00?0???00?????0?0?010001?????????????????10??00????0??10?????0???1?00????0?00010??01?10?000???01????????????????0??0?00??0???????????????????????????0?0????0?????????0?000??000?????????????10????010???????1?000??????10???????????????????????0????00?0?0???0???011???????1???????????000??????????1??0???????????????????0???????0???????0??????????????0???000?0??????????????????????????????????????1????????????????0??0?0??0????????????????????0?00?????????????????111?0????????????????1?01????????????????????????0?0??0??00????????00?0?000?????0??000???????0000?????00?0??0?001????????????????00?0???0??00001??0??????????????0?????????????00????0????011??00??????0?????????????????????????0???????0?00???0??????000???000?1??0??0????0???????????1??????????????0??00????00?0????????????????????1?0????????0?????????0????????1??0??????????????????0?1?????????????0???0000???0???????0??0???00?????????????????????0??????????????0?????????00???0??0?????0011000?0100?0??????1???????0?????????1?0????????????????0??????
Eustreptospondylus 101000?100?0100101001100??11??01???10?1?1??0????????00011?0000?????0??00100?0?0000000000000100??000?0000?????000000001110001?110??01?001????????????0000000000?0??01000000???????1???????????????1?0?000101?110100100000001??0100001?000000000000?10??0?001110?10?11??????????000010000010100?0???????????????????????????????????????????????????????110000??0?0??0010000000?000?00?0?01110101001010010000010010?101001100000010011000010??011001001110000?0101000101101000111?11?111?????0??000000000011000100????0000?0?0????????0?0110????1?01?000100?00?0?10?????00??000?100??00???000?1?0010?000??1010?001?00??00?0?0000?00?011?000????000?0?1000?0??000?0?0?010?00?10??1?00?0?00?0??0????0?00??1010?01??0?00?000?00?1??0?10011?1?00?000?0?0100?000?10??01??0?1??11??0????0101?1101110?0001?00?100?0???0???00?????000?0?000?0000?00?001?10??011?11???0????0??0?0??0?00??11?0??0000?010??????00000???0?0010???000?11?0??001????????10?00?00?0?000????0???0?000??????????0???000?000?0??0?0???0?00???0000??0000???0000100?0??1???11?0100???0???????00??0???00?????10??0????0?0?0??0??0?????????1??10????????00????????0?01???0?10???????????????????10?00???000????000?0??????????0??0?000??00????10?0??0????010?00???0?????0?10?110?00?1000000??0?010??0??0?00??000???10???0000??0?00?????????0???????0?????????1001???0???0???0??????????????????0?????100??0?00?0?????110?0000???1?0???01100010000?000?????00?0?0?00?????????0?0?????0???010?????0?????0??000?0000??00????0?????0?10??0??01??0?1??0?0?110??????1??0000??0110001???0010??0???????????000????0000????????00??0?00?????000????000????????0000?0????1?????0?????1?1?0????01?0???1???????0??00???????0?10??00?00????????????10?0???0?????0??????????0???0?00?10??????????000??000?000?0?????????????????11000000??00????????0??0??????00?0???000100000?1??0?1???????????0?????0?0??????????????1????????????0
Falcarius        ???????????????????????1????10???10???0?0?10???0???????????????????????0?0001???00?????0?00?0???000?010??????0?01?00000101?0?100?01011?1????????????00?0110000010?010??010???????0?????????????1?0?1?????????011011000?1??1?111111111??0???0??????10????0011100100110001001?0000100000101011000?0001?0110101101011011101010110?111?10101??1111??????01??0?10?0?001001??10?0??0???0001?1011101?0?0100000001?10001011001011?10000000110000000?01101101010?0?0??1?00?01?11000?0100??1?111???000100?000000001010010???11010?01??????????0000101?1???0?0??010?010?1?00?1??001??0??00011?0??0000?00???01?0??001??0???0?1000?0?0?0?000001000??0???0?00?0?110??0?1??0??000???0?1?10???1??0110??001?10?0?0??00?1?1??0?0?0??0???????????00?0????????0???????0??1000???????????1????10?0????????0??11????????00??0?011??000??????00???1??00??0?0110???0???0??????????0?100001????10??????????????11????????0???00??????00001??000??111??0?0001000??0??000?00??0?0???0?000????0???????????011?00?????0??0?0???????0?????????????1???????0?0???????1?0?100000000000????0????0?0???110?????????0????01??????1????110????0???0??0????????0??0??0????1?0?0???00?00????0?1????0?1??0????1?0???1????1???0???10100?00????0?11000010011????????0????00??????1???0??0???00??0?0??0?00000???0?0??1001?00?0??0?0????0?????0???????1????????????????0??0???00??00?000??0?0?????0????????0???????0?????????0????11?????001?0?1000???00????????0????????????001???1000????11??0?????0?????0????000?00????0?00??0000?0??011?101????00?0?1?0?????????0??????????000??00??0??1000??????0?000000000100??0????00?000??00???00???0000????00??0?111???????????0???????00??1??1010????????00?0??10???????0??????0000???????????????0???0?1???0???0?00??????????0?1?????????0??????0???000?????101100000?????????????0???0??0100?000?00????0??0001000100001100?0??0???0??????0000????00?100??0??????00????0??10??0
Fukuivenator     ???????????0??11????11?1??????00?0000??00??0??????????0????????????????0??01?????0???11?00???????????????????0?10???001?1????10?10???1???????????????????0?00?10????0????????????????????????????0???????????1?10?100011111?11??0101?0?0??100100??1101??001?10?0000100?1?0100??0??0???100010??0??00????1????10????01?0??11?110??11?0??????1?11????????1?00000?0?0??10?100110?0100??0?0???????????????????????????????????????0??????????1????????1?10????????1?????????????????????????????011????0???0?1????0??1?1?100?101??????????0??????0?????010????00?????0?10??????0???1????0????000??????????????0???0????0?0???0?????0???0?????1??0000??1??????????00??00??????11?1??1??01?0???01??????00????????10?000?????????0?????0???????????1?0???????1????00??????????????10???????00?10?????????0???0??0????0?0??1???0?1??11?10?????11????0???0???1???????0?0???0???100??0????10?0???????0??01?00?10?1?0???????0????????11???00?0?0?0??????????11???1???0???0??01?0??????????????????0?0?????0???0??0??????????????1???????0???????1???0????0?????????1??00?????????????00????0?0??????????????????1????00??1???0??0???0?1??1000????1???????0??0??????????00??????????1??01??????01?????????0???1???????1000?????????0?????????0??????0?????????1??0?1???110??0?0?????00?010???01?????????????????????????????0??????000??????0???????0???0????????????????????0?0??????????????0?0??????????????0??0??????0????0?0???0?0????????00?1????00?1??0???0?????????????0?0??????0?????0???????101?0???????01???0??????0?????0??0????????000????0?????????????????00??0?000?01????1?????0?00???1?0???????00?0???????1????0?????????0???????0?0???????????????1??????1????????0?????0????????0????????????00??????1?????0???????00?0001????????????????0???????0???????????0????011?00000????0?0010?0?0?0?????????0?????????????????????????????????0????0????0??0????????????????????
Gallimimus       0000100001000???00???101100010011?0000?00000000101000001000011111?0???100001100000001000000?01001?0?0?00100100010??000110111010010101?01???01?100100?1?0??11??????????0010???1010000100??0001000?0?1?010111?0111010000011011111001001000010?00010010000?0010100100010001001000000000?1000000000??000?101???1010010010101100110?110?00000??1001????????11000??01?01000??0010000010?001000111010100100?11000010011001110011111000000100001101001101100111110000101000101100000?010110111111?00?1000110110011001100????1100?11?????????010010101?1001000111100?00?1000?001010100010??10?000000?11000??0?0?010101001000000??0?000000?1000?1000?01000??101??110?000?0000000001??0??10011000?0011000??0??0?0??1?1011000000000000?1??0010?11??000?0000???0001?0??0?0?01??111?00110000?00?0000?0?1100000?0000000?100?100???00110?0010001100001000????0??10001?1?100010100000?????0????0100000000?000??1?000?0000000?0?10000?????001??00100?000??10?00?100?10?000?01000??0?0?0?????????001??0000?????0?0?00??0000?000????0?001?0???000?0?010??1100?10000000??01??0?0??0?0?00??110?000??00101000010?110?1????1?011100?0?00?0??0?0?000?01?000?10?101100?000000?0??0100000??0?0????1?001??00?01???1??000000010????1?1111?000010?1???????????00???????0?00??0?11001?00?01??00??0??0000?01001?0000??0?00??00?????0???????????0?0??????????0100100000?00?00?????0????000?000?0100??00?10?????00?00000?11000??010000?0?000010????00?00?00000??0???000?????0010?000?00?0000???00?0?00?00000000??0?00??0011?00?111010??011000101?0?00?0???00???????0?0000??00?00?010000?00??00000000?11000000??1?10??000??0??000?000000????00??0?0010??00?????00?????0?01??1???001???1?0??00?0??10??000??010??0?0000??0?00??1010???0???0?0?101???0?00?0????0000001??0??????00??0??0???000?0???????????0??00?111000000???10001000?000?0??0?00?0000?????????????0??0?01???0?0?0000?00000?100??0??????0?????10?00??0
Ganzhousaurus    ????????????????????????????????????????????????????????????????????????????????????????????????????????????????????????????????????????????????????00?0??11?????????01110?0??????0???????????????????????????????????????????????????????????????????????????????????????????????????????????????????????????????????????????????????????????????????????????1?0????????????0????????????????????????????????????????????????????????????????????????????????????????????????????????????001?0?000??0001????????011??0??1??????????????????????????????????????1??0??1????????????0????????????????????????????????????0????????????????????00??????????????????????????1????0?????????????????00????????????????????????????0???????????????????1??????????????????????????????????0????????????????????????????????0????????0??????????????????????????????????????????????????????????????????????????????????????0??????????????????????0?????00?????????????????????????????????????????????????????????0??????????????????????????????????????????????????????????0???????????????????????????????????1????????????????????????????????????????????????????0?????????????????????????????0?????????????????????????????????????????????????????????????????????????????????????0?00?????????????????????????????????????????????????????????????????????????????????????0????????????????????????0????101??????????????????????????????????1??????????????????????????????????????????????????0???0???????????????0??????????????????????????????????0?????????0?????0??1??????????????????????????????????????????????1??????????????????????????????????????????????????????????????????????????????????????????????????????????????1?????????????????????????????????????????????????????????????????????????????????????????????????????????????????????????????????
Garudimimus      000010?001000???00??110?100010011?0000000000000101?0000100001011110?100000011000000?0000000?0101110?01001001000??????0??0?1?0?0?1?1???????????1?1?0?01?1??11??????????001000?101100010010000??00?0???0??0?100??10?100???1?111???0100?0000?0?100?0?10??0?00????????????????????????????????????????????????????????????????????????????????????????????1?00?000??????00?0???0???????0?0?011101010010010100001001100110001111100000???????????011011001110000?01010011?110000??01?110111?1100011000110110011001?0010101?0??110??????????0?10?01?1001?00?1010??????0??00?1??0?0??????1??0??001?11000??0?00?101?1001000??0??0?00?0????000??00???0000?0?1?0?01??000???0?00???11????10?0???0????1?????0000????1?101?0?00?0000?00????0?1??11??0?0?0000???0???????0?0??1??1?1???1100?0?00?00?0???1????0???0?00?0???0?1??0???000???0?00?010000????????0??1?0?1????0?0???????0?0????????0100000??0??00??1??0????00000100000?????0????0000??????????0?000100?10??00??10000?0?????????????0?????0?0???????1??01??0????00????00?????????0????010?????0??0????0????00????0???????????????0??0???10????0???????0111??1??????1??00??????0??????????1??1????????0????0???1000????0?0????1??0??????????????0???00010?????0????0??00?1?????????????0??????????????0?????????????????????0?????????????0??0?0??????????????????????0????????????????10??????????0??????????0????0?0??0??00????????00?0?000????????0??0???00?0001?????00000?0?001????????????????1??000?0?????0?????????????????0???????????11?00???1?????01???01??????0??????????????????0??????0???????0??????0????0??11?0?00??0??1??????????????????0????????????0??0??00?????0??????0?0???????001???1??????????1?????????0???????????0????????????????????1????????????????0?00???0????????????????????0?????????????????0?11100000?????0?0????????????0??0?0?00001000???11????????????0???0000????0??0?????????????????????????
Gigantoraptor    0??????????????????????????????????????????????????????????????????????????????????????????????????????????????????????????????????????????????????00??1??11?????????111111011?000??????111?1101?????????????????????????????????????????????????????????0101??0??????????????10?00??0??0?1???0?000????11??1101???01?10?0????????????0????1101????????????????1?0100?1?0010000000?0100001?????????????????????????????01?????00?0???????????011?010?0?10011????0???1??11?0??0??????11???1100???00?????1????????01??????00?01????????0????0????????0???????1?0?????1??00????????0????????????0??0???1????????????011?0????0?0????????????????0?0?01??0????0????????0???????1???????1?????0?????????1??????????0?0???0??????????0?1??????1??????0????????1??????????????0??????????????0???????????????????00???00???????1??0????0??????0??????0?????????????????????????????????????????????????????01????????0????????01???????1???????????00??????000?????0?01????????????????????0??????????0???????????????????????0???????????????????????????????????0??????0?????0?????????0????0????????????????????????????????????????????????0??????????????????00??????0?????????????????????????????????????10??????????????????????0????????????????0?????????????????????????????????0??00011?????????????????00?????????????????????????????????????????????????????????????????1?????0??1????????????11?1101?11?1???0?????????????00??????00????????0????????????????????????????0????????????????0??0????????????????????????????????????????????????????0???????????0????????1???????????0??????????????????????????????????1?0??????0??????????????????????????????????????????????????????????????????????????????????????????0??????????0?11???????????????????????????????????????????0????????????????????????????????????????????????0?????????????????????????????????
Gobivenator      10???0???????????????1?000??1001110000?0000000010000?10100101011010?11001001?01101010000100001001?0????11?100??11???1???0?11?00?????1???011???101?010??010?000110????00??0101??1011?1???0?00001??0???0????1????1??10??????1?0??????????????10????????0??101110?01??00001??100??0??0??00010???????1????????????????????????????????????????????????????1????????011000??01?0??0??0?001???1?10?000?1??001001??1??10???01011?110???0011100?01010???01010????1???00????????0???????????11?????00??0?0?1???1011?11?0?1????1??????????????1?1?10?01??00??00??01?1?00?011??0??11?????1???101???100????00??0?0????10?0??011?????10?????0??0????0?1??0?0???1?0???????00??????0???1??0??10?????0??0???????0?????1??1?????0??00?0???0?1???????1??????????0???????????0?0??1??????????????????0??0?????0??0010??01?????0?1?????000??????10?11???01???????0??1??0???????0???00?????00?????????????????00???0?0???????00?00??0?00???01???????10??????????1???0?11???????1?0???0??0????????????????000?00??????0010?0?0?000???0????1?????10????110?1???1????????????????1?0??????????1???0???1??0?00???1??????????1?????????????0??0?00000????0???0?11??0??0???????????1??????????????1??00?????00???0??????0?0?1???0??1????????????????????1??????????1????????????10??0??0?00?????0?0?1?????????0????00??0?????????????????0???????0??????????0?????0???????????????000001?01?0?????1?0???1?000?000???0?0??00?????01?0??01???010?0??1?000???????????????????????0????????????0??????10??01????00????1??01???01????011????0????00??????1??0?0?????????????0???????000????001?1??00000?01???110?0?????????????????????1?0????????????00?????????0?0?01??1???000?????0?????????0????????0????0??????0??00?0?????????1????1????????????????010????1????????????????????????????????????????11100000???????1????0??????????0????????????????????????1???0?????00????0??0????????????1?????0??????
Graciliraptor    ?????????????????????????????????????????????????????????????????????????????????????????????????????????????????????????????????????????????????????????0???0000?0?0????????????????????????????????????????????????????????????????????????????????????????????????????????????00??000??????0?0101?011?1111010??0101011011?0??00?00111??1011??????????????????111?????0?1??1??0?0???1????????????????????????????????????????????????????????????????????????????1??1??0???0??1?011?1?1??0????1?1???1111?0??0?????00111??0?????????0????????????0????0??1?????1?1??1?????????0???1???????????0?0?00??0???0??0?????0?0???????00?1??????1??0??0?????1????0??????0?????????????1???1?0??0?1??????0??0?????????0?0???????????????0???1?????????????????1?0????????????1???????0???????????????????????????0?0???01???????0???1??00?????11???????????????????1?111???????00?????????????????0??????????1??????????????1???????????????000??????0????????1???01000??????????????????1??0?????????????????????????????????????????????????????????0??0?????????0??0???0????????????????????????????????????????????0?????????????????0???????????????001??11??????0????????????????????????????1???????????????0?????????????????????????????1???????????????????0????0??????0????????????????????1??????????????????????????????????????????????????????????????????0?????????????????????????????????????????????????????????????????00??????11????????0??????????????????????????????????10?????????0?????????????????????????????????????????????????????????????1?0???0??????????????????????????????????????????????????????????????????????????????????????????????????????????????????????????????????????????????????????????????????????????????????????????0?0??????????????0???????10??????????????????????????????????????????????0???????0????????????????????????0???
Guanlong         1000?0?10001000100??11011100??001001001001101111000000011110??111?101000100000??000011000000010?0?0????0010100000??001??000??10?10??1??1????????10??0??00000?0000?0?000???00?11101??????00000?0??0?0????????00?10000?0?0?0??10??01?0?0?0???0???10?1?00???0111??10??10??1??1???00001??00?1??0??0?0001?0111?011010??010101010110?1111001?01?1001????????110?00????010000?010??0???0??0????111011100111011000?110010111110111100?0?0010000??010011111011110?00??10????1?110000011??11?1?1?????0110?1?00?0??11?0110?1??10?00011?????????00??10?00???0?0001000?1??0?10?1?1000??00?00?1?1??????00??1??00?0?0?011??0?0?????0011?00??00101??0?01??00000?0?01???0101?00??????0???11?0???0?00?00?001?????????0??1??1?0?????100?0??10????00????1???????000????0?1?0??000??1????1??1??00?1?00?00?01?11?????1?1??000???00??00?01?000?0?0101?0??1?011???????0?1?001??????0?01???????00????????0??0???0??1?????0?????1?010?00??0?011?0??????0?0??1000??0??000?0???0???10??000??????????????????1??00??0????0?0???0??00????0???0???????00?01?????1???????????????????1????0??0???0????1????????????0??010???0?1????1?????????1???0????0?0???????0??1????????????00??????1?00?0???????0???000??0???0???1??00??00000????10??010????????00?001??????0?1?????0??????00??00???0??0??000???00?0??1?0?????0??0?0??000?????????????????????????????????000??0??0???????????????0????0?0?001?11????????00???0?0????????0??0???0??0??0??????000?0?0001??????001?????00001??1000?00010??0??0??????????0100110?????1?10010?1?10?0011??00?????00?01???00?0???????????00??0?0??0?0??????0??0?00000000000???100??00?????1?0??100??00??????????1111?10?1????00???????0???00?0001???1100?0000?010???1????0???0??????0000000100?0????????0?1?0??????????????0?000????????????0????????????????11?0?000????00110000000?00?00?10???000?0?????0?1?00???????????????10??1?????1?0??0????0??1?????11?0??1?????????0???
Hagryphus        ?????????????????????????????????????????????????????????????????????????????????????????????????????????????????????????????????????????????????????????????????????????????????????????????????????????????????????????????????????????????????????????????????????????????????????????????????????011?100111?0??001010?0010??11?101?1??1101??????????????????????????????????????????????????????????????????????????????????????????????????????????????????????????????????????????????????????????????????????????0??1?????????0????0???????0???????????????????????????????????0?????????????????????????????0?????????0??1?????????0????0????????0??????0?????????????????1?0????0???????????????????0?????????????????0?????????????????????1??????????????????????1?????????????????????????????????0????????1???0?????????????????????????????????00????????????????????????????????????????????????????????????????????001??????????????????????????????????????????1?????????????????????????????????????????????????????????????????0???????0??????0??????????????????????????????????????????????????????????????0????????????????????????????0????????????????????????????????????????????0?????????????????????????????????????????????????????1???????0????01??????????????0?????????????????????????????????0????????????????????????????????0???????????????????????????????????????????????????????????????????????????????????0????????????????????????????????????????????????????????????????????????????????????????????????????????????0??????????????????????????????????????????????????????????????????????????????????????????????????????????????????????????????????????????????????????????????????????????????????????????10100000??????????????0???????1?????0??1???????????????????????????????????????????????????????????????????????????
Halszkaraptor    1010000?0010?1110?00?100??1???0?111000?10??0?????????1?1?0??1?1111??11?00000?001000?0??0100?0??00???????0??0000??????0??0?0???0?????????????????????0??000000010???????000000?01010???????0?0011?001?0????0?01?0?00000??0???11?00110???00?0101??????00??001????????????????????0??0??0??0?10??0?01?0???1????????000?11?10?010????0?00??0??10000??0??011??0????0??10100?0??00?0000?00?0??11?000?0?11????0??1?001101111?????????????001???0?0?011001??0??????0?10????????0??0?????????1???????101?1?0?001011?0?000?011010111?0?????????00????11??0???00??01?1?0??01000???1?0?????1??10????10??????0?0??0??10???0?0?1???0??000???0001??1??00?00?00?011?????????0??0?0???0??11000?10?11?00?001???0??00??1?1??0????10????1???0???100????11???00???00??00?01????00???1????1????0?000?1??0???10?1????00????0???0??1?000???0??000?0100?01?1??100?????000100?1???0????0?1??????0???????1?0?0?0?????0???0?0?0?0??00?1101?0?????00???1????????0????0??0?0??1?0?0??????000??00??????????????01?00?0?????0??????0?000??0????0???0??????00????01??????1??0??????0?????1?0????1??????1??00?1?00???0???11011?????????????00?01??00??0?00000????0?0?1001?0????0??0???????11?00??1??????????0????0?????1???0?0?0??0????0??11??0???????????1???????0??0????1???????????0??0???10????0???0?0??000??????0????0??????????????????0?????????????????0??0?0?0???????000????????0????1?0?0???00??0????000?00000????????0?0?0??00??000??????0??0?1?001??????00??0010001???011100?0????????0????????????0????0????10?0??0??1?0?01110100??????0??????0??0???????0???????0????????0?0?0000???0??00?000?0??000??0????0???0??????0???0????0??????0???1?????????1??????????1?1?????1?0?????1?0????0?0???00???0?100??0??00???????0????????1????0???0????0?00?0??????????????1??0?0???????????????????????0?111?00000?11?0?1?011??00?00????0???????????????1??0?1???1???0???0?10?00000?0????????00??010???0?0????
Haplocheirus     100?1??100?010100000110110111000110100?01110001000100001???00011110?10101??0??1????1?000?000?00??000???001010??????001?10?0???001??0???1????1110?10?00?0?00000000?00?01?0000?001?100???100000?10?0?????????????1??000???1???0???11?0?0?00????1??0?110010?01100010??100?1??110??00?1??0??1??00?0?0001??01???1101???0101010?0110?11??101?0??1001????????110?00????000???????00?00?0??01??01??01??1?1?0001?0??10??11010?0111?010000001000001111011?01?011???00??1?????1???000??????11??1?????00?1??0?0???0??1?0?1??1?????????1?????????01?????01??00?100?101?1??0?1??1?000?1?????00?1???0??10?0?0??0??0?0?????0?0?0?00?000??0???000010????0?000000?0?11?????0??0???001???????????10??1??0?101????0???????1?1?00?0?0?????????0????00????1??0?????00??0?0?1?0???0????????????????1???0????1?0??10????????00??0100??00?????0?10??1?000????1100???0??1?1??01??????010?00?????1?????????0?????????0???1????????0??01?00?000?000?????1?11???000???0?11???01?10????0?00??????????????????01??10?????????1?0?0??0?????????0??????0????1?1??1???1?????1???????1??0????00??????????1????????1?0??????1??????????1??????0???0???????0?00??????0??1??1?00??????0?????????0??0????0???11??10?????????????0???0???1???????10????1000?1????????00?0??????1????????110?01??0??????000??????0??1?01???????0?0????0?????????????????????????????????0????0??0???????????????0???0????00??10????????0??????0??????????1????0?????0???????00?????00??????00?????????????0??????0?????????????????????????????????0????1??0??01?1100?????????0??0????????????????????????0????????0?00???0000?0000???0100?00?1?????0??????0??????0?0???11?1??001???00?0??01??00??0?????0???10???100??0??????????0???????????0??00?1??0???????????1?1?????00?0????????????0????????11????????????????11?1?0?0??????110000000?00000?1000?000?1?????0?00???????????????0?1?????0??????0?0????????????????0??0?????????????
Harpymimus       ?00010?001000???0???110?1000??0?1?0000000000000101?00101000010?1????1000?00??0000?0?0000000?010???????00?00????????????????????????????????????????1010111010???1??00000?000??010000????0000101??0?1?0??1?????110?0000010??011000?00??000??00?010????0???011100100?1?00100?0?000000?0100?010000?1000?101?10110100?010101100110??10?00000??1000????????1???0??1100100????010?00010?0010001?10?0?0010??0?0???10??10?1?1?01?????0???01?0???1????110?1???????????????????1??00???01?1101?1111?00??000110110011001100????100001?0?????????10?10??1010??0?0??1??0?????010??01????000?0?110??00?0???100???000001010???10?0?000?00???000?1000???0??0?00????11????0??00??00??0?????00??10?01000?001?0???00?????00???0?010???0????00????00???1????????00????0??1?0??0?0??1????1??????001?0???0?0???1??????????0????000??00?????0?0???100001??????0?????????????????0?01010?0????????????0?0000??????0???0?0?000??0000????0????000??????001000000?????????0???0?0???0100?0?0?????????????001??00????????????????0?????????????????????0????0?0????????????0??000?????0??0???0?????0??????00??????0?0????????????1???00???0??0??????????????0??1????0?00?00000??????1?????????0???????????????0??????00??0??0?????????00?00001?????????????????????????????0????0??0????0????0???0?00??1?01????0??0?0????0?????????????????0????????????0??010??0??????????????????0??????0?00??00????????00???0?0??1????????????00?0?0??????????0???000??0???00??????00???0?0000??0?00????????????????????????????11?00?????????01?0?0??????????????0??????????????????0????0?00?????1?0??000?11?00000????0???0???????0?0?0??0?????????????0????00??????????0???00??1???0????????????????1?????????????????????0?0????0?0???????????111??????????????0?0????????????00?????????????????0????000????0?111000000????000000??000?0?????0?000??????????????????????????0?0???????0??1????????0??0?????????0???
Hesperornithoides 10???????????????????1?1????10001???0000???0?00???????01?0101011??1?????????????????????????????10?0????????????????????????????????????????????????0??0?0?001000?0?0????0010?01?1??????0?0?1????001??????1???????1?????1???0?????1????????1??????????1?????1?????????????????00100001?000100????00??011??011?1??????10??????0??11???0?????011??????01??????????110?????0????0????????1?????????????????????1??1????????????????????????????????????0?????????????110??0?01?????????1?????00??00??1011????001??????1??0?1?1??????????0???0?1??1??1010?????????????1?00??0??????1??????00?000???????????????0????0???0????0?????0???0???????0000?1????????????????0?????0???0??????1?00?0?????????????01??1???0?0???????????????????1??????????00???????0????????????1???????0???0??0??????????0?????00??0?????10??0???????????10?????10????????0???????01?00000??0????0?????????????????????????01????100????000???0?00??????????0??00???????????1?????????00??????????????????????0??????????????1??0?????0???0????????????????0???0?????0?00?0????0?????01????1????1????????????????01?????????????0??????????????0?0???????????????1?1???????0?????110????0?1?????????????1??00????????10???????????????0????????1?????????????0?????????????????0??0?????????????????????????????????????1????1???????1????0??????????????????0?????????????????????????????0??0?????????????????0??????????????????0??0????0???0?????0???????00????0??????????0??????????????????????00??????????????????????????1?0?0???????0??????????????????????0?????????0??????0?0??????00?00???????????????????0??????????????????1?0?????0?????????0??1??????????????????????????10???????????????????0???0?????????????????1????????????????0?00????????????1?0???????????????1?11????????0?????????0????0???0?????00???0????????????????????????????0???????????0?????????0?????????????????????
Hexing           1001?0?001?00???1?????0??000??0?1?0??0?0?00000???1?00??1?0001?1?0???10????????1???????????0?0?????0????00001???1????????1???????????????????????????00?0??01??????????1???01???11?????????0???????????????????????000?????????????0????????????????????????1??0?????0?????1???????0??1?00??0??0?100????1??????????0??1?111??????10?0?1????1001??????????????????????????????????????????????????????????????????????????????????????????????0???01???????????1?????????????????????????????000????0?????11????????????0???1??????????1?????0???0????0?????0??????1??00????????1?????????00?????????0?????0???0???00???????????????????1????0????0???????????????0???0??????????0??0?00?0?1??????????????????????????????0????????????????????00????????0??0?0??1????????????00?1???1?0??0??????????????????0??0???????0????1??00?????10????????????10???????00???0??????????????0?????????0?????0???????0?0???0???????0????????1????0????????????1?????????0???????????????????????0??????????????1?????????????????1??????0???????????????????????????????0??????????????????????????????????????????????????????1?0?0?????????0?????0?01??????0?????????????????????????????????0??????0??????01??????????????????1???????????????????????????????0????????????????0??????????????????01??????????????????????????????????????10??????????????????????????1?0?0??????????????0?????0??1???????????????0?????????1???????0???????00??????0????????00????0????????????????0?0??????????????1?????????01???????????????????????????????????????????????????01???????11???00??0?????????????????????????????????????????0?????0?0?????????????????????????????????????????????????????0?????????????????????01??????????????0???????????????????????????????????????????????????????1????0??10?????????????0?????????????????????????????????????????????????????????????????????
Heyuannia_huangi 01?0?????111????10??????????11?????????????0??????????01100???11????????????????????????000??0??1???001????????????????????????????????????????????01??1??11?????????1111010??00000?1???11101?01?011?????????111??1000?10??01???1101????0??0????11???1?0??1110000??000010?100000??10?0??1?1?000?000??011?111101???001111000010??11?0??0???10001?????011?0010?11?00000???0?00?0??00?10??0111000000100?000000?11?10??10?011?110?0?0011000?010101101100010??10?000????1??10?01?0?????0?1?????00100?000????011?0?1??1?1100000?1??????????0??1???1?????0?????????10?00??0?001???0?01????0???0?0?????????0???010????0001000????10??000?1??0??????0000????00??????????????0?????1????1??01?0??0?1???1?????????????0?0?????0??????????0???????????????1??????1??????????????1???????0????????0????????????????????????00???????0???11?000?1??01???????????????????????10???????????????????????????????????????????????0??????0??????0?100?001??0??000?0???0?0?????000???????????????????????????????????????????????????????????????????????????????????????????????????0????1???????????????0?0?????1????1????????????????????????????0??????1????????00?0??0?????????????????????01????????1?????????????????????????????????????????????????????????????0???????????1?????????????????????1?1?0??1??????????????????????????????????????????????????????????????????00?????????????1?????0???????????????1??01????????0?1???????0?????00???01000????????00???????????????????????????????????????????????0????????????????????????????????????????????????????0??????????1????????????????????????????????????????????????????????101????0???1???001?????????????????????????????????????????????????????????????????????????????????????????????0??0?????????????????????????111110000????????0??1????????????0???????????????????0??????????????????0????????????????????????????
Heyuannia_yanshini 01????1?11?????????????????????????????????000101??0??????????????????????????1???????????????0????????????1?????????????1?????????????????????1???01??1??11?????????1111010?10000??1?????1?10?1???0?????????1?1????????????????0?01??????????????????????????????????????????001010?0001010000?0?00?011??01001???001100000?10??10?000?0??10001000000?1?0?1???10000??0000?00?0100????000111000000100000000?000?10???00011?110?000011000??1010111??0001???10??00????1?1?0?01????0???11??11?0010000?0???0011?01100????0?0?01?0????????00??10?1?01?0?0???0???1?10?00?0?0001???0???0?0?????0????????0??0???01??0??0?00??0???0100??00????0???0??0?00?00100??????00?1??00??????11???1??01?0??0011??1??0??????0?????000??0??0?0??1???00???1???1????001?????00??????0???????1???????0????????0????1???????????????????00?????0?????1?0?00?1??00?????????????????0?????00???????????????????????0??????0???00?????0????????????01??1??0?????000?000??0??0???000?????0001?10?????????????????0????????0?0??????????????????????????????1??1?1?????0??000010???0??0??0??0???0????1??00?10????????0???????1????1?0????0??1???????????????????????0?10001?0000000????1?0??0????0?????????01????????1???0???000???????1?0??011000?????????????00???????????????11?0??0?????0????0????0??01?0???????1??1????1?????????????????????????????????01????????????????????????1?10???0??????????????1??0??0??1???????????????0101????????10?????10?0???00??????00???0????0??????????????0???0???????????????????????1?1???0???1?10?????????????????????????????????????????????0?00?00????100????0??1???????????011????0????????????001??????????0?101????0???????010????0???0?????10???????????????????????????????????????????????????????????0?????????????0???0??0?????????????????????????111100000???01?010??1????0????????00??????????????0??0??????????0?00????0????????????????????????????
Huanansaurus     ?101???111110???1???101???1011001?0?1??00?001?1?0????1011???11?100??000????????1??1?1??0?00?000??????0?000100???????????1???????????????????????????1??0??11?????????11110000??00?0?????111?1?????01????1?1????1??????????????????0???????????????????????????????????????????????????????????????0????1????11?????10??????110???0?000?0??1100??????????????????????????????????????????????????????????????????????????????????????????????????????????????????????????????????????????????????????????????????????0?0?0????????????0?????01???????0??10????????????01????????????0?????0???????????????0???0???????0???1????0????????1???0????0???????1???????????????0??????0??1??????1?????????????????????????0????00????0?????????????111??????1???1??????????????????1??0?????0????????1???0?0??????0??00?????0?1?????0????????????????????00???????0?1??????????????????0?????????0???1??0????????????01??????0????????????00??????????????0???1????????????????????????????0?0??????????????0????0???????????????10????01????????????????0???????0????????????????????????1????0?????????????????0???????????0000????????????1?0????0??????????1?????????0????1?????????????????????1???????????1????????????0?????????????????????????????0????????????????0?????1??0???????1?0???0???????????????????????????????????1?00????????????????????????0?0?00???0?1??1????1?????0????????0?????????100??1010?011?????0???????00????????????????0????????????????????????????????????11???????0??01???0???????0?????????????????????????0????????0????0????????11???10?????????0????????????????????????????????1?1?0?????1?0??0?0???????????????0?????????1????????0???????????0?00?????????????????1?????????????????????1?????????????1??????????????????????????1?????????0????1???0???000???????0?????????????????????????????????????????????????????????????????????
Incisivosaurus   ?1110001100010110011110?10101001100000100100001100?0110010011?011?0000001????111?0010000000?01111???0?00?00??0?11???01??1???110??1???0??0110?111110?00?01110001100?0001111100??0100000001?0?1101??????????????????????????????????????????????????????????????????????????????????????????????????????????????????????????????????????????????????????????????????????????????????????????????????????????????????????????????????????????????????????????????????????????????????????????????????????????????????????????????????????0??0?0???????0000?00??????????0?1???????????1?????100??????????0???0???0???????000?0??????1??????0?10????????????10???0??????00???1?00???0?????0????????????????0???0????????0????00????0?????1???????000???0??????1000??1?????????????0?10?00?0????????00??0?00??0??0?????????0??1????0??1???0??????0?0?010?????????0??????????10????????0???0?????0?????0?????0?001???10??1??000????????????????????????0??1??00?????????????????????????0??0?????????????0??0????00???????????????0????011?????0????????????0?????0??????????????????0????0????0?????????????????????????????0?00?????????0??0?0?????????????????0???????0??????????????????????0???000?1????????????????????0?????????????????1???????????????????0?0??0???0????????????????0101?????????????????????0????????????????0000????????????????????01000?0??00?00????0???00???000?????0??00?0??????0000?000??010????001????????10??????0011???0???0??1??0?????????????00?0??????????10?????0???0011??01??????0???????0????????0????????0?????????00???0??????000???00???0?0?00???????????????????????????????0??001???0?00?????????????????????00??????????????????00??????????0??????????????????0?1????????????????00000?0?0??????????01????????????????????????000??????????00?0?????????00???0?????????????????????0?1????0??0????0?????????1?0??????0????0????0??????
Irritator        ?00?00?10010?1?0100001001011100110110010?00010?1000010011110010011??1000100100???011?000000??1?????????????????00?00011?0???011010??00?1?1??????????????11??1?100???1????????????????10??0001?1???????????????????????????????????????????????????????????????????????????????????????????????????????????????????????????????????????????????????????????????????????????????????????????????????????????????????????????????????????????????????????????????????????????????????????????????????????????????????????????????????????1??0?00??0????1010?????????0??0?????????????1?????000??1???????1???0???0??0?????1????????????????1??0????????????00?1?????????0???1??0?????????1????????????????????0?????????????001???????1???1?????10?00???????????01?1??????????????????000?????????00?1??0???0??0???????00???????????0???0??????0?0?01?0???1????0??????????01?101????0?????????1???0?00????0?01000???0????????????????????????????????10???00?????????????????????????0??0??0????????00?0?001???0??????????????00??????0?????1?????????????0?????????????????????????????????????????????????????????????1?0????????????1????????????1????????????????????????????????0???????????0???0????????????????????????????????????111???????????????????0?0??0???0????????????????0?????????????????????????????????????????0?????????????????????????????0??0??00????????00?1?00?????????0??0??????0??0???????00??0?000???????????????????????0????00????????????????????0???????????0??????????011??00??????????????01?0101?11???????11?????????0????1??????100???0??????0??0????1?0?????????11???????????????10?11??0?0???0???????????????????0??????????????????0????1??????0????????????????????1???????????????????00?0?????????0????????????????0????????????0???????????11?0??????????0?????????????????????11????1??????00??????????????0?????????????????????????
Jeholornis_curvipes 1??????????????????????????????????????????????????????????????????????00001?001100????????????????????????????????????????????????????????????????????1???1??????????0??0???????0??????????1??????1????????????????????????1???????????????????????0????0101?101??101?1??1000?1??1??01?0?????0?0101?011??1110?00?110111110011??10?0???0??1001???????1??????????110???????1???????0?1?????1??????????????????????????0111?0??100?0????1?0?0?0111?????1????????0????10?????1???????????????11110?????????10?0?00?101110101110?????????00?????????0?0?????????????1?10?0?????0???????1??00????????0?????????????0????10???0?????00???????0???0000?1???????????0????0?????0?1????0??01????0?1??????01???????????000?????????????????????????????????????1??????????????1???????0??????????????????0???????0??????00??????0????1???0??????0??????????0???????0??110?00????????????????????????????????????????????????????0????????????110???0???0?????????????00???????????????????0??0????????????????????????????????????????????????0???1?????0???????????0?????????????????100????1???1???????????1??????0??10??????????????????????????????1011???????0??0?0????????????????????0?????????????????????????????????0???????????????????????????????0??0???????0????????1???????????????0????1????????????????????????????????????????????1?0??1???????0????????0?????????????00?0?0????????????????????????1??????????1??????????00???10?00????????0????????????????0???????????10????1???????0??0??????????????????????????????????????0????????????????0????00?????0?????1??????????????0??????????????????????????????????????????1??1?????0?????????????????????????????????0??????????????????????0????00??????????0???????????????????????????????????????010??????????????0?????0010???00??01?????????????????????????????1??????????0????0??0????0????????????????????
Jeholornis_palmapenis 11???0?1?1?0????0?????????0??????0?????????????????0??01????1???????????????????????????????????????????????????????????????????????????????????????01?1?101?0?01??????0?????????????????????????????????????????????????????????011???0???10???????00???0?????????????????????????????????????????????????????????????????????????????????????????????????????11??1???1??1??0??0?0?1?10111????0?1?0??1??1??1??11????0111?01010?0??1?1??0?0?0????????????1????0???????????1?????????????????1101???????011?0?00?10?110100?1?11??1???????????????0???0???0???0???1??0??1????0???????1????????????0????????0????0??11???1?0??????????????0????000?1????????????????0???????1????1??0???0??????????00????0???????????????????????0?????????0???????????????????????????1????????????????0???1?????????????0??????????????0????????0???????????????0????????????????0???0??0???????????????????????????????0?0???????????????????????????????0???0?0???0?0??????00????????????????????????????????????????????????????????0?????????????0??????????????????????????????????????????????1???100?????????1??????0??1??????????????????????0?1??????1??????????0??0??????????????????????????1????????????????????????????????????????????????????????????????0????????????????????????????????0???????????????????????????????????????1???????????0????????????????????????0????????00?????????????????????1????????????????????????????????????????????????????0???????????????????????0????1?????????????0?1??0????0?????????????????????????0??0???????????????0??00??1000?????1??????????????0??????????????????????????1???????????????1????????0??????????????????????????????????0?????????????0????????????????????????0???????????????????????????????????????????????????????????????0????0???????????????????????????????????1??????????0????00??????????0???0???1????????
Jeholornis_prima_holotype 1????????????????????????????????0??????????????????????10??????1??0????????????????????????????????????????????????????????????????????????????????01????11?0??1?????01???????10??0??????1?1??????????????????????????????????????????????????????????????????????1??????1?00????1??0?00?1???0?0101?011?1?110?????1011111?001??10?011?0??10110111??01??????1??11101???1??1??0???00?1?101110???000?????0????11?10????0011?0?????00???11?????0?????????????????????????????????0?1??11???1?11????????????11??????????????1????????????0?????1????0?0???????1?0?????1??01?????????????????????????0?10????1??????????10?????????00???????????0?00?1???0????????????0???????????1???01????0?1????????????0??????0?0???0????????000????1?????????????????1?0????????????1???????0????????0?????0??????????????????00???????????0?????????10?0????????????????????1??00???????????????????????0????????1??????????????????????????????0?11000???????????0?1????1000?????????????????????0???????????????????????????????????01???????????????????????????0?????0??0???0???1??????10???1????01??????????????????0???????????0?????????????0???0???????1???????0??0?0????0???????????????????1?????????????????????????????????????????????????????????????0??????????????????0????????????????00???1????????????????????????????????????????????1??00?????????????1???0??????????????0????????????????????????????1?0?0?????????0?0?????00???1??00????????01????????????????????0????????0??????????????0??1????0???????????????????????????????????????????????0?01???????00??0??1??????????????0????????????????????????????????????0?????1?11?????01??????????????????????????????????????0????????????????0?????????????0??????????????????????0??????????????????????1?????????????00??????101??00??01?????????????????????????????1??????????0???????????1?????????????????????
Jianchangosaurus ?00?1??101?0????????010??111??0011011???010??????0?00??11???0????????????????????????0??????????????????????????????????????????????????????????????0????10000010?100?0??1???????0???????????????0????????1?0???????????????0?????1????????????????????0??1?1??10??10??10?100???1?1??0????1?1?0?00???0?????1101???0110??????1??????0???????011??????????????????????0??0???0??0?0???????1?10?0?001?0?010?1??00?10??1?001?????0??0?10001?101??1?0?1???1???????0???????????????????????????????????????????????????????????????1??????00?????0??????000??0?????0?0??????01??????0??????????????0??????????10???0????0?00????100??00?????????0???????11??????????1?0??????????0??????1?00?00???????????1?1??????0?0??0??10??0????0?????1??????????0??????00????????????1???????0????????0???1?0?????????0??0?1???00??0????1??????????1???00???0???????11??????????000????10??????????0???????1?????????????1?0??????????00????????1?0??????0?1????0?1?0????????0???0??????????????????0??1?????????00?????????????0????1???????0??????????????????0???????????0?????????11???0???????????????????0????1?????????????1????0???0????00??1?0?0?0??????0?????????????????0????????????1??1???0??0??????????????1?0?????????????????????????????1???????????0????0??0??0???????????1???????0????00?????????????????111?????????0????????1??1???0???0????????????????????????00?????????0????????1?????????????????????0???????????????????????????00???????00?????1????????????0???00????0????????01??????????11?????????0????????0?0?????????????????????????????0???0???0000??0?????0???0????????????????????????1???????????????????????1?????0?????????1?????????????????????????????????????????????????????????????????????????????????????????????00????????????????????????????????????????0??????????????????????????????????????11?????????0????0???????????????????????0????
Jiangxisaurus    ?????????1??????????????????????????????????????????????1?????????????????????????????????????????????0???????????????????????????????????????????????????11??????????111?10??????????????1??????????????????????????????????0????0???????????????????????1?1??0???00??1??1?0?????1??0????0???0?010????1????10????001???0??????????0????????0?0?????????????????????0??1?0?????????1??????????????????????????????????????????????????????????????????????????????????????????????????????????????????????????????????????????????????????????????1???????1???????0???????????1??????????????????????????????????????????1????0???????????????????????????????????????????????????1????0???????????????????????0???0??????????0???????????????1???????????????????????????????????????????????????????????????0??????????????????????00???????????????????????????????????????????????????????????????????????????????0????????1????0??????????????????????0????1???????????????????????????????????????????????????0?????????????????????????????????????0?????????????????11???0?????????????????????????????????????????????0?????0??????????????????????????????????????????????????????????????????????????????????????????????????????????????0??????????0????????????????????????0???????????????????????????????????????1???????????????????????????0???????????????????????????1?????????????????0???0???????????0????1??????????????????????????????????????????????????????????????????????????????????????????????????????????????????????????1??0???????????0??????????????????????????????????????????????????????????????????????????????????????????????????????????????????????????????????????????????????????????????????????0?????????????????????????????????????0????????????????????????????????????????????????????????????????????????????????????????
Jianianhualong   01??????????????????01?1??????00010010000??0?????????100?00010?11??????0??00?0??00??????0?0?????????????????????????????????????????????????????????0?00?00000010?00??00?0010??1011?????0?000????0?1?0????????????000???????10?????????0???1????0???00?0?0?110?00??00?????1????0000?????0?????0?0001??11?1??10????010101110110??10??01?1??1011???????1??????????1101???1??1??0??0?0?1???10?????0????????1??????????1?????????000??10111?0001??????????????????????????????????????????????00111?0?????0?10?01?000011?????01?111?1?1?10?????00?????000??0??1?00?01?10?001??????1????0?????0????????????????1??0??????0???00????0?0??????0??000?0???1?00??????????????0????1?0??1???1?00?000??????00????1??1???000??00?????0?1??00??????????????0??????1????000??1????1???????0????????0???11???0?????01?????0??10??0?0?0????1?1???????11????????0?0?????????0?0???0????1?????????????????????????00????0000??????????000????????????00????01??0???1?0?0?????000????????????????????????0??????0????0??0?0??00???0????????????????????0??????????????????????0??????????1??????????0?0???1???????????1?????????1???0??0?0?????????0??01?0?0???????0????????????0???????????????????????????0???0??????????1???????????????????????????????????????????0??????????????????????????????0????00???1???1??????????????????????????????????????????0??0?????0?0???00???0?????????????0???00????????????????????0???????????0?????00??????00???10?00???????001????0??????????0?????11??????????1??01??????0??01???0???????????????????????????????????????????????00??00?0?00?0??1??011???0???????????????????????????????????0?????????0???????????????0????????????????????????????0?????????0?????????????????1?0??????????????0???????????????1??????????????????01??0?0????0?????????0???????10???000????????????????????????????????1???????????????0???????????????????1????????
Jinfengopteryx   1100???1?000?01?0?00010????1??0?10000??00100??0?0???1?0?????0??1?????1?0?????0010?0????0000??10???0?????????????????????0???????????????????????????00?01?000011??000????0????????1?1?????????0??0??????????????????????????0?????0????????1????01??01?0?011110011?0?0????1?0?0000?0?0??00????0?0101?011?101101????1010111?110??11?0???0??1?1??????????????????11111????1?1?10??000?1?1010??????????????????1??1??????01?????00?10????????????????????????????0??????????01???????0??????????1??????????11?0?0??????????????11??1????00???????????000???1?1?0?????1??0????????1?????????100??????????????0???????????????????0000?????????00???????10??????????????????????0??1???1??0?001????????????1????0?0???????????0???????????????????0???????1??????0??1?????????????1???????0????????????????????????????????0????1?0?0????011??????????????????????101????????????????0?????????0???1?????????0??????????000?????????0????00??0??????001???0?????00??????????????????????0??????????????0????????????????????????0???????0????1?????????????????0????????????0????0?1??0????010??????????1??????0??????0??????????????0??????????1????0???????????????????????????????????????????????????????????????????????????????????????????????????0??????????????????????????????0??0?????????????????????????????????????????0??????0??????????????????????0?0????????????????????0?????????????0???????????????1???1??????0???00???0??00????????????????????0???????????0??????????1??1???????1??01????1????????????????????????????????????????????????00?????00?0?0?????????????????????????????????????????????????????????????1?????????????????????????????????????0?????????????????????????????????????????????????????????????????????????????????????????????????????0???????100???0?????????????????????????????1???1??????????0????0??0????????????????1????????
Jinguofortis     ??0?????000?????0????????????????0??????????00?????0?????0????????????????0???????????????????????????????????????????????????????????????????????????00?1000??????0??00??????????00???0??0????????????????????????????????????????????0????????????01?0?0101100???1?0?1??10???1100??0??0?1???0?0101?011??111?????110111101000??11?0??????100011????011????01??1???????1?????????11????111?????0000????01???11?10?????110?0??10?1000110???0?0?????????????????0???????????????????????????11110???0????011?0?0???001001111??111???01?0?????1????0?0?????1?1???1?1?11?01???????1????1????????????0?1?????10??????????0???0?????000???????0??1?00?0????????????????0???????1????0??01????0?1??????01????0??????000??0?????????000??????????????????????1?0?????????????????????????????0????????????????????????00??????0????0??????1???1??????????????????????10?00???????????????????????????????????????0??????????0?1????????1??1?00???0???0?????0???????0?????????????????????????????????0??????????????????????????????????????????1?????????????????0??????????10?????11???0????1????????????1??????0??1???????????????????????????????1??1???????0???????????????????????????????????????????????????????????????????????????????????????????0??????????0????????????????????????0????1???1????????????????????????????????????01????000??????0?0????????0??????????????0???????????????????????????????????????????????????????10?01????????01????1??????????????????????1?????1???????0????01????????????????????????????????????????????????????1???????????????1?0???????????????????????????????????????????????????0????????1??????1???????????????????????????????????????????????0?0????????????????????????????????????????????????????0?????????110??????111100001??????010???00??01?????0???????????????????????1??????????0???00?1??????????????????????????
Jixiangornis     1?01?0?1?1?0?0??0?????????11????1?0??????1000????1??????????????1???????????????????????????????????????????????????????????????????????????????????01?1???1?????????110??10????????????????????????????????????????????????10??????????????????1??????????????011?0?0???01?00011?1??10?00????0?0?01?011???110????11010110?010??10?0?1????10011?1?00011????0????1??10????????????00???????????????????????????0??????????????0????????????????????????????????????????????????????????????111?0???0??0?011?0?00????1?01?1?1??????????0????????????0???????1?????0??1?01????????????1??????????????10?????0?????????10?????????00???????????0?00?0????????????????0???????1????1??01?0??001??????0????????????0?0????????0???0??1?????????????????????1????0?0???????????????0????????0????????????????????????00??????0????0?0?0?????11??????????????????????10???????????????????????????????????????????????????????0?????????????00?0?????0?????0?0?????0???????????????????????0??????????????????????????????????????????????????????????????????????0????????????0????1????1????010?????????????????0?????????????????????0???????????????1????????????0???????????????1??????????????????????????????????????????????????????????????????????0??????????????????????????????????????????????????????????????????????????????????0????????????????????????0???????????????????????????????????????????????????????????10?????????110???????????1?????????????????????????????????1?????????????0?????????????????????????????????????????????????????????????1????????1???0?????????????????0????????????????????????????????????????????????????????????0??????????????????????????????????????????????????????????????????????????????????????????????????????????111100000??????010????0??01?????????????????????????????1??????????0????0????????????????????????1???
Khaan            011100?011010???10??111?111011011?000000010000101000110110010?11100?00000000?10100?100?0000?01011????0?000000???1???????1?0??????????0????????????101??1??11?????????11110100??0000?1???11101001?0?110?1111?0111??1000?10?10101?1?01???0??00000?11??01?0001110000?1000010?1?0000?00?000010???00?0000?011?1011010??0101010?0110??11?00001??110100?1??011???10?010????0????????????????0?011100000010??0000???00010???0001???10??000110000010?0110?10001???10??00??0?1?1?0?01????01?011?11??0010000?0?1?0011?0110?101100000010????????00101??11????1000?0?0?1?00?000100001?????01???10??0??00??0?????0?1?010?0?0??010000??01000000?10?00000??0000?0?11????10??00??00??0?1011?0?010?01?0010?1??????00?????????0?000??00?0??00???100???11???????001?????01?0?10?0??1????1???????01?01?00?0?1?11???0??0??0000???0?100??0?0000???11000001?0010?????0???00?10???000100000??????????????0?00???0??0???0?0?????00011??10???????0???????01001001??00??00100?10???0???00??????????????????????00???????0?????0??001??00???????01?0?1?000???1110?10?1???????????0?????00?0???0????1?????1?01?0?0??010?????1????1??????0??10??0????0?0?0?????0??0??1100???0??00????011?0??0????0????1??0001???00???1??0???0?0?1??????110???????????0?????????????????????????1???0??0??11???01????0??0??1???????0?011000??1110?1?1111111?????????????????????100?0??0??0?0??????????0????0?0?000?00????1???01???000??1??0??0?????1111010101010?0110?00000??????00???0??00????01?000?0?????0??0????000???00????00???010?0???1??10??0110?00?1????0??????0??????????00??????0????????????????00000?1100010?00??1???????????011???0?????????1??????0??0?????0??100??0?0??01??00?????100??0??0??10???????00???0??000??0???????????00?????0?1?????0?????????010???1??0??????????01?0????0???????1???0000??00?111000000???010010001000?1??0??0??????????????????0??0??10??0?0???00???000??????0???????0???????0????
Kol              ?????????????????????????????????????????????????????????????????????????????????????????????????????????????????????????????????????????????????????????????????????????????????????????????????????????????????????????????????????????????????????????????????????????????????????????????????????????????????????????????????????????????????????????????????????????????????????????????????????????????????????????????????????????????????????????????????????????????????????????0001?00011?1?0011001100101110000110????????????????????????????????????1??0???????????????0??????????0???????0?????????????????0???????????????0???001?0????????????????0???????1????1??0?????????????100?0??????????1?????????????????????????0?????????????????????????????????????????????????????????????????????????????0????????1?????????????????????????0???????????????????????????????????????????????????????????????????????????????????0??????????????????????0????????????????????????????????????????????????????????????????????????????????????????????????????????????????????????0??????????001?01???????????????????0???????????0?????????????0?????0?????????????????????0???0????1??????????????????????????????????????????????????????0??????????????????????????????????????????????????????????????????????????????????????????????????????????????????????????0??????????????????????????????????0????????????????????????????????????????????????????????????0????1?????????????????????????????????0?????????????????????????????????????01???????????0??????????????0???????????????????????????????????????????????????????????????????????????????????000???????????????????????????????????????????????????????????????????????????????????????????????????????0??????????????0?????????????????????????????????????????0????????????????????????????
Latenivenatrix_type ?????????????????????????????????????????????????????1?????????????????010011011?1?????0?0???????????????????????00?0?1??1?100?????????????????????????????????????????????????????????????????????????????????????????????????????????????????????????0??????????????????????????????????????0?00???01???1??????????????????????????????????????????????????????1??????1???????????????????????????????????????????????????????????????????????????????????????????????????????????????????????0?????101??1??0?????????1??1??????????1?????1???????????????????1??1?????????0???1??????????????????????????????????????1??????????????0????????1??????1????0????????????????????0??????????????0?0?????????????????????????????????????????????????????????????????????????????????????????????1?????????????????????01????????1???0?1??????????0????????????00?0????????????????????????????1?????????????0??????????????????????????????????????????????00??????????????????????0?????????????????010?????0????????????0??0??????????0?????????????????????????????????????1?0??00???????????????????????????????????10???????0??????????????0??????????0?0??????????????????????????????????01?????????????????????????????????????0??????????????????????0??????????????????????????????1??0??????????????????????????????????????????????????????????????????????1?0???10?00?00?????????0??????????????????????0?0?0?????????0?0???????0??????????????????????????????0?????0????1????????????????0??0?????????????1???????????????????????????100???0???11?????0?????0??????????????????????10??????????????????0???????????????????????????????????0??????????????????0000??0?????????????????????????0??????????????????????????0????????????0?????1??1??00??????????????????????????????????????????????????????????????????????????????0??0?01??????????????????????
Liaoningvenator  11??0???????????????11?1?1???????10????0???0????1??0?1???0??????1??????0??01111?0?0????0000?????1??????????????????????1??0???????????????????????????00?10000?????0??00?0??????010??????????????0?1?0??1?100??10??00?0???0?10001?11???00??10?0?????00?0?01011?001?1???1??10???0101?????1???1???0??1???1????????????0???1??1??????????????1?1?0?????????????????11?10???1?10?0????0?10???110???0110??110????01010?????0?????????1?00??0?00010???01011????1???00??????????01?????????1??????0110???1?1???11?0???010110??1?01?????????10?????10??????0????1?0?01?0????0?11???0??1????0?????0??????????????1?10?????10?????????????0?0?0???1???0?0???1??????????0????????????????1???1????0????????0?????1??0?????0???0?0?????1??0????1???????????????????0??000???????1???????0????????0???1???????????100??????0???????0????????01????0?0??????????????????????????????1???????????????????????1?0????????????????????1?????????1?????????????0?????0????????00??0??0????????????????0????0???0????1??0?????????0??????0???10????????0???1??????????????????0??????????1????????????????1??????1?????????????????????0?0?0?11???00??000??????????0???????1?????????0?0??1??00??????????1??????0???????0??1?????????????0??????????0??????????????????0??????????0????????????????????????00??????????????????????????0?0????????????????0???????????????0????0?????0???????????00?0?0??????0??????????10???????0????0??????0?????0?00??????00???????00?????0????????????????01????0?????1??0???????0??01???01??????0????0????1????????0???0???0????????????0?0?0?????0?0??0??001???????????????????????0????????????????????????????0?01??1??????????????????????????????0???????????0??00???????0???0??????0??????????1???1????1??????????????????????????????????????????????????????000???10??0?????????????0????????????????0??1??????????0??0?0??0?????????????????????????
Linhenykus       ?????????????????????????????????????????????????????????????????????????????????????????????????????????????????????????????????????????????????????????????????????????????????????????????????1????????????11?1?0?????????????1?1???00????100??0??????0????????????????1???????????????????????????1???0100??1?00??1?0????1????????????1???11?00????????????????????????0???????0???????01????????00????0?????????1??????????????????????0????????1????0????????1???????????????01??????0??0???1?1??011?0??0???????0????????????????1??1???????1?????????????1?0?????????????1????????????????10?????????????????1?????????0??0???????????01???????????????????????????????1???1???????????1?0???0??????0?????0??????????00?0???1????????????????????????????????????????0?????????????????????????????????0????????1??????01?????????????????????????????????????????????????????????0???1????????????????????????????????1???????????????????????????0???0????????????????????1??????????1?????????????????????0?????????0??????????????????????????????0???0??????????1????????0??????????????0?????0?????????????????????0???????????????0???????????1????????0????????????????1??????????????????????????????????????????????????????????1??01??????????????????1???????????????????????????????????????????????????????????????????????????????????????1???????????????????????????????????????????????????????????11?????1???????????????????????????????????????????????????1????????????????????????????????????????????????????????????????????0??????????????????????011???????????????????1???????????????????????????0?????????????????????????????????????????????????????????????????????0?????1?????????????????????????????????????????????????1???????????????????????1????????????????01????????????????????????????????????0????????????????????????????
Linheraptor      100000?0???0????0???11001010??0010100010100000010000?10100101011110?11001001?01??01?0010000?0000?0?0?0?010110?0?????????0???????????????????????????0??0?0?000000?0??????0?????1?0?????????1??1??0?1?0??1???0??1???00???????00?????????????0????11??????1??11??????????????????0????????0???????01?0????????1????????????0?11??????01??1??????1?????????????????0110???1??1??10???001?????????????????????????????????010?0?????1??????????????????????????????????????????????????????????0?0????0???????????????????0?1?1???????????0????01??0???00??00???0???111?0??????????????1????000??????????????0???0???????0???0?1??????0????0??00??0?1???1???????0??0?0??01??1??1??10??1??0????????????????1?????????????????10?1????????1????????0????????????0?0??1?????????????1?00??0??????????0010??00???1?0????0?0010?????????01???1??????????0?0?0??????10????0?????0?????????0??0??????0???1?000???000010?100??????0????????1??1?0???????????0111??0????000??????????????????????0?0?1???????0001?0?0??00??????????????10???????0????0??????????????????0????????????????1??????01????0????1????1????????????????0?1?00?????????1??1???????????????????????????????????0????00????????????0?0??????????????????????0?????????????????1????????????????0??0?0??????1?????????????0??0???????????????????????00????????????????000?????????????????????????0??0?00?00?1?????00100?000?????0?????????????????????000???0?0000?????00???0???????????00??????????????????????0?????????????000????0????111??00?????00?????????0???????????????0????????000???0?0??1??00??1011?00?????????????0???????????????????11?0??0110???1????0???11?????????????????????????????????0???????????0??00???10???????????0????????????????0?000???????????0?????????????????1??1?000????0?????????0????0???00????0???????0?????????????????????????0?????????0????0????????????????????????????
Linhevenator     10????????????01?????1??????1??????????????000110?00????00101???11?????01??11??1001???0?????????????????1??000?01???????01???????????????????????????????0????0?0?????????????????????????????1??????????????????????????????????1?1??????????????????????110??????????????????0??1??0??1?10??????????????????????????????????????????????????????????????????????????????????????????????????????????????????????????????????????????0?0???1????1?10????10????????????????????????????????01?0???1?11?011?1?0?0?011?101101????????????????01???????0?????1????00??0???????????????0????1??1?????????????????0????????001??????0?????????????00?1???????????0????0???????1????1??0??????????????00?????????????0???????????????????????????????1????????????0???????????????????????????????????????1???0?????????????0?0?????011????0?????????????????????????????????0??????????0??????????????0???????0?????????????????????1?????????????0??1???????????????????????????????????????????????0????0??????0?????????????????0???????????????????????????????????????1???????0????0??????????????????????1??1???1????0???????????????0?????????????????????????????????????????1?????????????????????????????????????????????0?????????1?????????????????????0???0???????????????????????????????????????????0?????????????????????1??????????????????????00???????????????????00?0??????????0?????1????????????????0?????????????????????????????????????????????????????????????????????????????????????????????????111?????????????????????????????????????????????????????????????????0??????????????????????????0?0????????0??????????????????0?????????????????????????????????????????????????????????????????????????????????????????????????????????????????????????????????????????????????????????????????????????????????????????????0???????????????1????????????
Machairasaurus   ????????????????????????????????????????????????????????????????????????????????????????????????????????????????????????????????????????????????????????????????????????????????????????????????????????????????????????????????????????????????????????????????????????????????????????????????00?0?011??0110100?0001010?0010??11?00000???100???????????????????????????????????????????????????????????????????????????????????????????????????????????????????????????????????????????????????????????????????????????????????????0????????????0??????????????????0????????????????0?????????????????????????????0?????????0??1?????????0?????????????0??????0?????????????????1?0????1???????????????????0???????????????????????????????????????1??????????????????????1?????????????????????????????1???00???????????1??????????1??????????????????????00??0?????????????????????????????????????????????????????????????????001???????????????????0?0???????????????????????0??????????????????????????????????????????????????????????????0?0?????0??????????????????????????????????????????0????????0?????????????????0?????????????????????0??????0????????????????????????????????????????????0?????????????????????????????????????????0???????????1???????0????01??????????????1?????????????????????????????????0??????????????????????????????????????????????????????????????????????????????????????????????????00??????00????????0?????????????????????????????????????????????????????????????????????????????????????????????????????0??????0?????????????????0???????0?????0????????????????????????????????????????????????????????????????????????????????????????????????????????????????????????????????????????????????????????????????????????????????0???????1????00??1???????????????????????????????????????????????????????????????????????????
Mahakala         ???????????????????????????????????????????????????????????????????????00?00?????0????????????????1??????????0?01????01111?????????01???????????????????????0?1????????????????????????????????????1????1?1??????????????????????????????????0????????????1?1???????????????????????????1????10?0?0??01???0????????????????????????0???????1?1????????1??00??1??1111???00?00?0??0?0?1??01110000?0??0?010001?10?101100???????????????????????11?001010????????0?????1???0?11??0????011???1??011001?0??0101??0???0?????1?11??0??????????0???????????????0?????????1???????????????????????0??????????0???01????????10?????0????0??????0??0??????0?01?10??01??00????????????1??????????????????????0???????????????????1?????????????????????????????0?????????????????1????????????????????1?????????????????????????????????????01?0?0????????????0????????????????????????????????????????????????1?0??????????????????????????1????????0??00??01????0?0?????0??????????????????????????????????????????????????????????????????????????1?????????????0???????????????????????0????0??????????0???????????????????????????0??????????0??????????000100???1????1???????????????????????1?????????10?????????????00???????1???????0???????1??????????????0????????????????????????????????????????????????????????????????????????????????????????????????????????????????????????????????????????0??????0???????????????1????????????01?????????????????????????????????????????????????1????????0????????????????????????0??????????????????????????????????00???????0?0???????????????????0???????????????????????????????????????0??0????1?0????????????????1????????????????100???????????????0???????????????????????????????????????????????????00???????????????????11100000??????????11?00??0?????????00???????????????????????????0110????00?000??????????0???????0????
Mei              0?1010?100?0??100?0???0?1011??000111?0?001?0000?11?0110000?01111110?11?000?0?0010001??00?????1001????10110100?0?????????0???????????????????????????00?0?0000011???00?1000????01?11??????00?1????0???0????1?01010?1000?11??010??1?000??????1010??11100?0001111?01??000010?1?00?0??0??0??1?1???0?000??011????101???01??01?1??????10?0??????10????????011??00001?011010??11?1??0??00001?1?10100000000???1?011?1?0101????01??????0?00?0111?0001??1001010????1?0?0?0???1??11?0???0?????111???1?01100?11?????11?01?011??110?1111?????????1?01???1????????0?0?1?1?0???1??00??1??????11??1?????10??????????????10?0?????100?01????0?0?00?0?0??01?0?000?1??1????????00???0????1??1????1??01??0??????????0?????????????1?????????0?????0?????????????00??????1?????0?0??1????1?????1?01?0?????0???1??????????0????1?0?1??1?????0??????0001???0110???????0????????????1101??0???1????????00??0???0??1???????????0??011???0????00???1???00000??????0?0010??0????0?????000??0??????????????1???00?????????1??????000????????????1??????0?????1?01???1??0???00???????0?0?1???????????????0?01?0?0???10?????????????????0???????????0???1??0???0?1?110??01??000001001010???01?0??????0?????1??1????????????0??????????????00?00???1?0?????????????????10????????????1????????0????????00??0??????0??0?0????1????????????????????????00???0????0????0????????????????????????0?0?????????????00?????0??1????????????0????????????1??0?1?00???0????????010??0????11?00???????????????0?1???00????0?????1??11??1????00011???1??????0?????0?????????????0?????0????????0?????000?11?000000001?0?1?0?0????????0?0????0?????????????0?1??00????0??0????1?00??1?01???00????????????10????????????0???????0???????????0????????1?0??????????????0?????????????????????????????????10?11000????0?11000000??00100010??????0???0??0?0??????????????????????1???????0?000???0??0????????0???1????????0???
Microraptor      100100?10000001?0?001101?000??00??0010?00000000?00?0?10100?11001110?1?????00?????????0???????????0?1?1?000110???????????????????????????????????????00?0?00000010?000?1001101??1001?????0?0?0????0?????????????10?100??????01??0010???00???0010?11?10??00010110011100??1??1?00011000000000???00?01000011?111101???010101101110??11?01110??11?1101000011????001?111110?????1??10?000010101010000000000110011?001?11?10?11??0100000010111?0001?01011010?0??1???000???1???0?01??0??1?01111?1110100001101000110011010011001110101111111110?11??0????0?010??01?1?01?01?10?001??????10???1??0??001??00???0?0?010?0?00??10000??000101001?001???1?00000?1?1110???0?0???000??00??11????00?01?00?001??????00????1????0?111??00?0??00??0000????1???????000???0?01?0????0??0????1???????10?10??0?0???11???0????000?0?1?0?011??????00??0110?01?10?111???0???0???0?????011111?00?????0????????00?0??????00????00?????0?0?1?100???0010??1???0010?1000?0000001?0?1?0?0???01000??0???0???????????1??0??0?0???000???0??000???0???00???1?0????00????1?00???1???00??0?????????00?0???0???110????11?0??????0100????1????1?0????0??10??0??0?0?????????00?1?0101?01?0010?01001010?0?00?00?????0???0???0??0???1??01??0??0???????1?0????00?????0??????????0??????1???????????0??0?0??0??0?0???????????01????0??0?????01???1?????????????0???????????????000?00??0??000??????????0????0?0?000?10????????01???0???????0??????0?100?0???1?0???11?0??000?0?00??00?1?10?110??0?1?000??????????0????0?1?0000????00??0010101??1??10??1110?0??????00????0?0??0?????????????0?00???0?0???0??0?001010000001010?10?0??00???????0??????0?????????????1?0???1?????0?0??????01??1?010?00?????????????10????????0???0??000?????0???0????00???0???1?0?????????????00???0?0????????00????????????1????10?11000??????11?000000?00???010???00111???????0?0????????????????1???1?????????000???001?????0???00?????11???00???
Microvenator     ????????????????????????????????????????????????????????????????????????????????????????????????????????????????????????????????????????????????????10?11?11?????????01?10?0?????????????????????0???0111?1?01?10?100?01?01????00?11110000?0000???11????0??????????0000100100000100000000010000?000?????1??11???????0??????????????????????101????????????0???1?0?????000?00?0?0???000?01110000?0??000100??1??1???11?0011?11000?00??????????11?01100010?01000000?001?1100????01?1?0111??1???1????????????????????????????????????????0?0?0??????01????????1???????????0???000??????????0???????0?0?00??01?10??00?100???????????0?10?0??????????????10??????0?0?0?????00???1?????????0???0???????????0??????0???0??????????????0????1??????????????0?0??00?????????1?1?0??00??????????0??111??0?????0???0?1???????????????00?1?0???00?11??????????????0??????????0?0???????????0????????0?0?0??????00??????????????????01?????00?00?????????00?10???000????10?01?0?0???????????00??????????????0?????0???????????0???0?????????0??????10???0?00000???????0????0???????1?0???????1?0????0???????1????????0?????????0????????0??1??????????????????0000???010?????????????1???0??????????1???0?0???????????????00000?0??????????????0?????????????0?00??????????0?????????????10?????????0101????1?0???111??1??????????????????0???????0?????0????????????????????????????????????0????????1??????????0111???010?????????????????????00?????????????1?????????????????????0?????????0????0????????0?1???0?????????0????????0???????????0?????0????????0??????0?00???????000???1???1?????????????????????????0?????01?????????????1????0?0???1??1??0???????????????0?????????????????????????????????0?????????????0???????????????????????????????????????????????????????????????????????????????????????????0?00?????????????0???????????????0???0????????????????0????????00???
Monolophosaurus  100000010000100?0100?1001011000010010000011011100000101101100110111?100010?0?10001010000101?000100000?00100001?00??1111?1???010?10???0?????1???????10000000000000?0000000001???100110?010000100111?01001111100011?1?0?01001??01001010000000001010010??0?00????????????????????????????????????????????????????????????????????????????????????????????1?0000????????0110?1??0??????0?1?0111111100100101100?00001001010011?00000100100000?0?0??????????????????????????????????????????????????????????????????????????????????????????0??0?00??00??0100000???0?1?0??1?00????0?????1?????0000?1???????0??100??0?00?????0??000?0??0?0?0000??0???????0????11?0?10??????0???1?00???0?????0?????1??????????1????0?????000?00000?1??0?????1????0??100?????0?????0011?1??1???????00?1?10?01?0?0?11???00010?0???0??1?0??0?1000??????01??000?0??????100?010011??????0????0?????00?0????010?000?????1???0?00????0?0100?1000??0000?1???000?????????0??????0?100??00?????????????????????0???00?0?1001??1???0101?0?0??00????00????????00????110?????0??????0???????????????0??????1???0????0???0????0011??1?????1????????????1??0?00000??1?????1????0?????????????????0???????01??00??0????0??????1??0???000?0??????????0??0?0?0?00??0??????00??0?00?0??0????????0??00??0?0??0???0????010?????00??0?0??0???????0???????????0?000?1001???????00000??????????????????????00?00?0??00???????110?1?000??1????????000100?0000??????0?0??0?000???????????????????100?0??00000??00?0???????????0???0?????????0000??0???0011??00??????0??1?????00010?1???00?0???0?0?????0?0????0?0?????000??00???1????0????????????0???10??????????0?10?10?0??00?0?????000?0??0??0?0???11000???????????????000?000?????00?00000000?0?0???????1????????????1???100001??????????1?00??????????????????????????0?11000000??00?0?????????0????0??0?????000100???101???10?01?110????????????????????????0?1??????010????
Mononykus        ??????????????????????????????????????????????????????????????????????????????01?0??????????????????????????????1?????110??0?????????????????????????????1????100???0????????????????????????????1??????????01??01100001?110100011?0?000000001000001?0??101110010?000000001000011110000110101011001??011??0?000011011?100????1????????????????100000??1?1?0?????????1?0000?1100?0??01??01?1010000???000010?1?????????1?????1????11??????1???01100100000?0110?0001101011111?0001011?11111?01011000110110011001100?01111000110??????????111?1??????11???????1?????0?00?0????10?00?1??0???01?????0???00???0???0??0??1111???0??0??01?00?????0????1110??1???????0?0?0?0???0?0?1????1?011?0??1??1?00100001????1??010?000??0???????10?010?1????00????????????000?????0?????1?0010100???????????0???0??????????0?1????0??0????00?00?1?11?0?0?00??????????????????00??00??0?????0?????????0???00100?1?????????????????????????????????000?0??1??0???000?00????????001??????0?0?????????10???1??????????1?????0?0??????????0??1?0?????0?00?????11???10?00?10101???10??000??0?0?10?????10?0?0???10?????????????0?11001?01?0?0?????????????000??0??0?001?0000100000000?0?0??0?????????1???????0?????????0?0?1?????????0?000?0010????????????????????1???????????01?0???????00?0???0????0?01??????????????00?0??01?10?0??????????????????0???????0??00000?????0??????????????????????0?????????1?????????????1???0000????1????????0??????110????11?????????0?????0????????????????000?00????0?001?1010????0??????????11??0??0????????00??????????00????0??0?????0??????1????00?????????0?0??????111??0??00????00??????11?????01????????????????????0??????????0??????1?0001?1?1?????0??????0000??????????????????1??????10????10??????0?1?????????????0??????0??0????????1??1?0110?????11111000????0?00?1???????????????0000???????????????????????????0??0???000?????10??????1?????0???0???
MSNM_V4047       ??00100?001001101000??00101110?1?011??10?10010???000????????????????????????????????????????????????????????????????????????????????????????????????????11??1?100????????????????????????????????????????????????????????????????????????????????????????????????????????????????????????????????????????????????????????????????????????????????????????????????????????????????????????????????????????????????????????????????????????????????????????????????????????????????????????????????????????????????????????????????????????0?????????????0?????????????????????????????????????????????1???0??0?????????1?????????0????0?????????????????????????????????????0?????????????????????????????????????????????0??????????0?1?????00?000???????0110????????????????1??????????????????????????0???????0?1?????0??????????????????0???00???1??????0????????????????????1??1??????1?????0?????1?01???????????????????????????????????????????????????????????????????????01???0????????1?????????????????????????????????0???????????????????????????????????????????????????????1?????????????????????????????????????????1???????????????????????????????????????????1?0???????0?????????????????????????????????????????0????1????????????????0??????????????????????????????????????????????????????????????????????0????????????????????????????????????1??????????????????????????????????????????????????????????????????????0????????????????0??????????????00???????????001????????1?1?????????????????????0???????????????1??????????????????????00????????1????0??????????????????????????????????0?????????????????????????????1?????????????????????????1???????0??????????????????????????????????????000????????????0???????????????????????????0????????????10???????????0?????1??????????????????????1????????????????????????????????????1???????????
Nankangia        ???????????????????????????????????????????0???????????????????????????????????????????????????????????????????????????????????????????????????????000?0??11??????????111010????1???????1???0????0????????????????????0????????1?101?0???????????????????011100011000??10?1?0??01?0??0??0???0??????????????????????????????????????????????????????????1??1?????0????1?0??00?000???1???0111?00?00101001001??10110?11?1011?11000?0011100??00101?0?1??01???1???10????1?11??????0?????11???1???????????????????????????????????????????0???????????0?????????0??0?0??????01??????1????????????????00??0????1??0?????00??????????1?0????0????????????111???????0???????????????????????0???????????????????????????1??00?1????????0????1??????????0????????0???????????????????0?????????01?11?0?????????????????????????????00???????0??1??0???????????????????????0????????????????????????1?100??????0?????????????????0???1????100??????00?????0???0?0????1?0???????????????????????????????0?0?????0????????????0??1?????????0???????0???1????????????1?????0???????11???0??????0????0????????????????1????????????????????????????0??0????????????????1???0?????0????????1??????????0?????????????????1???????????????????????10???????????????1?????????????0??????????????????????1?01??????????????????????????????????????????0??0???????????????????????????????????????0????????1???????????111?0?0??10?????0?????????1??????????????????1????????????????????0?1??????0?0?????????????0?????0???????????????????????????????0????1?????????????????00???????10?????????????0???????0?????0?????0???????11????????????1????????1???0??1????????????????0????0??0?????????????????????????????????????????????????????????????????????0??0?????????????????????????????????????????????1????????????????????????????????0???????????????????????????????????????????????
Nashiungosaurus_brevispinus ?????????????????????????????????????????????????????????????????????????????????????????????????????????????????????????????????????????????????????????????????????????????????????????????????0?1??????????????1????????????????1?????????????????1????????????????????????????????????????????????????????????????????????????????????????????????1??????0?????????????????????????01?10?0??1001?0011110?1000????0?????10???111?001?????????????????????????????????????????????????????????????????????????????????????????????????0????????????????????0?0???????1????????????????????????????????????????????????????????????0?????????????10???????????????????????????????????????????????????????0?????0???1???????????????????????????????????????????????????????????????????1???????????????0??????????????????0????1?????0??????????????????????????????????????????????????????????????????????????????????????????????????0????0??????????????????????????????????????????????????????????????????????????????????????????????????????????????????????1????????0??????????????1????????????????????????????????????????????????????????????????????????????????????????????????????????????????010??????????????????????????????????????????????????????????????????????????????????????????????????????????????????0????????????????????????????????????????????????????????????????11????????????????????????????????????????????????????????????????????????????????????????????????????????????????????????????????????????????????????????????????????????????????????????????????????????????????????????????????????1??????????????????????????????????????????????????????????????????????????????????????????????????????????????????????????????11100000????????????????????????????????????????????????????????????????????????????????????????1????
Neimongosaurus   ????????????????????????????????????????????????????????????????????????????????????????????????????????????????1???????????????????????????????????0??1?1100?010?100??01????????????????????????0?0?????????0???110?0?11?1?101?1?0??????????????????1????1?100????????1?1??0?001010?01000110?????0?????????????????????????????????????????????????011???1????00??????0??00?000001?0???1?1?1?1????0?00?111011010?100???????????????????????0111010?1????1???00?0?0?11100???1????????????00000000?00000000001?0??0000101?0??????????0?????????1???????????1?????0?????0???0????11??0???0?????????0??0?00???1???0?00???0?0??????00??0????0???000?????0??????0???1?????0?1?1????0?0???????0???????00??????0??01?00???????????????????????????????????????00???????????1????0???????????????1?????????1????????????????????????0?00?00??0?????????????????????????0?1??????????????????????????????????0??????????????000???????0?00???????0??0?0?????000????????????????????????????????????????????????????????????????????????????????????1?000???????????????????????1???????????????0??????????????????????1???????????????????????0?0??????????????0????????????????1?????1????????0??????????????????1??010100???????????????0?????????????????????????????????????????????????????????????????????????1?????????????????????????????????????????????????????????????????????????????????????????1??????????????????????????????????0???????????????????????????????????????????????????????????????????????????????????????????0????????????????????????0???????????????????????????????????????????????????????????????????????????1?0?0????????????????????????????????????????????????????????????????????????????????????????????????????????????????????????????11100000????0????????????????????100????????????????????????????1???????????????????????????????1????
Nemegtomaia      0111001011110???10??1?11111011011?000000010010111??0110110011111100?00000000111100010000000?001?1???000?00?000001???????1????1???1?1????1110?011?11010?1??11?????????1111010?1000000100?111?1001?0?1?????????111??1000?1??1?101?1?0????00?000????????1??00?????????????????????0??????00??10??0???????????????????????????????????????????????????????1??0?????????????????????????????01?1000000100?000000?0011011100?????10???0????0???????110?10??????1???0????????????????????????????????????????????????????????????????????????1?10?110?0????01??0???????????0?0??0????????1????0?00??0???????1?010??00?0010??0???10??0?0????0??0???????????0???0????00????000???1?10???0?????0?????????????????????0???????0???0001???0?????1??1????111??????????00????1?????????????1?0??00?0?????????????????????0?????????0???????00???1??0???????0??0???1??????0???????????????????????0??????0???0?0?????0?01??0?101?1???01?????0???????1??0??????0???0?????????????????????????????????????????????????0?????0??????????????????????1?????0???000????????????0????????????????????????????0?????????????????????????????????????????????1?0?????????????????????????????????0???????????0??0???0???????????????????????????????????????????????????????????????????????0???????????????111100?????????????????????????????????????????????????????????????1?111?0??0???1????????01?????0???????????????1???10?????????1?????????????????????????????????????????????????????????????????????0?????????????????????????????????????????????????0??????????????????????110??10?0???1?1??????????1?????????????????????0?101????0?01?1????0???????0?????11???????????????????0???????????0????????????????????1????????????????1??????????????????1?00???????????????????????0?11111000?????1?????????????????1??????????????????0??0???????????????????????????????????????????????
Neuquenraptor    ????????????????????????????????????????????????????????????????????????????????????????????????????????????????????????????????????????????????????????????????????????????????????????????????????????????????????????????????????????????????????????????????????????????????????????????????????????????????????????????????????????????????????????????????????????????????????????????????????????????????????????????????????????????1?????0?0????????1???????1??00?????????1111?1??01?000?1?11101110??01?01101011??0????????????????????????????????????0??0???????????0???0?????????????0?00??0????????????????0???????????????1????00?1????????????????0????????????1??0?????????????100?0??????????1????????????????????1???????????????????????????????????????????????????????????????????????????????????????????0?????????????????????????????????????????????????0???????????????????????????????????????????????????????????0?????????????0?????????????????????????????????????????????????????????????????????????????????????????????????0????????????????????????????????????????????0??????????????????????0????????????????????????????0????????????????????????0???1????1??????????????????????????????????????????????????????0???????????????????????????????????????????????????????????????????????????????????????????????????????????????????????????????????????????????????????????????????????????????????????????????????????????????????????????????1?????????????????????????????????0?????????????????????????????????????0??????????0????????????????0??????????????????????????????????????????????????????????????????1????????????????0??????????????????????????????????????????????????????????????????????????????????????????????????????????????????????????????????????????????????????????????111101???????????????0???????????
Nomingia         ?????????????????????????????????????????????????????????????????????????????????????????????????????????????????????????????????????????????????????????????????????????????????????????????????0?????????????10???00?????????01101???00?000001??11?1??00????????????????????????????????????????????????????????????????????????????????????????????1?00100011010000?0010?000001110000111000010100001000011011001100011?11010000111000?00?0110?10?0110010?0000?1?1011000???0??1?011???1???????????????????????????????????????????0??11???????0???????????0000???????1???00????1?????????????010?00???1?????00?10???????0?00??????0?????????????110??????0????????????????????????????0?1????????????01????????00??0??????????????????????????????0???????????????1?0??0?0?????????????11???????????00??????????????????0?1?????10???0???????????????????????00??????????????????????????????????01?????????????????????1??00?????????00??0??0????00??????001?0???????????????????????????0??????????????????????????????????????????????????1?????????????0????????10??0????1??????????????1????1????????????????????????????????????????????????????1????0?????????????0??????????1???0?????????????1?????????0?????????????00??????????????10???????????0????0????????1???????0???????????????0????????????????????????0???????0?0?????????????????????????????????????????????????1????????????1???????????????????????????????????????????1??????????????0?????0????????????????????????1?1?????????????0????????????????????????????????????????????00???????000???1????????0???????10????0????????????0?????????????????????0??????1011???????????????????????0?????????????????????????0????????????????????????????????????????????????????????????????????????11000000??????????0?1????????????????????????????????1????????????0????????????????????0????????0????
Nothronychus_graffami ?????????????????????????????????????????????????????????????????????????????????????????????????????????????????????????????????????????????????????????????????????????????????????????????????0?1?????????????100????????00?11?0??0??01?000??0????????011100????00??1??1?0?0010100010?011?00?000????????10010??001101010110??10?0?0????1?01??????011??01001??00????????0000?00?110??01???????1????00?1?10?1?0?????0011?11??0?1110001?010?011101000????????00000?????0?????????1?11?????00000?0?00000011000?001000010??11?????????00????????1?0?0???????0?00?00?0??0?1???0????0??0????????????0??0???????1?????10?0???0?????00?1?0????????000?0?100?????????111????0?0?0????0?0?1?0??10???????00??????0???1000??0??1?????????????1????????????????11?0????????????1????001?????????????11????????1???1?0??0?00??????0????1??00?1?0?001??????????????????0??0?000????????????????0????1?????????????????????????????????????0?1????0?????1??0??????10???0?00??????????????????????0??????????????????????????????????0???????????????????????????????????0??????0???11???????????????????????1????1??????1??1???0??????????????????0???????????00??????1????0????????????????????????0?????0???????????1?0??0?0101?????????????00???????0??????????0??????????0???????????????????0???????????????????????????????????????????0????0???????????????????????????0???????????????????????1????????????1???????????????0????????????00????1000????1???0??????????????????????????????????0???????0?????????????????????????0????????????????????????????????0??0??00???100???????????????????0???????????????????1?????????????????????????0?1??10??????????????0????????0?????????????????????????0????????????????????????????????????????????????????????????????????????11100000????1???10?????????????????0????????????????????????????1??0????0???????????????????????1????
Nothronychus_mckinleyi 0????????????????????????????????????????????????????????????????????????????????????????????????????????????0?0000??0??0101??10??1111?1?????????????????1????010?1?0????????????????????????????0?0?????????01101?00??10?1??0??110?10?001000?0???11???0001110?10?1???????????00100??0101?1??00???0???????????????????????????????????????????????????1??????101????00?0?1000?????11???0??????????????????????0??1??????1?1??????110?010010??1????????????????00?1???11??00???????0????????????????????????????????0??1?????????????0??0?????????????10??01??0?0???1???1???0001?0???????1??0?????0?0???????0??0???????0??????0?0??????????????????1????01????0?011???0?0?????????0?????????1???????????????0?????????1??????????????????????????????????????????????1?????01????????????0??????????????1????0100????????????0?0??0???101???0??????????????????????????????????0???0????1????????????????????????1??0?????????001??????????0??0??0??????0??????????0???????????00????????????????????????????10????????????????0??????11?????00?1?????1???????0????0??11????????0??????0??????????????????????????00????????????????????0?0????0???????0????????????????0?????????????????????????1??0???1??0?00???1?????????????0?????????????????????????010??0???????????1????????????????????????????????????????????????????????0???????????????????????????????????????????????????1?????????????????????????????????????????????????????????????????????????????????????????????????????????????????????????????????????????????????????????????????0??????????????????????????????0???????????0???????????????????????????????0????????11???????????????????????0??????????????????????????????????????????????????????????????????????????????????????????????????11100000????1????????????????????1???????????????????????????????????????????0???????????????????????
Nqwebasaurus     ????????????????????01?1???010001?000?100??0??????????0?????1??????????01?01?001?00???????0?????????1????????????????1??0?0?????????1????????????????????1??00?01???0????????????????????????????0????????1??1?10?10000?1?10?01?1100?0?????1???????????0??1110010000?0000?110000001??0?010????0?0000?001?1?100110100100?1?0??0??00?10?????1000????????????????????????????????????????????????????????????????????????01?????0??????????????01100100010???0???01?????1?0?01??1??1101111?1?001000010000001100110??0?1100??11??????????11???1?1?0?0110??0???1?????0?10?0??0?????00???0????10?????0???0???0??????0???0?0?1?0?????001100?0????10?00?0????0???0?000??00???????1????1??11?0??0????????00?????????0?000???????????????0???1?????????????????0?0????????????1?????1?0?????????????1???1??????0????0???0???????00???1??00?????00????????????????????0001???????1??????????????????0?????0??????????0??????????????????0?000?000?????0?01??1???????010????????????????????1??0??0???????????????0?????????0???1?0??????????????1??0??????0????0?????00?0???1???????????????0????01??11???????1?1?11?1???0???????????0?????0?????10?0??????0???????1????0?????????0??0??????0???????????????0???????10???????0?1?????????????0?????1???????????0?????????00????????0??1?00??????????????0?????????????????????????????????1???00??0???????????????0????????0?????????????0??0?????01??????????????????1?????????0????????????0???????001???????0???????????????????0??0?????0?????10?11??1???01??1?00???1???????????00??????0?0???????????????00?????01???000?10?????0?0?????00?????????????0????????????????????00???????????0?0????????????????????????00???????????????00??????????????????????????0????????????????????????????????????????????????0????000??????????????0???????10???00??0??????????????????????????????????????00?0????0??????????????0?????????????
Ornitholestes    000100?000?0?0110?1111011110?00010010010010??00?00?001011?0101111100000?0????0100?010??0000000000100??001?000???0???01??0?0??10???0?1?????????1?1???0000000000000?0000000001?101100????11?001?1010???????????1110001000?101??0?011?0?0?000000001??110???00?1??????????????????00000000001010??????0??????????01?00010???1??????????????????000????????1?000???0?0100???0010?10??0?001?10111010100101011000?1100100111001??0100000010000010100???????010???0?0??0????????????????1??????????01?0?0?00000010101?0?????1?0??1?0????????00?010001?10???00?000?1??0?10???1000??1????0?11?????1000?10?1????0?010?0?0?0????0000000000?011011000??0??00?0?1110?0???000??000?0???1??0??10?0?0?0?00??0????0??0??1????0?000?00??0??00????0?????1?01?0??00??????0??0??00??01??1?1?????000??10?01?0001110?00????0?11??101?000?0???0?0????000000100100???00??0??001????0?0?????????0????????0?00?0???0??0???1?001?0?0?00000000???0000????0100????0????00?????011?0?0???0?000???????????????010?0?0?00?????0?0???1??00????0????0?????????10?10?010?????0??00000?00?00??0??0?0???????110??0????0???0??0?00????1?1??1???????????0?0??0?0?0?0?????00?00???0?00??000???00001?0??????00????0??0???0???????1??000?00000????1?0???0010000???0???????0?0????????0?????0???????0??000????0???0?????????????0??0?0?????0?1??0110100?????0????????1???0???00??0??????????????????0????0?0??00?0?1???????00???000?1?????????00?00000??00?????00???0?001??0???????0?????0??001100?????0?????0??????????0??00???????0??01?????1??0001??00?????????????0?00?10????00???00?0??0????0???????0?0???00000000???0????0????????0?0?0??0?????????????010??00????0?0???0???10?????00?????1??????????10????????00???0??????00011?1?0000?0?????0?1????????????????000??1??????????????????00????0???????????????0?11000000??00?0??????????0??????0?????00110?001?01???1????????????000????0??1?0??????0??00????????0???
Ornithomimus     000010?001000???00??1100100010011?0000100000000001?0000100001011110?11100001100000010000000?0100100????01101000????????10111010?1?101??1?????110??0001????11?????????0001000??011000100?00001000?0?1?01???1?0111010000011011111001001000010?00010010000?0010100100010001001000000000?1000000000?1000?101???1010010010101100110?110?00001??1000????????1?000??01?01000??0010000010?001000111010100100?11000010011001110011111000?00100001101001101100111110000101000101100000?010110111111?00?1000110110011001100????1100?11??1??????010010100?1001000110100?00?1000?0010?0100010??10?000000?11001??0?0?01010?001000000??0?000000?1000?1000?01000??101??110?000?0000000?01??0??10011000?0011000??0??0?0??1?1011000000000000?1??0010?11??000?0000???0001?0??0?0?01??111?00110000?00?0000?0?1100000?0000000?100?100???00110???1000110100100?????0??1?0?1???1000101000??????????0?0100?00000?000????00??0?000001000?00????0?001??00100?000?????00?100?10?000?010000?????0?????????001??00?0???0?0?0?0011?00????0????????1?0???00??0?1100?11?1??00000000?0?0???00?0?0?0???110??0?0?0010100?010?110?1?0111?011100???0??0??0?0?000?????00?1???01100?00000000??01000?0??000???????01??0???1???1??00??00010????111?1??00?0???1???????????0????????0?????0?1?001?0???????00?0??0??0??1?01????0??0?00???0?????????????????0????????????010010000??00?0????0???????0????0?0?00??00??0?????00?00000?1???0??00000?????0?010????00?00?00000??0???001?????001??000?00?0000???0??0????00000000??0?00??0011100??11010??011000101?0??0?????00???????0??00???00?0???10000??0??10000000?110000000?1?100?0???????000???00??????0??????010??00????100?????0?01??1???101???1?000??000010?1????000???0?0000??0????????????0?????0?101???0????0????0000001??0??????0???0??0????0??0?????????????????111000000???1010000??000?1??0?00????????????????????????1???0???0?00??0000?1???????????0??????0?00??0
Oviraptor        ?1??????1???????????1?0????011011?0????00??01?1???????01?00001111???00????????11???????0??????0?????????????????????????????1????1???0??????????0?101?????11?????????1111010???0?00?1????11?1??????1????????????????????????????1????????????????????0????111?????????????????????0???0?????????0?00??11???1101???0101?1110?10??11?000?0??1101???????1???????????????????????????????????????????????????????????????????????????????????????????????????????????????????????????????????????????????????????????????????????????????0???0?1??????0???????1???????1?00??????????????????????????????????????????0???0????1????00???????????0????????????????0?????0??????????????01?0??0?1???????????????????0?0???0???0?01????????????1???0??0??????1?0??0?0??1????????????1??????0?0?1???????????????????0??0???0????0???1100?0????11????????????????????0?00??0????????????????????????????0???????0?????????1?????0???1????0???00??????????????????????0???????????????????1???0??????????0???0??0?????????????????????0????1?1???????????????????????00?????0??????????1???????????0?????????????????????????????0?????????0??0??110?01???00000??0010???0????0?????????11???0???????0????????????????0???????????0?????????????????????????????0??????????0????????????????????????000??1??????????????????????????????????1???????????????????????????????0??????????????1?????0??????????????11??0001?1000?010??????1??0???00???0100001??????00???????????????????????????????????????????????01???????????????????????????????????????????????????0????????11???10??????00?????????01???????????????????0???1?????????010???????????????????1?????????????????????????????????????????????????????????????????????1??????????????????0????????????????????????????????????0????1???????????0?????????????????????????????????????????????????0?????????????????????????
Parapengornis    1110???10000?0??0?00?1????11????10001??????0??????????01?0?01??????????????1?0?0???????????????????????????10???????????????????????????????????????0??0?1?00?????????00?????????1????????????????????????????????100????????01?????????????????1???0??0??10???????00??1??1?00?1??0??1??0?????0?01001011?1?11?????1101?110000????0?01?????1???11110?11??????1??1???1?????????????11????01???????0??????1????11?1???????11?0?????1?10000???0???????????????????0??????????0??????????????????0???????????11?0?01?1101001?111?111?1001?????0?1????0?0?0???1?1???0?0?11?00????????????1??????????????0??????0?????????00?????????100??????????1000?1????????????????0??0????1??101??01??0?0?1??????00???????0????00??0?????0???000??????????????0???????1?0??0????1????1??????????1???0?0????????0???????????????00??????0????0?????????11??????????????????????10?????????????????0?????????0?????0??????????????0??????????????????110????????0?????0???????0?????????????????????0?0??0??0???????????0?????????0????????????1?????????0?1?1??0????????????0??????????1??????11???1????010?????1????1??????0??0?????????????????????1??11??1??1??1????????????0????0?????????????????????????????????????????????????????????????????????????????????0???????0???????????????????????????0????1??????????????????????????????????0???1?01??1?100?0???????????????0????0????????00?0???0????????????????????????????????????1????1????????????????????00????????????????????????????????????0?????0?0?011???0?????????????????????????????????0??????0????????????1???0?????0?1?1???????????????????????0???????????????0?????0????????????1?????0???????????????0?????????????????????????????????0??????0??????????????????????????????????????????????0?????11?????????0?????????1?00?0?000???00??01?????????????????????????1???1??????????0????0????????????????????????????
Parvicursor      ?????????????????????????????????????????????????????????????????????????????????????????????????????????????????????????????????????????????????????????????????????????????????????????????????????????????????????????????????????1010????100??0????????????????????????????????????????????????????????????????????????????????????????????????????????????????????????11?0????????11?101?0?????????????0??11?????010?0?????1110000???0?11?001000?0?010????00?0??110?11?????11?11?????00?10?0110110011?0100?????000?01????????????????????1??0??????????????1???????????????1??0??????????00?0?0?????????????111????0??0?0????????????????110????????????????0????????????1?????????????????0???????1???1?1???0????????????????1????????????????????????????????1?????1??????????????????0????????0??1?????????????1?0??1??1???????0?????????????????????????????????????????0???????0????????????????????????????????????0?????????0??0?????????1????0?????????0?????????????????????????1??????????????????????????????????????????????????????????????0????????0???????????????????????????????1???0???????????????????????????????????????????????????????????????????????????????????????????????????????0?????????????????????????????1?????????????????????????????????????????????????????????????????????????????????????????????????????????????????????????????????1??????????????????????????????????0????????????????????????????????????????????????0???????????0????1?????????????????1???????????????0???????????????????????????????????1??????????????0??????????????0???????????????????0??????????????????????????????????????????????????????????????????????????????????????????????????1???????????????????????????????????????????????????????????????????????????????????????????????????????????????????????0???????0????????????????????????????
Patagonykus      ?????????????????????????????????????????????????????????????????????????????????????????????????????????????????????????????????????????????????????????????????????????????????????????????????0???????????????????????1?????0???0?0?00????101??11??1????????????000000?11?00111?00?0110101010000??011??0??0100001????0????0?????????????00?????????1?10000?0???????00?0011??????0???01?10100????1000?01?0???????0?0111111010?00???0?0?????1?0?1001010010?0000??110110?0???01011?111111?10??00??0010?????????????????????1?????????1??1?1?????0?1???????1??????????????????0??1???????????1?0000?00??0???0?????100???????0?????0?0??????????00?1?0?1???????????????????????????0???????????01?????????????10?00???0??????????01??1???????????????1???00?????0?????1?????100?????????????1??????????????10????????????0?0??1?10????????0?????????????????????0???????????????????????11?0?1???????0?0????????????????????????0?00???????1??0??0??????????1??0?0??0?0??????????0???0??????????1??????????????????0??1?????????0???????1???1??01?0?1?0???10???0???0???1???????????????00???????????????11????????????????????????0??????????????00000????00???0??00?????1???0??????????????????????????????0??001?011????????????????????????????1???01????????????????0??????01?00???????????0??????????????????????????????????????0??0???????0???????????????????????????????????????1?????????????000????1?????????????????????10????????????01??0????????????????111?????????0???00??????010?1??????11???1?????????????????????????????????????0??????1??1??????????????0??????000?????0?????0???????0?????1????????????????????????????0?01????????1?0??1???1????0??????????????????????????0?????????01?????????????????????????????????????????????????????????????11?00000?????????1??????????????????0???????????????????????????0????????????????????????????0???????
Pelecanimimus    ?0?0?0?000???1110?0001?11010??0?110000?00000000????000010010101???1????01??1?0?????????0?00??10????????????????????????10?1?????????????????1???????0000110000?11??00??0?00???01?0?????????0?????0?0?0??1?1?1??10?00?0??0?1?101?0?00???00??1?????1?????????????1???1??????1??????????1?????0?00?1000?101?1?10110??0001011?0110??11?00001??100000000???????????????????????????????????????????????????????????????????????????????????????????????????????????????????????????????????????????????????????????????????????????00?????1???0???0????0?0???1????????????01?1????????????????0????????0????0?010????????000???????00?10???1???10????????????????????0??????????0??????1?00???1????????????1????0?1??????????0?????0??????????????????????1????0?0??1????????????0??00????0??????????????0????????100????????0??1?0??1???0?0????0?????????????????01??0????1?????????0??0??????0????????????0000?????????00???????0?????000??????????0??0?????0?0????????????????????10?0?????????????????0?????????????????????0????0?0????????????0??????????0??????0??????????10?0????????1011?????????1??????????????????????????0??1???01??????00????????????0????0????1??0??????????????0???0???????????10?????????????????????????????1???????????0????????????0??????0??1?0????????0?0????0?????????????1???????????????????00??????0??????????????????????0?0?????????????0??????0??1???????1????0???????????????????0?00?????00??????001??????00?????0???????????????????????????????0???????0?00110?0??????????????????????????????????????0????????1??????0010???0????1?0??00???????????0?0??????????????0?1??000???????????0?0???????????????????????????????????????0??????0??0??1??????????????????????????????????????????????????????????????????????000????0?????????0?11?0??10???00?01?????0????????????????????1???10??????????????????????????0??0?????????????
Pengornis        1010?0?10000??100?0???0??011??10101000???00000?1?0?0?101?0?01???1?????????????????????????0?0???1???????????????????????????????????????????????????0??0?1?000?11???0??0???????????????????????0?0????????????????1????????????????????00?????0?0???0??0??101?101??0?0?1??1?10111010101000001?0?01001011????1??????10?11?000?1?????0??????1???10?1?0111????????11??1?????????????11???????????????????????????????????1?1?0??10????????????????????????????????????????0???????????????????111?1???????111?0?1???1?1??1?001?????????????????????????????1?1???0?1?1??00???1????????0??0??0????????0????????0??0???11??????????10??????????01????0???????????0????0???????1??10????1??0?0?1??????00????1????1???00??0????0???000??????????????????????1?0?????????????????????????????????????????????????1?0??????????0????0??1???????1???????????????????????0??0??0?1?????????0??1??????0?????????????00?????????????????????10?1?0??0???????????????????0????????0??????????????00????????????????0??????????????1???????1?0???????????0??1??0???0?????0?????????????????11???1????0?0?????????????????0????????????????????????1??1??????0??1???????0????0????????????0??????????????????????????????????????????????????0??????????1???????????0??0????1??0???????????????????0????????????????????????????????????????????01??1??1??100?0?0???1??0????????0?????????????0??????0???????????????????????????????????0?????01??????111??????????00???????????????????????????1?0??110?1????1??0?001????1???????????0??????????????????0?0?????????????????????000???0?0?1???0?0????????0?????????????11???????????1?????????????????11?????0???????????????0????????????????????????????????0?????????????0??????????????????????????????????????100?????????11???????111110001?00?0?000????0???1?????????????????????????????1??????????0????0??1????????0????????????????
Philovenator     ????????????????????????????????????????????????????????????????????????????????????????????????????????????????????????????????????????????????????????????????????????????????????????????????????????????????????????????????????????????????????????????????????????????????????????????????????????????????????????????????????????????????????????????????????????????????????????????????????????????????????????????????????????????11100111010??10??????????1?0?????0??1??11????010??10?11?11?011?110011???0101101???????????????????1?????????????????1??????????????0???0??????????00???0?????????????11?????1???????????????????000?1??????????0?????0????????????1?????????????????0??1??????????1????????????????????1???????????????????????????????????0??????????????????????????????????????????????????0????1????????????????????????????0????????????????????????????0?0???????????????????????????????????????????????0??????????????1????????00???????????????????????????????????????????????????????????????1????????????????????1???0???????????????????????????????0???????????????????????????????????0??????????????????????1?????1?????????????????????????????????0????????????????????????????????????????????????????????????????????????1?????????????????????????????????????????????????????????????????????????????0????????????????????????????????????????????????????????????????????????????????????????????????????????????????0?????????0?0??1?????????1??????????????0??????111?????????????????????????????????????1??????????1???????????????????????????????0???????????????????????????????????????????????????1????????????????000???????????????????????????????????????????????????????????????????0??????????????????????????????????????????????????0?????????????????????????????????????????0???????????????1????????????
Protopteryx      101??0??0010?0??0????1???01?????1??????????00?????????????0??????????????????????????????00?01??0?0?010?????????????????????????????????????????????00?0?101?0?????00??????????????????????????????????????????????00???????101?????????0??0??0?0????1?0??1011101??0?1?1?01?00011001?0100???0?0?0101?011?11110????110101101111??11?01?????1001111100111?????1??11??10????????????11?????11??????000??????????1?????0???11?0??10????01?????01?0???1010?????1???0????????0????????????????1?111?0????????111?0111?11?1101?011??111???1??????????????0?????1?1???0?0?11?0?????????????1???0??????0???1????0?0?0??0??111??????????00???????????1?00?0????????????????0???????1??101??01?0??0?1??????0?????0??????000????????????00???????????????0???????1??????????????????????0????????0????????????????????????????????0????1?0?0?????11??????????????????????10??0?????????????????????????????????????????????0????0?????????0101??0??0?????1?????????????0???????10??????????????0????????????????????????????????1???????0??????1??????1??00?????0?????0?????????????????11???1????010?????????????????0?????????????????????00????????1??1?11???1???0????0????0?????????????????????????????????????????????????0???????????????????????????????0??????????0???????????????????????????????????????????????????????????????????????1?01000?????????0????????0???????????????????????????????????????????????????????????101???00???111???????????0???????????????????????????1?0???1?????????????0???????????????????????????????????????????????????????0??1??10???0???1???????????????????????????????????????????????????????????10?????0???????????????0????????????????????????????????????????0?????0??????????0?????????????????????????????0????10?0111???????1111000010?????000???00???0?????0???????????????????????1??????????0????0???????????????????1????????
Protarchaeopteryx 0????0??0000?0?10?11????????????10?????????00?????????????????????????????????????????????????????0???0??????????????????????????????????????????????0?0?110001????00????????????0???????????????0?????????????????0?0????1??0????0?????0????????????????0???00???????????1?0?00??0????00?????0?0001?011?11110??0?010101110110??11?001?0??1??1??????01?????????0???0??????00?0?????01??01110?0?0010??010????10?10??????11?0??000?????00??0????1??1???????????????????11?0???0???1??1????1?00110???1????011?011?????1100?011?11??1?0??0??????????0?0?????0?1?0???0?10?11????????????0????????????????????10????????0?0000??????001???0??????0?00?0??1?????????????0???????1????1??01?0??001??????0?????0????0?000??????????????00????????????00???????1????00????????1???????0????????0????????????????????????00??????0????1??00?????11????0??????????????0??010?0????1?????????0??????????????????????????????0?????0????????????1000??00???0?0???1?0???0?00???????????????????0??0????????????????????????????????????????????????????????????????0?????0?????????????????10????????0100????????????????0?????????????????????0???????????????0??????1?????0????0??????????0??????????????????????????????????????????????????????????????????????0???????????????????????????????????0????0??0?1??????1??????????????????????0??????0???????0????????????????0????????????????????????????????????1??????????????????????0?????00???0??00????????0?????1????????????????????????????1??????????0?00??0????????????????????????????????????????????????????0?????10??00???0?????????????????????????????????????????????????????????0????????0???????????????????????????????????????????????????????????????????????????????????????????????????????0?????01?000???????????????0?00????10???00??1??????????????????????????1???1??????????0????0???????????0????????????????
Pyroraptor       ?????????????????????????????????????????????????????????????????????????????????????????????????????????????????????????????????????????????????????????0????000?0?????????????????????????????????????????????????????????????????????????????????????0????????????????????????????????????00?00?????????????????????????????????????????????????????????????????????1?1??0??????0???????????????????????????????????????????????????????????????????????????????????????????????????????0????1???????1????????????1?11??0?????????????????????????????????????????????????0?????????0???1???????????0??????????????0?0???????????????????????10??????????????????????????????????????????1??10????????????????????????????????????????????????????????????????????????????????????????????????????????????????????????????????????????????????????????????????0?????0???????????????????????????????????????????1???????????????????????????????????????0???????????????????1???0??????????????????0????????????????????????????????????????????00????????????????????????????????????????????????????????????????????????????????????????????000000???????0???????????????????????????????????????????????????????????????????????????????????????????????????????????????????????????????????????????????????????????????????????????????????????????????????????????????????????????????????????????????????????????????????????????????????????????????????????????????????????????????????????????????????????????????????????????????????????????????????0???????0????????????????0??????????????????????????????????????????????????????????????????????????????????????????????????????????????????????????????????????????????????????????????????????????????????????????????????????1????????????????????????????????????????????????????????????????????????????
Qiupalong        ???????????????????????????????????????????????????????????????????????????????????????????????????????????????????????????????????????????????????????????????????????????????????????????????????????????????????????????????????????????????????????????????????????????????????????????????????????????????????????????????????????????????????????????????????????????????????????01?101?1????0?1?000??0?11??111101111100??0?????????????????????????????0?0??1?1100???10?1?1?11?111?00??00011?110011001?1????????????0????????????1???????0???????????????0???????????????0??????????????010?0??????????0?????????0?0????????????????????????1??????????????????????????1??0??????????????1???????1???1??????????????????????1???????????????????????????????1?????????????????????1?????????????????????????????????????1????????1?0???1?????????????????0????????????????0????1?10?0?????????0??????????????????????????????????????0??0??????????1??????????????????????????1????????????????????????????????????????????????1??????????????????????0??????????????????????????????????????????0???0????????????????????0??????????????????????10?0??????????????????????????10???00???1?????10????????01?????????????????????????????0?????1????????????????0????????????????????????????????????????????????????????????????????????????????????????????????????????????????????????????????????????????????????????????????????????????????????????????????????????????????????????1???????????????????????????????????????????????????????????????????????????????????????????0?????????????????????????????????????????????????001???????????????????????????????????????????????????????????????????????????????????????????????????????????????????????????????????????????????????????????????????????????????????????????????????????????????????????????????
Rahonavis        ?????????????????????????????????????????????????????????????????????????????????????????????????????????????????????????????????????????????????????????????????????????????????????????????????0?????????????????????????????011?110?00?0?0?01??11??1?00101?101?1??????0????????????100010??0?010???????????????????????????????????????????????????1?0?10??0?11?1???10010?0??0?0010101110100000000110001011010?1101111?01000?00001110000110?0010001???10??000110101100111?0?1110111111?1010010100?01011?01001101110011010??1?????1???1???????0???????????01?01??????1???0?011?1?0???0????1?0010?00??01?????00?11?????0?1001??????0???1???000?1?11?0?????0???????????0?1????1?????????0??01???0???????1???1?0?000??0?????????????1????????????????0?????????0?????1?????1??????????????11????????0???0?1????????????0???0?1?00??10??10?????????????????00????000????????????????????00?0?0????????10???????????????????????001????????0?0011?0??????????1000????00???????????0???0????????0?0???????0???????????????0?????0?1??????10????1010?0??00????1??00????0???1???0????????????1??????0????1??????0??1???????????????????0??10?0?01???01?111110001????0?1?????????????????0?0110??1?????0?????0?1????000000?????????????0???????????????1?0??1?0???????0??????0??0????????????????????????????????????????????????????0?????1??????00????????000????????????????????????????????1???????????111?????1????????0????????1??????????????????1???????????????????????00???????0??1010?????1?????????00??1??0???????0?0???????????????0??????????????????0000?????000??0?1???????????0??0??????0??????00????1?1????????????????????1????000?010?????????0??1????????????????000???????????????0???1?????????????0?????????????????????0???????????00???????????????????11100000????1??0??10?????????????000?????????????????0??????????0?000??000??????0???????0???1???0????
Rinchenia        0111?01?11?1????1?????1???1011??1?001??0000?1?1????0??01?00111?111??000???????1???0?0?00000?0???1?????1?0??10???????0???1???????????????1????0?1??1??1?0??11?????????1111010???000??????111?100??0?0?????????1?1???0??????1??0??1????????????????????1????1110?01??????????????0?????0??1???????000???????????????????????????????????????????????????1?001000100?00???1??0??0?000?10??0111?00?001000000000?01?10?1?????????????????????????0?????????????????????????????????????????????????????????????????????????0????????????????????11???????????0?1???????????0???????1??????????00?????????????10???0?00????????1????????0?0???0??????????1????????????????????1??????0?????0??0??????????????????????0?????????0????0?????????????111??????????00????0?????????????????????0???1????0?01?????????0?1??????000?????10????0???0??????0??????????0??????????????????????????0??????0???1?0??1?????111???0??1???0???1????1???????????????0???000?????0??1?????????????????????????????0????????0????0???????????????10????1?1??????????????????????????????????????1????????????????????1???????????????????????0?00?????????0??1?0???????0?????????0???????0???????0????0?0???????0???0????????????????????????0??????????0???????????????1?????????????0?????0????????????????011?????????????????????????????0?????????1???????????????????????11111?0??0??00?????????1???0?????????????????1??011??10?0?011?????01??????????????00???0???0??????????????????????????????????????0??????????01????0????????????????????????????????0??????????????????????110??1???????????????????1???????????????????0???1?0?????0?1?1????0??????????????1???????????????????????????????0????????????????????????????????????????????????????????0????????????????????????????11100000????0??????????????????1?????????????????????????????????????????????????????????????????????
Sapeornis        1110?0?10000?0100?10000??100????10111??1?0100001?0?0?101?0??1011110?10?0?????1???00????0?00??????????1?110100???????????????????????????11?0???1????00?1110100?11???00100?00???1?000??????0?10???0????????????0???10???????010?????????00??00?0?????00?0?0101100???0?0010?1?0001000000100010000?01010011?11110?0??110111101011???1?00?????1001??????011???001??11??1??0???0??????110???01110000000000110010111011??000111?010100101011????01?110?1010?0???00??0????????0?0?0??????????????101?001?0??00011?0110?1?01101?011?11101111?00?1??01???0?0?0???0?1??00?0?11?01???????1????1??00?0????000??????010?0??0??11?001?0??0?00?0???0??????1000?0??1?0???????????0???????1??0?10?01?0??0?1??1???00????0????0?0010???0???0?????01?????????0???0??????01?0??000?01????1???????00?1?????0???1????0????10????1?0??00??????0????11010??1??11????0?????0??1?????1??101?0??????????????0??1??????0???????????????11???0??????????????01001100??00?????0???0???????00???????0???????????10?0??0??0??0????????0?0??????0?????1?????000????1????????0?000?0???0????10??1???0??????????0?01?0?????100????0????1??????0???0???????0?0?1?????00?11110??1??10111??110??????0??1?0???????0?01????0???1?00???0??????????????????????0???????????????????1???????????0???????1??0?????0???0?????????0??0?0???01???1??????????????????????????????00??10?01?0?1001?0?0?0?00??0??0?00???0????????00???0?0?????????????????????01?????????????01??1???00???1?000?????1??00?0??1??????????0???00??????10?01010?01??1?????001?0?01???0??0????0?01???????????????0?0??????0??????0??0?01??10?0?01??10??0???????0??0?????10???????1?????1?????1?????0?0??????????1??00?01??????????????0????????0??????00??????0??1?????0??0?????????000?0???????0???????????????0???????????0?1????101111101???1?111100001?001?00101??00??1?????0?0??????????????????1???10??????0?00???00010????0???0???????1???01???
Saurornithoides  ?00010?10000?0??0???010?1001100?110100?000000001?110??010??01??1????????????1??????????????????????????????????00???1??1??11??????1110???1?0??10????00???0000?010?1?0??010???????1?0???1??????????????????????????1????????????????????00????0????????????????????????????????????????????????????????????????????????????????????????????????????????1?0?0????????????1?0?????????0?????????????????????????????????00????10???0??1?00?0000?11001?1?????1??????????????????????????????????1?????1???0011?1?????0?1?1011?1?????????1????0?0???????0??100????0?01??0???11??????????01???10?1?????????0???0???????11??00?????????0???????1?0???0?1?1??????????????????????1?0???0?????0???????????0????1???????????0?????00????0?????1????????0????????????0?0??1?????????????0?1?????0????????0??????0???1??????1?????0??????0?0???????????0????0?0????????0???0??????1????????????1??????0?????0???????001???????0?????????0????????????????0???1????????????????????????????????????0????????0??1??0?????0???0???????????0??????0??????????????????????1?0??????????1?????????????????00???????????????????1??????0?0????????????1??0?????1???????????????0?????????????????????????1??0???????1??????1?????????????????????0?????????1?????????????0??0???????????????0??????????????0???????????????????????????????????????00??0?????????????????????00??0??????0????????00????????????????0????011???1?????1??????????????????????????????????0???????????????????????0??????????1??00????????001????????????????1?1???????????????????????????0???????0????000???001?0?1???0??????????????????????????????10??00???????????????????????????????????????1???????????????????????????????????????????????????????????????????????????????????????????????????????????11100000???????11???0????1?????????0????????????????1???????????????????0??0??1?????????1????????????
Saurornitholestes 1000?0?00000?0010?0011000000??0010100010101000110000?101100010111110110110001011001?1010000?1000?000001001010???????????????????????????????????1???0?00100001000?000000?00001110011?101000100?1?????????????????????????0?????01?01?1?10??????????1???0???????????????????????????????????????????????????????????????????????????????????111???????????????????????????????????????????????????????????????????????????????????????????????????????????????????????????????????????????????????????????????????????????????????????00??0?01??0???10??00????????0??110???????????1??????0?1?????????0???0???0???????000?0??????0??????0??0?????????????????0???0??00???1??????0?????0?????1??????????1????????????0????000???0???0?1??0?????000??????????000??1??????????0011?0???1?01???????00?00?00?????0??11??00?0?00????0??????1??????0???0?0?01??????0??????????01????????0??0??????0???0?00????10001??100???1100????000???????????????????1?0?????????????????????????????0????0?0?????????00?0?0??00??0????????00?10????11??????0??????????????????1??????????????????1?0??01????0????????1??0??????????????0?0?00????0?0??1??1?0???????????????????0?????0?????????????01???????0???0?0??????????????????????0??????00?????0???1???????1???0????0??0????????0???????????????????0??0??????????????????0????????????????00000??????????????????????00?0??00?00???0???00000?000??1??0??0??1???11?00????0?0??0???1?000??????00??????00???????00??0??0????????????????00?1??????????100????????1111??00?????00??0????0?0???????????????0?0??????000???0???????00???000??0?????????????????????????????????1?10???10????1???0??????????????????10???????????????????0????0?????????00????????????????1????????????????0?000????110001?1???0??01?????????????????????0???????????00???????????01???0??0?0????????????11????1?????0?0??????????????1????????00???0???????????
Segnosaurus      ????????????????????????????????????????????????????????????????????????????????????????????????????????????????????????????????????????????????????00?101100?010?11000?1100?1?100011???000?1?0??0?1?????????????????????????????????????????????????????????0010011000?0?1?00001010?010??1?0??????????????????????????????????????????????0?1????????1???1??1?????????????????????????0111001001000?0010110110000?0?1010?11??0?11100010010?0110010?010???????0??0?0?11000??10??1?011?1?1??0000?0?0?0?0000?01?0?10?0??????10????????0???10??????01????????1??0?00?????01???0??0????????????0???000?0???????1??000100??0?00000??0?1??1???????0?0???10???????0???1110??0???0????1??0??????????????0?????1????????0?00??0?0??????0???????????????????0?1??0?????????????????????????????0???110???????????100??1???????0?0???????00??0??0?????0?0?0?????????????????1?????????????????????1???0???????????????????????0??0??????????0??????0?00?010???0??????1?????????????????????????????????????????????????????????1?????????????????????1?000?0????????????0????????1???????????????0???????1??????????????1?????????????????????????0??01??000000???01???????0?????????????????0???0??????????????????????000101?????????????????????1??????????????0????0????0??????????????????????0??????????????????????????????????????????????????????????????????????????????????????0?????0????????????????????000??????????????1??0????????????????011????????1???????????????????????0????0???????0?????0???????????????????0????????????????????????????????????????0??1??????1??0???????????????????????????????001????????????????????????001?1???????????????00???????????????????????????????????????????0?????????????????????????????????0????????????????????????????11100000????1???????????0?????????????????????????0??0??????????1?0?????0???????????????0???????1????
Serikornis       10?0?????0????1???00??????1?????10??????????0??????????????????????????0???1????????????????????????????????????????????????????????????????????????0000?1001?10???00??0?0???????1???????????????0?0???????????0???00???????10?????????0?????0??00??0?????101??00??00??1??100??1100??10?0???????00010?11?1011110??11010111?010??11?001?1??1011??????01?????????11101??????1??0????0?1??010?????0000??111?0001??10?????????0????????1101?010?0??????????????????????????????????????????????010????0?????11???0??1?11000?011?1110111100????????????0?????1?1?00?00?10?00????0??1????0????????????????????0?????0???????????????0?????????0??0000?00110??????1????00?????0?1????1??01?0??0?????????0????1??1???00???????????????00????1???????????0?0??1?0?????????????????????????????0????????????????????????00??????0????1??????1??10????0???0??????????0??0?1?0????0??????????????????????1??????????????????????00?????????1???000??0?0??0?0???0?0???0?0?0??????????????????1??0????????1???????????????????0???1?0?????????????0??0??????0?????0?????0???????????1??????????0????0???????0???????????0??1??????????????????0????????0???00?0??????00????0????0???????????????????1???????????????????0?????????????????????????????1???????????0??????????0???????0?????01?????????0????1???0??????????????????????????????0??????0????000????????0????????0???0?????????00?0???0???????????????0????????????????????????1????0???00?01????????00???????????????0???????????0?????1???1??????0?01?????1????????0????????????????????????0??0?0???????0?00????0?0?????????1?0??????????0?????0?????????????1??0???????????????????1??1?????????????????????0??0??????????0?????????????????????????????00??????????????????????????????????????????1?????01??00???????????????0?00??0?101?100?01?????0??0?????????????????????1?????0?0?00????001?????0????0??0??01???0????
Shanag           ????????????????????1101?0?110???0100?100100????????????????????????????????????????????????????????????????????????????????????????????????????????0??0?00000000??00??000???????0?1???1?????????????????????????????????????????????????????????????????????????????????????????????????????????????????????????????????????????????????????????????????????????????????????????????????????????????????????????????????????????????????????????????????????????????????????????????????????????????????????????????????????????????????0?????????0???0??????????????0??????????????????0?0??????????????????????????0?????????0?????????????????????????????????????????0???????????????????????????1??0???????????????0????0???0???????????????0???????00?????????????????????????0???????????????1??0??????????????????????????????????????0???????????0??????????00??????????????????0?????????????0???????????01?????00????????????????????1?1??????????????????????????????????0???????????0??????????????????????????????1?????????????????????????0???????????????????????????????????????????????????????????????????????1???????????????????????????????????????????0?0???????0????????????????????????????0?????????????????1????????????????????????0????????????????????????????????????????????????????????????????????????????????????????????????0????????????????????????????????????????0???????0???????????????????????????????????????????????????????0??????????????11?????????01????????????????????????????????????????????????????????????00??????????0??0???????????????????????????????????????????????????????????????????????????????????????????????????????????????????????????????????????1??0???????????????????????????????????????????????????????????????????00????????????????????????????????????????????????????????????????0???????????
Shenzhouraptor_holotype ?????????????????????????????????????????????????????????????????????????????????????????????????????????????????????????????????????????????????????????????????????????????????????????????????????????????????????????????????????????????????????????0101??????????????????1101??0?00?????0?01011011?10110????110101110010??10?00100??1011????????1????????111?1???1??1?????000????0111000?0010????0?1??11?10??????1?????100?????1????0?0??????????????????????????????????????????????1110???????10?110100??001000011??1110???1?0????????????0???????1?0???1?1??0?????????????1????????????????????1??0????????0???0??0??00???????????0?00?1????0???????????0?????0?1????1??01????0?1??????00???????????000???????????????1?????????????????????1?0????????????????????0????????????1????????????????????00??????0????????0??1??10???????????????????0?110??0?????????????????????????????????????????????????????????????1??1100???0???0???????0???0?00???????????????????0??0??????????????????????????????????????????????????????????0?????0?????0??????0???1????????????????01??????????????????0??10?????????????????????????????????1????????????0??????????????????????????????????????????????????????????????????????????????????????0??0???????0????????1????????????????????1???1??????????????????????????????????????????000?????????????????0?????????????????????????????????????????????????????????????????00???1??00????????01????????????????????????????0????1??????????0???????????????????????????????????????????????????????0?0???01???00?????1??????????????0?????????????????????????????????????????????????????????????????????????????????????????????????????????????????????????????????????????????????????????????????01?0010??????????????0?????0010???00??01?????????????????????????????1??????????0????0?1?????????????????1????????
Shenzhousaurus   100010?00100????0???010?100010011?0000?00000000101?0??01000010?????????01?????000??1??0000?????0????????????????????????????????????????????1?10????00001101????1??00?0??001?1??000?????0???10?0???????????????????????????????????????0??010?0?00???????0?????????????????????????????????????????0???????????0??????01??011???10?00001??1000????????1???0000??00000???0?0??0010?0010?01110101001000?100???00110?1110111?1?000?00100??11?100???010001???00??1??????????????????1???????????????????????????????????????????????????010?1???????0??00??0????00?1?????010????0????????????0??????1????0??10?????1?00??00???00000?11??0??????0???0?1?1???????00???0??????????0??????1?00??01????????????00?????????00??0??00????0?????????????00??????0?????0?0??1????????????00?0?????0???11???????????0??1????00???????0???10?????1???????????????0????????0???0????????????????0?00??????0?????????0?0000???????0??000???????0????0?0??0??0???0???0?0??????000?0?????????????????????????????0??????0???????????????????????0????0?????1?????????????????????????????1???0?0???????????0?????1????1???????????????????????????0???1?0??????????????????????????0?0??????????????????????0??????????????0??????001??????????????0???????1???????????01???????????0?????????????????0??0?0??????????0????????????????????????????1???????????????????????????????0??????????????0?????0???????????????0????????????????????????????00??????00????????0??????????????????????0??????????????00???1??0??01???????????????????????????????????????????????????0?00?????1100?0??????????0???????0??????0??????????????1???000???1??????????0??????000?????????????????????????????????????????????????0????????????????????????????????????????????????????????????????????????110000000???????1?0??0?????????0?0??????????????????????1?????????0????????1????????????????????0????
Shishugounykus   ????????????????????????????????????????????????????????????????????????1?0?1??????????????????????????????????????????????????????????????????????????????????????????????????????????????????????????????????????????????????0????0??00???????????0???????1??00?????????????0010?000??????1??????1???1???1101010?1?1010?01?0??????010????00?????????1?0?0???0?0????????00000?????0???0??10100??????????0????????????????????????1??0??????01100101110?000??1001?1101101??00????1????????00????0?????00?????????????????????????????0????????????0????????0?????????0????????0?1???????????1??????????????0??0??00?1???????1?00???????????0?0???????????0?0????0????????????????????????11???0?0???????1???10?0???????????????0?????????????????????1?00?????0????11??011??0?????????????????????????????0???00???????0?001????????0????????????????????????????????????????????????0100?????????0???????????????????????1????????00???????0????????0???0?????????0??????????????????????????0?????1?????????????0???????????????????0???1???????0??????????????1???1???????????????10??????????????01???0???0?????????????????0???0????0??????0???????10??0??????????????0??????0?????????1?????????????0????????????0??1??????????????????000?1?00?????????????0?????0????01?????????????????????????????????????????????0??0????0???????????????????????????0????????0????????????0???0??????????0???????????????0????????????00??????00????????0????????????????????????????????????????????10??????0?????00??????0??????????????????0??0??0?00???????????1?0????0????????????0?????????????0?????????????1?1??????????????????????????????????????1?0010?1??????0?????????00??????????????????00???????????0???????????????????????0??????????0????00????????0??????1???????????0????0????????????????0?0?????????????????????????0????0??0?????????0????????????????????
Shixinggia       ??????????????????????????????????????????????????????????????????????????????????????????????????????????????????????????????????????????????????????????????????????????????????????????????????????????????????????????????????0??1?0???00????????????0????????????????????????????????????????????????????????????????????????????????????????????1?001001??????0??0?0?00??????1?0?01?1000000100001000?1101101100????????????????????????1???????10?010?0?0????????0??????????????????????????????????????????????00????????????????????????????????????????????????????????????????????1???????????1?????????????????0??0??????0???????????0??1???????0?????0??????????????????????????????????????????1?????????????????????????????????????????????????0??????????????????????????1???????????????????????????????0????????0???????????????????????????????????????????????????????????????????????????????????????1?????????????0??????0??????????????????????????????????????????????0???????????????????0???????????????????????????????????????????????????????????????????????????0???????0?????????????????????????????????????????????????????1?????????????????????????0???????????????0?????????????????????????0????????????0???1???????????????????????????????????????????????????????????????????????????????????????????????????????????????????????????????????????????????????????????????????????????????????????????????????????????????????????????????????????????????????????????????????????????????????????????????????????????????????1?????????????????????0?????????????????????????????????????????????????0????????????????????????????????????????????????????????????????????????????????????????????????????????????????????????????11110000?????????????????????????????????????????????????????????????????????????????????????????????
Shuvuuia         100000?1??001???0?0??10010?110??110000?00000000101?0000000000001?00?10000000?00100010000000?0000001?1101001?1000100010110?01011010011?11??10???1???100?0111000100?0?000??000???1?1001???000?0?00?1??????????01??01100001?01010001100?0?0000?01000001?0???0?110010?000000001000011110000110101011001???????0???0?????????0??????????1??????????100000??1?10000????1010?00?0?1100?0??0100?111010000?0?0000100100110??001010?01010?111100001?0?01100100000001?0?0001101?11101??001111?11111?010?1000110110011001000?????????????11???????111??110110??0100?101?0???000?0???1?100000111??1?0100?1100?1?0000010?0?001?11?010?0?0000?1??0?00?0?11?0?11???1?0?0?0?000????1?0???1??0??11?????0??0??00?1?0????010??0??0?0000?00??????100?1??1?????0?100??????0??00???0??1????1?????1??0?0???0?0??0?1???00??0?010?00?0?1??1??000?0?????011101?000????0???01010?????00?1?0??0???00?????????0??10????000??1?0?0?????000??0000??0??0??????00001?????001?00??0??0??00??001?00?0?0?0??????????????10????????????000?0?0??0???????????????00??0?1?0?????0?1??0??1????00?1??0?0???0????0???0????0???001010?????0????1???0?????????0????0?00?????????1?0100001???00???000???0?????0??????1??0??????????????00??0??10????0???0??????????????????0??0???????1????????????1????00?????0????0????????????0??0??????????????????????????????????????????00?0?????????????????????????0?00????????????00?010?0??????????1????0?????11??????????0?011110????11?????000000?1100???00????????????0?0000???0??0???010?0?????0????0111100??????0??????0???????0??0??????????????00??0??11?1?00?010??00?0?00?0??0111?????0??????000????11?????011??00????0?0????0???0?????00??????????1??????0????????00??????????0????????????????????1?1?????11?????????????????????????????????????????????????????0?11110000????00?0?1??0??????????0??0??0010000?0101???????????????000?????0??0???????????1?????????????
Similicaudipteryx 01010??0?0?0?1110?11011??000??0??0001000?1??0?0?00????0?00?1111?11??10?0???0?111???1???0??0?0??????????000110???????????????????????????????????????0??1??????11???0??1?1010???0?00??????0011????0?0???????????1??10????1???10??1?01?1?0???0?0??11???0??0011?0?111??0??10?1????0????????1?1??????0?1?001?10100????00?1?10??0????11?001?0??1101???0??011?0?????11010?0?????0??0??011?0??0111000?001000010000?10?101?10?01?????0000???000?000101?0?1???1????0??0???????????0?????????1??????00110?0?1???0?11???1?0?011?000?11???????0?00?????11?????0?????0????00?0??0?00???????1????0????????????????????10???0???11?001?00????0?0???0???0??0??0?0??100???????????0???????1????10?01?0????1??????0?????00???0?00?????????00???00??????????????00??????1?????00???????1???????0??1?????0???1????0????????????0?1?0??????0????1100?1?0?0110?????????????????????100????????????????0???????????????0????????110???0?????00??????1???0??00???1???0?0?1?0?0???0?00?1?0??????????????100?0??1?????1?????0?????????????????1??????0????01???????????0????????????0???????????10??0?1?0????????100????1????1??????0?????????0?0???1????????0?000?????0??????????0????0?????????0??0???????????1??0???0??????????1???????????????????????00??????????????????00???????????????0?????????????0????01???1???0??????????????????????????????00?????????????????????0????0???00???0????????00?????????????????????1??0?????????0???????00??????00????0?00???????00??0?????????????????????0?????????1??????1???0?10??????????????????????????????????????0?????????????0??0??????00??00?????????????????0??????????????????????????0????00?0??????0???????0?????????????????0?????????????0?????????0???????????????????1???????????????????????????????????????????0????1011000???????110000000????0??10????0????????0????????????????????1???1??????????0????????????????????????1???0????
Sinocalliopteryx 10?0?0??0000?00???00000111?0???010010000???0000100?01?11?1??11??0?????????0??0??0????100?00?0???????????????????????????0????0??????????????????0??????0?0??01000?0????0??????01?0?1???1?00?1??0??00????????????0??00??????00?????0????????10???0????0?0??1110?101?100?10?1?0??0?????0??1?1?????0001?011?111101????10101110110??11?10100??1001?????01??????????000000?????0??000000?10?01110?0?0?11???1?00??10?10?????011?????0?0011000??0110????????????????????????????0????????????????00110???0?????11?0??0?1?11??0???1??100010000??1??????00?0????0????00?10110??10??????1?????????00?????00??0????10???00???????????1???0?0?0?0?????000?0?0?11??????0??0??????0???11????1??01?00?001???????????????????0???????0??00????00???1?????????0???????1????001??1????1???????01?0???0?01??11???1??1??????0????100???0??0????10??0?????00????????0???????????0?010?0????00????????0?00???0??0???1?0?????0?000????????0???????01???00?000?00????0?0??01?00????000??0????????????????0?0????0???????0?00?0?0???0???????00?0???0????????0????0???????????0?????0??0????????1?????0????0?????10?????1????1?0????0??1???0????0?0??????00??1???0????????0????????????0????0???????????????0???1??0??????????????0?0????????????????0????00??????????????????0???????0??0???????????????????0??0?0????0??????????????????????????????????0??????0??0????????????0??????0?0???01?????????0???0?0???????????????0????????????00????0?0???????00???0??00???????00????????????????0?????0???0???????1??0???10??0?001??????????????????00???????????????????????????????0?00?????0000000??0?????0????????0?????????????????????????00???????????????0??1?????1???????????????0??????????????????????????????????????????????????????????0????????????????????????????0????????????????0?????????0???0???10??000????????0????????????????????1???1??????????0??????0?????????????????0???0????
Sinornithoides   00?????100???01???0011?????11???11????0??0??0?0????01???0?001??????????0??????????????0???????????0????1??100????????????????0?????1????????????????00?0?00000010?100??000???????1???????????????0?????????????10??0?0??1??0????1?01????????????01???0?0??11?0000?1000?1001000??0000000?0?10??0?0001?011?1?110????0101011101?0??10?000?1??1011????????1?????0??01111???10?1??0??0?001?1?10??0???????????0??????1??100?01??0??000001010?000011???01010????1???00??1?0???0?01??0??1??111?????0110?011010001100100?101110011111????????10?1??????1???00??????1?00?01?10?0?1??????10???1?????0?1??00???0??????0??????1?00?0?0?????00?100???????0000?1???0????0?????000???0???1????1??01?0??0?1??????00?0??1????0?010??0????????????????1??????????????0??1?0??0?0??1????1???????0????????0???????????????????1???100??????00???1??00????0110?????????????????00??000?0???????????????0?0???????0??????0?1????0?????????000???????0??00?000???0?0?0???????0?????000????1????????????????0??????????????1??00?????????????1??10??????????00???????????0???0????100?????0????10????0????0?????1???????????1??????0?????????????????????00????00??0??00000010???10???0???0???????????0????????????1?????????????1?0?????0???????????????0???????1???????????0???????????00?????00????0?????0??0?0????1??????1???????????????????????????0??????0??0????????????0????????0???????????????????????????????????00??????1????????0???0?0??????00??????00????????0???????????????????????0????00????1??????????0????????????????????0?0????????????????????????????????0?00?11?????0??01?0?1???????????????????0??????0???????????00??????????????0???1???0????????????????????????????????????????????????????????????????????????????0???????????????????????????????????????????????11?000000???1??010???00??1????????0?????????????????1???????????0??0????00??????????????1????????????
Sinornithosaurus 1010?0?100?0?01?0?001101101???001000001000?0000100?0?10100001?????????001000?011000?0??0000?0??0000??10??011??0???????????0???????????????1?1?1?????00?0000000000?0001100001???1?11????100011?11??????????????????1?????????????????????????????????????0?10110011101001001?0001?00??0??0?????0??101?0?1??11101?0?010101101110??10?01110??1011001000011??0?00????????????????1?????????010100???0???011001?1?0?1111100110?01000?0?1011100001???????10????????????????????????0??1???111?10001?00111?110011?0100100110011100011??????100?10?01???0?0100001?1??1?00?10?001??????1???11?????001?1??1??0??0??0??????0??000000??10?0?01??10?01?00000?1?11?????0??0???00?00???11?0??00?01?00?0?1??????00????1??????110?00??00?00??0000???11???????000??????1????000??1????1???????01?0???0?0???11???0??????0???1?0??01??????01???1?0?0??1?1111???????0????1??????1?10?0?????00????????0??0??????00??1?0?????0?000??100???1010?????0??100?000?0??0??1?0?100??????10????????0????????????0?0?????0???0??100??000???0???0????1???????0??1????1???0?????????????????0??0???0????1?????1?1??1?0??0100???01??????????00?01????????0?????????00?1??00?001?00000010011??0??00?0?0???????0??1????0??01??0???0?00???????1?0????00?????0?????????????????1???????????0????0??0????0??????0????0????????0?00???11?0?1??????11????0????????????????00?????0??00???????????0??????0?0?0?00????????010000?0????????0???????????0???????10?0???0000?0???00???10?11?????1?000????0??????????0?1???00????00???010?01??1???0?011???01??????0??????00?0???????????????????????10?0??000?101?0000?10?0?1???0?0????????0??????0??????????????10???01????0?0??0????1??1??10??0??1??????????10????????0?????????????????????????????????????????????????0????????????????????????????0????????????????0?110000000?00?0?010?????11?????????0?????????????????1???1?????????000???00?1????????00????0??????????
Sinosauropteryx  10?000?10000????0?00?10?1??0????100100?0?1?000???0101001??????1?????1100??00???????1?000?00?010?1???00000???0???????????????????????????????????????0000?00000000?000?00?0?????????????????????????0????????0??10??0000?0?100?100?0???0?0?010?0?01??00?00?111?000?1100??0?100000001?00001?1??01?011??011?11110???0?11?000?0110?1?0?00100??10010????????????????00000????0?0?000?100010001110?0?0?1010?1?00???0?10?????011?0?0?0?0011000?11100110?10011????0??101???101?0?00?????1?01111?1000110?010?000011?011001011100?011011000?000???0????0?00?1?????0?1?00?10?10?000??????1??1?0??0??000?1?00??0??001000??0???00000?0?00?00001??0???0?00000?011??????0???01000??00??11????1??01?00?101??????00????1????0?0?0?00??00?00????00???1????????00??????0??0??00???1????1???????01?00????0???11??????1???0????0??100?0???000???10?00001??000???0???0??0???????00101000?0??00??????0?0?01???0??00????0???0???000????0???0001??????001?0?000??00??001??1?0?0???0?000??0???0????????????0?0??????0?????0000?000???????????00?0???1000???1?0????0?0?00??0???0?????00?0???1???110??0?0????0?0??01001????????1?0????0???0??0????0???0?????0??1???00000?000000?0??01000?0????0????0?0?0??0???0???1??0???0??0???????0?0????00?????0?????????0???????1???????????0???????0??000???0?00??10??????0??0?0????0????00????000??????????????????1?0000?0??00?000??????????0????0?0?000?00?0???????0???000?1??????????0??0????000?????00?0??000?0?0???00???0??00????01?00?????0?????0?1??0?00??0?????00????1??00?010010?00110?00?1?0?????????00?????????00??????00?????0??????0?00?0?00000000???0?????00???????0??????????????????????0?10??0??0?1????????0?????00?1?????00?0?????10????????0???00?????????????????????????????0??????????????0????1???????????????????????0????1??0????????0?100000000?0000?0100?000?0??????0?0??????????????????10??1?????0???00????000?????????0???????0???0????
Sinovenator      000000?100001010000?110110001000?1010000000000???0?011??1?????????0????01?0??011000??????????1??1?0???0????????11?0?1?110?00?00010001??1?1??????????00?0?000001?0?000??0?1101??1?1???0??10??0??1?0???????????1?10?1000??1???10??0?0???000??1?00???11????001111?0111000?1?01?00???????00???????????0???????0???1?????0???1?????????????0????0??????????1?00000??01??????11???0???00?0??101010000000??001011?110?1011100011?010000101?111?0000????0101010?110?000?0?01???1?0???????1?1?1?????0?10001101010110010011????0?111??????????1???1?????1?0??0?1001????1?01?????01??1???11???0?1??10??1?00????????10???00??100?0??0?0100??0??0???0??0?0?0?1?11???????0???????????????0??1?????????????????0?????1?100?1?????0?00??00????0?????1???????00????0?0?????00??0?????????????01?0?????0???11??????????1??01???10?????????????10?01?1?0??0???????0?0?????????0??0?0?????10????0???00?0??0???0?????????????001????00??000???0???0010???????00001??00??0??0???????????????????????0??0???????????01???0????????????0????1??????00????1??????1??????????????????0??????????1???????01?0??????00?????????1??1??????????????????????????0?1?1?0?0010?000001001?10????0?000????1???????100?00000?0????0?0???????????0??0?0????0??????0??????????1????????????0??????0??000???????0????????????0?0???????????????????????????????????????0??????0??0?????????????????????????00????????00????????????????1????0????001?????1??0?1?00???0?????1??0????010??1????????0????????????1???00????0?????10?11????0???001????1???????????000??????????????????0??????????0???????0??0000??0?0???10??0??????0???????01??????0??????010??0???????????1???0???1??10?00?????????????1??????????????0?????????????????????????0??????????????????10????????????????????????????????1??11000??????11000000????1??0???????????????0?0??????????????????????????????0?0?0???0??0?0???????0?0????????0????
Sinraptor        1000000100001001010011001000000010000010001000100000101111100010011?000010000000001110100?1000000100010000010110001011111?0?0101100000000101101010010000000000000?0000100100??011101000100000011111011001111100110110001011100100101000000011001001000000110??0100010000000?00?????????????????????????1???????10????00??????0110110????111001100000??110000?0????????10?1000??????0?0?0111111100100001?010000010?10110110?0001100100010111001101100111100001101100101101000111011001111100011000100000010100100101100000110????????0?0000?0011000?0100000???0?101?01?0001000?00111010??0000110000?0000?000?00000000?100000000??01010000?00?00000?10?1?01??100??0?100?001101??100001?0????11?0?00000?11?1?001????000000000110?0?100111000???0001??000?0???001001111110101100?1000101?010?110?000010?000000?0?0??0?101000?0??01?000010?0011?110?010011?010??0????0?00?00010000001000000000000110000???10?00000000010000001000100?00??00?0001010000010??10??0?????0????????????00??00?0000000?1?0?10000000?000????000?0?0??1?10???110?111000?0???00?0??00?0??1?0?0??000?1????0??00??000??100110010???11?000000010001?00?00000?01??00?00??00000??00????????10000???000000000001??00000???1??0?00000000000100???0??100?0000??010????00100100?00?10010010?0?000??0?00?00??0??0?010???0110?00?00?0???????0???????0???00000?0001?0?010?000000?00?00???0??????00???00000?00?00?0?0??0110000000?11000??01?00?101100000????00100?0?0001?0???000???????01?100000?00000?00010?000??00??00?00000??0000101000101?00011?00001?00000?01??00001100?01000?10?10000??0?0?0100?0?0000?0000??000?0000??0?0?00???00?1000?000???0010011?101?0?10?00000??01101????1??0?1???11001???0000??0???0000001000000?0000001000010?0???0?0?0?0?????00???10?00000011????????0?000???11?000????0?????????0000011000000??000000???????00??00000?0000000100000101?0?1000?00?001?0000?00?0??0?0??????00?1000???01??1?0
Sinusonasus      0000?0?100?0????0?0?110?1000??00110000?0010000?1?0?0??0100001??1????????????????????????????????????????????????????????????????????????????????????00?0?000000?0?000?0??????????1????????????????????????????????????????????????????????????????????????????????????????????????????????????????????????????????????????????????????????????????????1??0?????011110???1?1??0??000?10?????????????????????????????????1???????????0100??001?110?10??????1?????????????0?01?????1??????????0110??11?10??11?0?00?10111001101?????????1??????????????00???0???00?0???0??010??????1?1?1?????000?1???????????0???????11??0??????????0???????1?0?000?1?1?0????????????0???????1?0??10?0???0??0??????????????0?1????1?????????00????0?????????????00????????????000??1????1????????1?0???0?0????????0??????1???????????????????????0?0???????????0???0???????????0???0????????????????0??0??????0?????0??11?0?00?????????000???????????????????????0?????0?0??????00???????????????????0????????????????1???0????0???????????????????????????????????????????????0?0????????10?????????????????0????????????????0????????????????????????1?00???????????????????????????0??????????????????????01?????????????????????????????????????????????????????????????????0????????????0????????????0?0???????????????????????????????????????0?????????????????????????????????????????????00?????????????????????????????????1????????????????????????????????????????0????????????????00??????????1??01????????001???0????????????000??????????????????0????????0??????00?01?000?000?0?0??0??0??????????????????????????????????01???????????????1???????????????????0??????????????????0????????????????????????????????????????????0?????????????????????????????????????????????0?11000000??00?0?????????????????0???????????????????????????????????0???????????????????0?????????????
Stenonychosaurus_type ???????????????????????????????????????????????????????????????????????????????????????????????????????????????????????????????????????????????????????????????????????????????????????????????????????????????????????????????????????????????????????????????????????????????????????????????????????????1?010??????????????????????????????????????????????0????????????????????????????????????????????????????????????????????????????????????????????????????????????????????11?????001?0??11?110011?1?00010110101111?????????????????????????????????????1??1???????????????0????????????????????????????????????0???????????????????000?1???????????????00???????1????1??0??????????????00?1?????????01????????????????0???1????0?????????????????????????????????????????????????????????????????????????????0?????????????????????????????????1????????????????????????1???????????????????????????????????????????????????????????0???????????0???0???????????????????????????????????????????????????????????????????????????????????????????????????????????????????????????????????????????01??1??????????????????0????????????0?????????????0??11???????????????????????0??00??????????????0??????????????????????????????????????????????????????????????????0??????????????????????????????????????????????????????????????0?????????????????????????????????????????????????????????????????????????????????????????????????????0?0?????????????????????????????0?????0????????????????????????????????1??????????????????????????????????????1???????????0????????????????????0????????????????????????????????????????????????????????????1??????????????????0???????????????????????????????????????????????????????0?????????????????????????0?????????????????????1??????????????0??????????????????????????????????????00????0????????????1????????????
Suchomimus       ??0000?100100100100?1000??101001?1110??????010?100?00?0????001??????????????????????????????????????????????????????????????????????????????????????0??00000??000?111??0?????????0???????????????1?????????????1?????0????1??1?011??01??????????????0????0?????????????????????0??1????01010??0?001??????????????????????????0?????????????001??????01?????????????????????????0?????????????????????????????????????????????????????????????????????????????????????????????????????????????????????????????????????????????????????0???0?????0????1??0?????????0???00??????0???????????0?0?0???????1?0?0?10????????01?????????01??????????????????????????????????0??????00??????1?1?01??0?1????????1????????0??????0?00????0???1?0?1?????10?000????????100?????????????00???0?1???1????????0?????????0?????0?1?10???00?????0??????00????01??01?0?1??????0???????????1????????0??0??????1???????????0?010????????0100??????0?????????????????????0???????0?????????????????0???01???00???????????1???????0?????????????????????????????????????1?10????????????????1??1?0??????????????1??????????????????????1???0??????????????1??????????????????????????????0????0?????1?0?????????1???????????????????????0????0?1??????????0????0???????????0????0???????0??????????????????????0??????????0???????0???0??????0?????????00???????????00??????????????0??????00????????????????????????????0?0??????????????0??????????????00???010??0????????0???00???????????????0?0????????????000????????10?1?????????0????????1?????????????????1?????????????0???????000????????1????0????1??????????????????????1?0???1????????????????0?????????????1??????0?0?????????0??10??0?????????????????????????????0???????????????????????????????0?????101???????0????????????????????????11?????????????????????????0001000??11????1??????????????0????????????????0??1?1????????1??
Suzhousaurus     ?????????????????????????????????????????????????????????????????????????????????????????????????????????????????????????????????????????????????????????????????????????????????????????????????0????????????????????0????????00101?0?00?000001??10?1??10111001???100????1???0?1000?010?0110?????????????????????????????????????????????????????????1??00000???????000???00??????0?0?0111000?010000?011110010000??0001??110?0?01?0001?011?011101001110110??0??????????????????????????????????????????????????????????????????????0???1???????0?????????1??1?0???????1??????0??1??????????0???0???????0??1?????100???????0???0??????????????????10???????0??10?????0?????????????0??1???1????????????0???????0?00?01?????????????????????????????????0??????0???????0??10????????????011?1???????1?????0??1????????????00?0?0??110?1?0???????????????????????0?????????????????????0???????????????????????????????????0???0?0??????????1????0??????????????0?0???????????????????????????????????????????????????????????0000??????????1????????????1???????0??????1???????????????0???????1??????????????????????????????????????0??????????????????????????????????????????????????????????????????????101000???????????????0?????????????????????????????????????????????????????????????????????????????????????????????????????????????0?????????????????????????????????????????????????????1??????????????????????????????????????????1??????????????????????????????????????????????0?????????????????????????????????????????????????????????????????????1?????????????????????????????????????????????????????????????????????1?01???????????????????????????????????????????????????????????????????????????????????????????????????????????????????????????11000000??????1??????????????????1001???????????????????????????????????????????????????????????1????
Talos            ???????????????????????????????????????????????????????????????????????????????????????????????????????????????????????????????????????????????????????????????????????????????????????????????????????????????????????????????????????????0?1??????????1?????????????????????????????????????0?????????????????????????????????????????????????????????0???????????????1?????????????????????????????????????????????0???????????11?00?0?0???????010??????????0??????1?0????0011??11???1?001?0?0?1???1011?1?000??110101111????????????????????????????????????01??0???1????????0??0???????????1???0????????????????????1???????????????1????0??1????????????????0???????1????0????????????????10?????????????1????????????????????1??????????????????????????????????????????????????????????????????????????????????0???????????????01??????????????????????????????????????????0??????????0????????????????????????????0??????????????????0????????????10???????????????????????0??????????????????0???????????????????????????????0??????????????????1????????????1????????????????????????????????0?00??1???1???????????????0??????????????0???????????????????????????????????????????0???0??????????????????????????????????????????????????????0????????????????????????????????????????????????????????????????????????????????????????????????????????????????????????????????????????????1???????0????????1????????????????????????????????????????????????????????????0??????????????????????????????????????1?????????????????????????????????????1??????????1????????????????0?????????????1????????????????????????????????????????????????????1????????????????000???????????????????????????????????????????????????????0???????????????????????????????????????????????1????0?????????0?????????????????????????????????????????0???????????????1????????????
Tanycolagreus    ??0?????0001?0?1??00??????0????????????????0?00????0??001?1?10?1???????????????????????0?01????100?0010??1010????????????????????????????????????????????0??????????????0?????11???????1???????????????0??????0????????????????0?????0??00?0000?0?1?????0?1110010?1100010?100000000000001010?00?000??0110?01101???011101110110101111?10?111001????????????0???????????????0?1?????001?????????????????????????????????0?111???01????????????0110110??1??000?0101?001?110?000?11011?111111??011000?0000001110110?1?1110000110?????????0???01???1?010?0?????0?????0?10?0?????0?0?00??0??0???0?1?0000?000?0?0?0??0??000??0?0?????00?1?1????0??0000?0???10???1?0???0001000?0?1????1?000?00?10110????00?0????1???1000????0?0????????0???11???????00???????1000???0?01???11?00110?01?0???0??101????01?1?00???0?00???10?0????00?00?0?00???0?11?0???0?????0?1?????0?101?00?0????1???????00??001000?0?????????????0???000???????????01?0100?000???0?0001??????0???010??????0?0??????????010?0???0??????0?0???000????0????????1?0???0?0?0?????111???00000?00000?????0??0??110??1?????0???0?????001???????????1?011??0??10?????????????????00??0?00?0???00?00????0?10?0?0???0????1???00??????0??????0?00??00??????1??000?????100??10?1??????????0????0??000001?0??0??????????0?????0?????1??????????????0?1??0?????????????????????????0??00???????0?00???????????0???????00???0001???????????????1??0??????0???0??????0????????0????????????00??????00??????0?0?0??????????0??????000???????0??00?0?????10010?0???000??1?0?????????0???????????????00?0????0?0??????0????000?????0??0?0???0??0???????00????0??????????????1?0???0???0?0?????0???0??1????01?????0??0?000010?1????1??????0?000??????0?????1??????0?0???0???0?????????????????????????0??????0???00??????0?10?00???????????????0?000?0010???00??0????????110???????????????1???????????0??0??0?00???????????????????????????
Therizinosaurus  ?????????????????????????????????????????????????????????????????????????????????????????????????????????????????????????????????????????????????????????????????????????????????????????????????????????????????????????????????????????????????????????????001001100010?1?000?101??010?011?00?000??001??011010????111??10110???1?1?1????1000???????????????????????????????????????????????????????????????????????????????????????????????????????????????????????1???0????????011???10000?0?0?0000001100000??000000??01???????????????????1???0???????1?????0?11?0???????00????0???????????0???0??00???1???????00???0??????0?1?0???????0?00????????????????11????0?1?0????1???1?0????1??????00???????????000???????????????????1????0????????????0?00???????????1???????0???????????0??????????1??????0???01??????00??????00?????00?0?????????????????0?001??1?0?????????????????????0?0????????????????????????????????????00?00????????0????????????10????????????????????1???????????????????????????????????1?????????????????????????0??????????????????0???1????????????????0??????????????0??0?1??1??????????????????0??????0?0???????0???????????0???0????????????????0????????00?????????????0??1??????????????????????????????????????0??????????0????????0????01??????????????0?????????????????????????????????0???????0???0????????????????????0??????????????????????1????????????????????0?????????????????????????????00????????0???????????????????1?????????0???00?????????????????????????????????0????????????????0????????0??????1????????????????????????0?????????????????????????????????????????????????????1?????????????????????0???????????????????????????????????????????0??????????????????????????????????????????????????????????????????????????0?????????????????????0?????????????????????????????1????????????????????????????????0???
Tianyuraptor     ??0?????00????0???0?11?0??????0??0?00?1?0??00?0????????????????????????0???????1???????0?00?????????????????????????????????????????????????????????0????00000000?0???????????????????????????????????????????????10?????????0?????1???0??000????????0??00111??01??000?1??1?00?0000??1??1?????0?0000??11??1110????0101?1100110??11?011?0??11110??0??01??0???????111?????0?1??1????0?1???11?????00000?11000?110?11?11??0111????????00100?00010???01?10????1?????????????????????????????????0?10???1???1?11??????0?????????1?????????00??????1??????1??????1??1?00?1??1?1??????1????????????1????1?1?????1??0??????1????????00?00????1??????0??0???1110??????????0????????????????01????0?1??????0????????????????????????0??0????????????????????????1?0?????????????????????????????????????????????0???????01?????????????1??0??0??11????????0??????????11?00?00????????????????????????0?????????????00?????????1???????????1???000?????????0???????????00??????????????????1???0????????0?????????????????????????????????????????????????????????????0???????????1?????1????0?????1??????1????1???????????????????????????????10????0??????0??????10????0????????????????????????1???????????????0?1?0?????????1????????????0??????????????????00??????0??????????????????????0??0?????????????????????????????????????????0????????????????????????????????????0????????????????????????????????????????????01????????0??????????00?01????????0??????????????????????????????????1??0???????????????????????????????????????????????????????????????0?00????000?010?1???????????????????????1???????????????0???????????0?0?????1??1?????0??????????????????????????????????????????????????????????????????????????0???????????????????????????????????????0???????????????0???1????0?????0????????????????????????????1?????????????00????0????????????????????????????
Tsaagan          ?000000100000000010011001010100010100010100000010010110100001011111?11101000?0110?11101000000000000?01000001000??0??00110?00010?101010?0????????1?010??0100000000??000000000???1?01?0001?001??11?0???0??0?1?0??10?1000??????1???010???0???????????????????????0????0?0?1??????????????????????????????????????????????????????????????????????????????????????????????????????????????????????????????????????????????????????????????????????????????????????????????????????????????????????????????????????????????????????????????0????010?????1000000??????????0?0?????0?????1??0??0000?1???????0???01??0??0?????0?????????0?0????0?00?????????????1???00????10????1??1???0?????0?????0?????????01???0????????0??00001???0?????1??0????000???????????000??1?????????????1?00?00?0????????0?????00??0????0??????10???????0??0???0??????0?0?0?0001?1????0??????????00????????0??01?????0???1?00????000010?1000???000????0?0??0???????????????0100??0??????????????????????????0??0?0?00??????1001?0?0??00????0?????????00????010?????0??????0?????0?????0??????????????????1????00???00????????1?????????????????0?00?00????????1??0?1?????????????????0???????0???????0????010?0?????0???000?0????????????????????0?????????????????1????????????????0??0?0??0???1????????????????0?00?????????????????????0????????????????000???????????????????????????0??00?00????????0100?000?????0??0?00?0????0000?????0000????000????????01??????001????0??000?0??0?????????????10????????????100????1???1111??00??????1???????0?0???????0???????0?0??????00????0??????000???01???0?0??0??????1????????????????????????00?0110??010???001?0???0?????????1?0??????????0???????0????0??????0??0???????????????0?1????????????????00000?0????????????0????1?????????????????????00??????????00?0?????????01???0??0??0??001000000100?0?1??0????0????1?????????1?00?????0??0?0????0??????
Tugriken_Shireh_Parvicursorinae ????????????????????????????10?????????????0????????????????????????????????????????????????????????????????????????????????????????????????1???????0??????????????????00?????????0??????????????1?????????????0?1?0?????????????10??????????1????0???????1??????????????????????????????????????????01????100?011?11?10????11???????0????10?0??????????1??????0110????00?0110??000?1?????????????????0??????01????0?1??0?0??????1????????????????????????1??0?????????1?1???0?11??11?????001?0?0?1??10011???0???01?00100110???????????0?01??????01?????????????1??0?0?????????????0???????????0?1?0??????????????1?1???0?????0??0??????0????01?0???0????????????0???????1????1??01???????????1?00????????????1???????????????0????1????????????????????????????????1???????0?????????????????????????????????0???????0????1???1?????????????????????0???????????????????????????????????0???1??????0????????????????????????????????????????0????????????1?0???0?????????????????0???????????1???????????????????????????????????????????????????0?????1????0???????????0???????????1?1????????????0????00?00??????????????????0???????????????????????1??0?0????0???????????????????????????????????0??????????????????????????????????????????1??01???????????????????????01?????????0????0??????????????0???????????????????????????????????????????????????????????????????????????1?????????????????0????????????????????????1????????????????0???????????????????0??????????????10????????????0???1????????????????????????????????????????????????1?01????????00????0??????111?????0?????????????1????????????????????????????0????????????????????????????????????????????????????????????????????1?????11???????????????????????????????????????????????????????????????1???????1????00??1??????????????????????????????????????????????0????????????????????????????
Unenlagia_comahuensis ???????????????????????????????????????????????????????????????????????????????????????????????????????????????????????????????????????????????????????????????????????????????????????????????????????????????????????????????0??0??0?00??00101??1???1??11?1??01????????1????001000?0??0???0?????????????????????????????????????????????????????????1?0??????????????1???????????????011101000000?0110011111?01?1100111101000?000111??0?0110??010?010??10??00????????0????????????????????????????????????????????????????????????0???????????1?????????0??1?1???????0????????????????????1???0???????1??0???0?10???????1001?0????1?????????????11?0?????????1?????0?????????????????????1?1?????????????????0?00??0??????????????????????????????0??00????????????????11??????????????11????????0?????1??????????????????1?0???0??1?1???????????????????????00?????????????????????????????????????????????????????????????01????????01?0???0??????????????????????????????1?????????????000????????????????????????????????????????????0???????????????????0??????1???????????????0???????1????1????????????????????????????????0??0??01??00????????????????1??????????0??????0?011???????????????0?1????????????????????????0??????????0????????0?????????0???????????????????????????????????0????????????????????????????????0??????????0?????0???????????????????????????????????????????????11???????????????????????0??????????????????1?????????????????????????????????????????????1???????????????????????0??????????????????1???????????????????0??????0??????????????1??????0??????0????????10???11?????????????????????????000011??????????????0?????????????????????????????????0??????????????????????????????????????????????0?????????????????????????11100000????1???????0?????????????000????????????????0??????????0?0??11?????????0???????????????00???
Unenlagia_paynemili ?????????????????????????????????????????????????????????????????????????????????????????????????????????????????????????????????????????????????????????????????????????????????????????????????????????????????1????????????????1??0?00????1????11??????????????????????????0?1000?0?0????0???????????????????????????????????????????????11????????????????????????????????????????????0???0???????????1?1??00?1?01111111000?????????????????????????????????????????????????????????????????????????????????????11?1????????????????1???????0?????????0????????????????????????0???????????????????????0???0???????????0?1?1????????1??????????0?0?????????1?????0???????????????????????1??????0??????????0?0??????????????????????????????????0??00?????????????????????????????????1????????0??????????1???????????????0??????1??????????????????????????0???????????????????????????????????????????????????????????????????????01?????0??????????????????1????????????????????????????????????????????????????????????????????????????0??????????????????????????????????????0???????????????????????????????????????????????????????????????????????0?1?????????????????????????????????????0?????????????????????????????????????????????????????????????????????????????????????????????1????????????????????????????????????????????????????????????????????????????????????????????????1?????????????????????????????????????????????????????????????????????????????????????????1????????????????????????????????????????????????????????????????????????????????????0?????00???????????????????????????????????????????????0?00????????????????0????????????????????????????????????????????????????????????????????????????????????????????????????????????????????????????????????????????????????????????????????????????0??????????????????????????????????
Urbacodon        ?????????????????????????????????1?????????0????????????????????????????????????????????????????????????????????????????????????????????????????????000010000?110??00?1010??????01???????????????????????????????????????????????????????????????????????????????????????????????????????????????????????????????????????????????????????????????????????????????????????????????????????????????????????????????????????????????????????????????????????????????????????????????????????????????????????????????????????????????????????0????????????????????????????0???????????????????????????????????????????????0?????????0?????????????????????????????????????????1???????????????????????????0??1?????????0??????????0??????????????????10??????????????????????????????????0??????????????????0??????????????????????????????????0?????????0?????????????????0????????????????????????????????????????????01?10??????????????????????????0?????????????????????????????????????0?????????????????????0??????????????????????????????????????????????????????????????????????????????????????????????????????????????????????????????????????????????????1?????????????????????????????????????????????????????????????????????1???????????????????0????0??????????????????????00?????????????????0??????01???????????????????????????????????????????????????????????0??????????????????????????00?0????????????????????????????????????????????0??????????????????????????????????????????0????????????????????????????????????????????????????????????????????????00???????0????????????????????????????????????????0?????????????????????????????????1???????????????????????????????????????????????????00??????????0??????????0????????????????????????????????????????????????????0?????????????????????????0??????????????????????????????????0???01??????????
Utahraptor       ??0?00?100001001???0??????0????????????????????????????????????????????????????????????????????????????????1????????????????????????????????????????????1?????????0?0????????????????????????????????????????????????????????0??1??00??1?????1????11????00?????????0??????1?0??0?????????????????????????????????????????????????????????????1????????????????0????????10????1??0?0????01??00???0???????0???1??1???1???11?1???0?00???????????11001??0????????00???0101100???0????1?11???????????1?0???0????????0???????????????????????0?0?????????????????????????????????????10??????????0?????0?00????0????0??00??0?0?????????1??????????????????10??????????????????????????????0???0??0????????????1?????????????0?0???????????1???????00?????????????????????????????????0?????????????????????????????0??????????????0?????????????????????0?1???????????????????????????0??0????0?????????0000?????????????0?????????0?????????????00????????0???????0???????????????????0????1???????????????1???????????????????????????????1??????????????????????0?????????0????????????????????????????????????????????????????????????????????????????????10?????????????????0?????????011?00?0???????????????????????1????????????????????????????????????????????0??????????????????????????????????????????????????????????????0???????????????????????????????????00???????????????????????????????0????????????????????????????00????????????????????????????????????????????????????????????????1???????????????????????????????????????0???????????????0?0?1?????00??????????????????????????????????????????0?????????0?????????????????0????1????????????????????????????????????0???????????????????????????????????????????????????????????????????????????????????????????00???????????????????????????????????????????????????????0?????????????????????0???????????
Variraptor       ?????????????????????????????????????????????????????????????????????????????????????????????????????????????????????????????????????????????????????????????????????????????????????????????????????????????????????????0?????0??0??1?10??00?0???11??1??0????????????????????????????????????????????????????????????????????????????????????????????1?001001?????????????????????????01?10101001?1?01010?1110010?10???????????????????????????????????????????????????????????????????????????????????????????????????????????????????????????????????????????????????????????????????????????????????1??????0??????????0??1??????1??????????????1???????????????????????????????0???????1?0?????????????????????????????????????????????????????0??????????????????????????????????1??1??????????????????????????????????1?????1?????????0?????????????????????????????????????????????????????????????????????????????1?????????????0??????1?????????????????????????????????????0????????????????????????????????????????????????????????????????????????????????????????????????????????1?????????????????0???????????????????????????????????????????0???????????0?????????????0???????????????0????????0?????????????????????????????????????0???????????????????????????????????????????????????????????????????????????????????????????????????????????????????????????????????????????????????????????????????????????????????????????1???????????????????????????????????????????????????????????????????????????????????????????????????????????????????0?????????????????????0????????????????????????????????????????????????00???????????????????????????????????????????????????0????????????????????????????????????????????????????????????????????????11000000??????????????????????????????????????????????????????????0?????????????????????????????0????
Velociraptor_mongoliensis 10000001000010?0000011011010100010100010000000010010110100101011110?11011000101100010010100?10000000010010010000000001110?00010010101?000??11110110100?0100000000000000000000101?01100?1???1?0?1?0?0??????1?11110?100??11?10101?1?01?0000?000101111100?010111000111000010?1000001000000000????0?0001??11?1?11010?0011101110110??11?00111??1111001000011100000100011100010?1001??0000101011101?000100011001111001111100011??1000010101000001111100101110?11000000?1?10110?01?001111011111101010001100101011001001001101011010?????????00010?0101011010010001?00?010100001?0100011?110?0?00000010010100000100000000100000?000010000100100010000000101110?0?0?00010001001?011010?10001?0010011?00010000?010?000?0000000000?00??000010011???00?1000???0?01000?000?011???1??0?11011?00?00?0???11???00?00?00?001?0?0110?100000???110000?1?1111???0?0?010001001?0?01100?0?00?00?00001?100001??0?000??1?000?0?00001001000001000??11?000100?000?000?000101111?0?00010000?00000?????????1110?00?0000????0?1001?0000?00????0??01?0100000?010100011?0?0100000?0?000??001000??000?110?00?1?10?0101?0100??001?0111?0?0000?010?????0?00000????0?0?1000010010000000100111000?01?0?0????0??00?0?010010011?000?0000?????01110000000???1?0?0???00??0???????1??0??????1?00?0?0??0?00?00000000?01???0???0?000000?01?????????????0???0????????????0??0000????000000??0??????0000000?0?000?001??????10100000011???0??00000?101?00001?0000000??100000?00??0001?010000011010000000?0??00?0????00100000?0??00??0010100??1?010?1111000001???01?0??000?00???1????????00?0?0??????000??00000010000001000?00?0000??????10000??00000??????????11100?011???010????01?11??1?010?0?0?1?00?0?0?0?10?1??????00??00?00?1?00000010100????????0?1?0???00???0???100000010??1000000??000000???0???00??????0?00???00111100000?0010001000?00010??0??0?0000??????????1??0?10?01??00???0100000?0??1?0010???00?0001?1?0?0????
Wulatelong       01?1???0?1?1????0?????10??10????1????0?0?100?????0????0110011011100?000??????????????????00?0???????????00100?????????????????????????????????????????????11???????????????00???????????011?1?????????????????????????????????????0???????????????????????1???0????00?????1????0????????????????????????????10???????????????????1?0???????0?1???????????????????????????????????????????11?????01????1001??1??10????001????????0?11000???0?0??????1?????1???????????????0????????????????00?01???1?????11?0??0?1?????0???1?????????00?????1????????0???0??????0????00???????????????????0???????????????0???0???????0??01??????????0???????000?0????????????????0??????1?????10??1??0??????????????????????????????????1??????????????????????????????????????1????1???????0??0?????????1????0??0??0??????1?????????0???????0?0?????????????????????????????1??????????????????0???1?????????1?0????0?????????0??????0?????????????????????????????????????????????????????????????0????????????????0????0????????????01?10????0???0?????????????????????????????????1??????????0?????10??????????1??????0?????????0?0??0????????????1??????????????????????????????????????????????????????0??0????????????????????????????????0??????????????????0????????????????0??????????????????????????????????????????????????????????1??????????????????????0????0????0?????1????????????????1????????????1??01??????000?00????0???????00???????????????0???0???????????????1????????????????????????0??????1??????????0????0??????????????????????????????????0????????111??1?0??0????????????????????????????????????????1?????????1?????????????????????????????????????????????????????????????????????????????????????????????????????????????????????????????????????????????????????????????1????????????????????????????????????????????????????????????????????????????????
Xiaotingia       1111???1?0?0????0?0?11???00???1?1000??10?10?0?0?1?????00?0??1???1???1?????????????????????????????0??0??????????????????????????????????????????????0??0??0000?1???0??1??0??0?11010??????001?00??0?0???????????????????11???10?????????0???1????0????0??00100??001?00??????????1????????0?0?????0101??11???11??????101?111?11???10?01?11??1111??????011?????11?????????1????????????????10??1??0000??110001?1??101?0??1???????????????1???0????????????????????0??????????1?????????????????1????????????????????011?1?0011??11???1????????01??????0????1????0?00?10?001??????11???0?????0??????????????1?????????????1?????0?0?0???0???1?00???00?1?????????0???10???????1??1?1??01????0?0??????00????0??1????????????????????00??????????????????1??1??????????????1???????1????????0?0?1???????????0????????11??????0?????10??0?1???1??????????????????????10???????????????????????????0?????0????????????????????01??1?????1????0?????0??1???1?0???????00???????????????????????????????0????0?????????????????????????00???1?????????????????????????00??????????1?????0??0?1??????0?00?????????????????1????????0??????????0?0?111?0???00?????????0??????????????0??????????0???1?????????????????????????????1???????????????????????????????0??????????0????????????????????????0????1??????????????????????????????????0??????????0?00?????????????0???0?0???????????00?????0???????????????1???????????111???????0???????????00?1????????????????????????????????0???????????1??11??1?????001???????????????????????????????????????????????????????1????10???0???1?100??????????0??????????????????????????0???????0????????????0??????????????????????????????????????????????????????????????????????????????0????????????????????1???????1??????????????????110000000???10?000???10??1?????0??0?????????????????????1?????????00????0????????????????????????????
Xixiasaurus      ?00010?1?001?01000001100?001100111010??0?0?000?10?00??01??001?????????????01??????????????????????????????????????????????????????????????????1?????00?0100000011??00??00????????1??????????????????????????????????????????????????????????????????????????????????????????????????????????????01?????????????0????0???1?0??????1?0????????11???????????????????????????????????????????????????????????????????????????????????????????????????????????????????????????????????????????????????????????????????????????????????????0???0?????0???0???01?????????????0?1????????????????0???1???????0???0???0???????000????????0???????????????????????????0??????????????0?????????0??????????????????????????????????00????0??????????????0???00??1????000??1????????????01?0???0?0???????????????1????????0?1??????00??1???????????????0????1???1??????0??????????10????????0??0??????1???????????0?00??????????0???0??????????00????????????0?0?????????????????????????????00???10???????0?????0?????0????????????????????????????1??????????????????0???????????????????????0?????0???????????0?????????????0??????????????????0???????????????????????????0????????????00?????????????????0????????????????????????????????10???1???????????0????0??0??????????????????????????????????????????????????????????????????????????????????????????????????????????????????????????????????????????????1????????????????????????????????????????????????????????????????0?????????????0???????????1????????????????????????????????????????????????????????????00?????????????????????????????????????????????????0????????????????????????????1??????????????????????????????????????????????????????????????????????1?????????????????????????????????????????????????????????00????1????0?0?0??00?0??????????????????0?1????0??????????????????????????00???????????????
Xixianykus       ?????????????????????????????????????????????????????????????????????????????????????????????????????????????????????????????????????????????????????????????????????????????????????????????????1?????????????????????????????????????00????100??01??????????????????????????????????????????????????????????????????????????????????????????????????1??0000???????0??????11??????????????01?1?0???100????1??1?0????001???101??1110000?01??111001000?0?011???001101?1?0?11??????1?11???1?11?10?011?????11?????0????????????????????????1????????????????????0?1???????0???????0?????0??????0?0??1????????????0??11?????0??1??????????????????10??1????????0????????????????????????????????????0???????0???1?????0?10??????????1??1???????????????0??????????????????????????????????????1???????????00?0???????????????00????1???????0??????1??????????????????????????????????0????00?0???1???????????????????????????11???1????????????????0??????????1?????????1?????????????????????????1???????????????????????0??????????????????????????????????????0????????1??????????????0?????????????1??1?????????????????????????????1???????????????????10??1?????????????????????????10????0???????????1???????0????????????????????????????????1???1????????????0?????????????????????????????????????????????????????????????????????????????????????????????????????????????????????????????????????????????????????????????????????????????????????????????????????????????????????????????????????????????????????????????????????????????????????????????????????????????????11???????????????????1???????????????????????????????????????????????????????????????????????????????????????????????????????10???????????????????????????????????????????????????????11110000????????????????????????????????????????????????????????0???????0????????????????????????????
Xiyunykus        ???????????????????????????????????????????????????????????????????????0100?????00?????????????????????????????01??001??0?11010?00?1?????????????????????????????????????????101??????0??001???1?1?????????????100??0????????0?1??10????0????0??????0?????111??00?0000010?100???101???10?011????????????????????????????????????????????????????????????1?0???0?????????00?00??????0?????????????????????????????????????????????????????????????????????????????????????????????1?0?????????????1????????????????????????????????????01?0???1????????1??????????????????????11?????????0??????????????????0???????0???????????????????0????????????0??11???0??????????0????????0???????0??1???????10?????10???????????????????????1???????1???????????00??????????????????0????????0??????????????1?????????0??????0?????????0?????00???????????0????????????????????????????0?????????????????????????????????0??????????????100?????????????????????0?????????????????????????????????????????????????????0????0?1???????????????????0???00?0?????????????????????1???????????0?0??0??????????????????????????????????????????????????0????0?0?????????????????????????????????00??????????0?00?????????0?0????????????????????????0????????????????????????0???????????????????????????????????????????????????????????????????????00????????????????????????????????????00?00?0??????????0??????0???????????????0?????1?????????????????????????????????????????0?0?????????0???????????????????????????????????????????????????????????0?????0??0???????????????0??????????????????0?????????00??????????????????0?????1???0???????0??????????????1???????????????????????????????????????????1??????1?????0??????????????????????????????0???????????????????0?????????????????0?0???????????????0???0????????????????????????????0???????????0?????????????????????????
Yanornis         101??1?10110??100?00?????01?????1010???????00????????10??001??111??????0????????0?0??????????10???1?????????????????????????????????????????????????00?0?100?0?11??0??10?????????????????????????0??????????????????????1????01????????00??00?0?????0??0?0101?101?100101001?00111010?0100?1?110?010?1011?111100???110101101001??11?0??????100111111?111??1?011???????????????????1??????1???0?0?????????????1??????????11??1?10?10??100?????0????????????????????????????1????????????????1110?0??0??1?011?0110???11?00?011??1????0??1????????????0?????1?1?0?000?11?00???????1????0??00?0????10??0????0?0?0??0??11100?????0??00???????????1100?0????????????????0???????1??111??01?0??0?1??1???00????1????0?0000?0?????????111?????????????00????0??1?0????0???????????????0????????0????1???????????????????00??????0????1???0?????11??????????????????1???10??0?????????????????1??????0???????????????1?1???????00????????010?1110100????1?????0???????0?0???????????????????0?0????????????????????????????????1???????0??????1????1???000?0???0?????0?????????????????11???1????010??????????1??????0?????????????????????00?1?????????0??1??1?????????0????0??????????1????0?????????????????????????????????0???????????????????1???????????0??????????0??????????????????????000???????????????????????????????????????0??????1??1?0??1???????0????????0?????????????0????0?0?????????1????????????1??????????1?0??11??0?00???00???????????01???????????????????????????1?1???1?????????????01??????????????????1??????????????????0???????????????????????????0?0?????1?????????????????1???????0?????????????????????????????11?????0???????????????0????????????????????????????????0???????0?????????????????????????????????????????????00????1??01111??????1111110010????0010???00??00?????0???????????????????????1?????????00?????????????????????????????????
Yi               0111?????0?1????1?10?????01?????10???????0?01???1???????????????????0?????0?????????????????????????????1???????????????????????????????????????????0?01??010?????????????1???????????????1?1???????????????????????????1????0?????????????????????????0??101??????????????????1??0??1??0?0???0??000???1???1100???0101??1????0??10?001?0??1?01????????????????????????????????????????????????????????????????????????????????????????????????????????????????0??????????0???????????????????1??????????????????????????????110???00?1?????1????????????0?0???????0???????????????????????????????????????????????????????????0?1??????????0??????????????????????????????????????1????0??????????????1??????0????????????????00?????????????00??????1??????????????1???????1?????????????????????????????????0????????????1?????????10?????????????????????10??????????????????0???????????????????????????????????000?????????????00?????????????????????0?????????????????????????????????????????0?????????????????????0????????????1?????????????????0????????????????????????????10???????????????????????????????????????????????0???????????????0????0????0?????????????????????????????????????????????????????????????????????????????????0??????????00???????1???????????????0??????????????????????????????????????00???????????????????????????0????????????????????????0????????????????????????????????????0???????00??????00????????0?????0???????????????????????????????????????0????????1??????????????????????????????????????????????0????????1????????????????????????????????????????????????1?????????????????????????????????????????????????????????????????????????????????????????????????????????????????????????????????????????????????????????????0????0??00???11??0?????0????????????????????????1?????????????????0?????????0????????????????
Yixianornis      1????1?1?11??01?????????????????1??????????????????????????????????????0???0???000????????????????1???1?????????????????????1???????????????????????0??0?100?0?11?????100????????????????????????0??????????????????????????????1??????00?????0?1???01?00?101?101??00101001?0011??1??0??0?1??10?00011011?111100???110111101001??11?0??????10011??11?111??1???????????????????????11????110?????0000?????????10?10??0??010?0??10?1010101??00?0???01?0??0??1?????????1???1?1?0??????????????1110????1?11?011?0?00???11?00?011?111?1?0????????1???00?0???????1??0000?1??00???????1????0??00??????1????1????1?????0??1110?1???10??00????0??????1110?0????????????????0??????????0111?01?0??0?1??1???0??????????0?000????0?????????11????????00??00??????01?0????0?1?????????????0????????0????1????????1??????????00??????0????1???0??1??111??????????????????0?110??0?????????????????1??????0????????????????????0?????????????0010011101?0?1000?????0?????0?0?0??????1????????????0?0????????????????????????????????1???????0?0?????????1?1??00?????0?????0?11???0????1?????11???1????0?0??????????1??????0??1?????????????????????1??????1??0??111?11?0?????0????0??????????0????0?????0???????????????????????????0???????????????????1???????1???0??????????0???????????????????0??000????1??????????????????????????????????0???10?1?0100?0?00?01000????????0?????????????0??????0??????????????????????1?????????????1?11????00???00???????????01???????????????0???????????1?1???10?1?????????001????1?????????????0??????????????????0???????????????????1????0??0?0?????1???????0??0??????1????????0??????????????????1?????????11???????10????????????0?????????????????0??????????????0???????0?????1?1????????1????????????????????????????00????????????1?????1111110010?????0101??00??00?????0?0??????????????0??1???1?????????00???????0????????0????????????????
Yixianosaurus    ???????????????????????????????????????????????????????????????????????????????????????????????????????????????????????????????????????????????????????????????????????????????????????????????????????????????????????????0????????????????????0?????????10000???1100000?10000?100??100?????0??0001?011?101101?00010101110110?110?00111??1111???????????????????????????????????????????????????????????????????????????????????????????????????????????????????????????????????????????????????????????????????????????????1?????1?0????????????0??????10???????1??1????????????????0????????????????0???0???????00?????????00?1?????????0?????????????0??????0?????????????????1?0??0?0?????????????????????0???????????????0?????????????????????1?0????????????????????0?????????????????????????????????00???????????1??0??????11???????????????????0?100??0?????????????????????????????????????????????????????????????100100??????????????????????0???????????????????????0????????????????????????????????1?????????????????????????????0?0?????0??????0???????????????0????0???????????????????????0?????????????????0????????0???????????????????0????????????????????0???????????????????????0?????????????????????????????????????????0???????????0???????0????0???????????????0???????????????????????????????????????0?0??0?????????????????????0??????????????????????????????????????????????????????????????????????0??10?????????0?????????????????0?????????0????????????????0?????0?????????????????????????????????????????????????0??????0??????????????0??0???????0?????0?????????????????????????????????????????????????????????????0???????????????????????????????????????????0?????????????????????????????????????????????????01?0000??????????????0???????10???00??1???????????????????????????????????????????????????????????????????????0???
Zanabazar        ?00010?10000001?00??010?1001100?110100?0000001010100?1???0?01?1?1?0???0000011011000100?0100?0?????????????????010?0?10111111000???1100?1????????????00?0100000010?100?0010???????110???1??????????????????????????????????????????????????????????????????????????????????????????????????????????????????????????????????????????????????????????????1?001?0??????????111?????????0?????????????????????????????????????????????????????????????????????????????????????????0??1??11????010??????1??1????1?1?????????????????????????0??0?0?1?0???00?100????????1??0?0?1?????????1??1???0?1??00???0?0???0???0???????00?????????0??????0??0???0?????1???????0???????????1??0???0??????????????????????1??11?????????????00????0????1?????????0?0??????????0?0????????????????0?10?0??0?????????10???00??0??0????1??0?0???????0?11???0??????0???000?11??????0??????????10??000??????1?????000??1?0?0?????001?????????01???11?1?????????????????1??1?0??????1???????????????????????????0?0??????00010?1?0?00?1?00??????????10?????1??????1????????????00????0001???????????????0???00????00??0???????????????????????1?0?00?????????1??0?????1?????????????????????0???????0??????0???????0???????1?00????????????????????????0??????0???1????????????????0??0?0??0??10??????????????????00??0???????????????????????????????????00??????????????????????????0??0?????0?1?0??010000?00?????????0?0?????????011????1???????00????????????????????????0?????????0??????????????0??????????1??00????????0011???1????????????????????????????????0??????????0??????????000??00?1???10??0??????????????????????????????????00????0?????????????????????0?1????????????0???????????????????0???????????????????????????????????????00????????????????????0???????????????????????11100000??00???????????00???????????????????????????1??????????????????????0?01??????????????????????
Zhenyuanlong     1000?0?10000?0????001101?000??00100?0??00???00??00?0?1011??111110??0????1?01???1????????????????????????10?10???????????????????????????????????????0??0?00001?0??????00?0010????01?????0??0?????????????????????????0?1?????0??????????????????????0??000111??????????????????0??0??1??0?????0?0101?011?11111????010101110110??11?001?1??1?110??0????1??????????111??????1???????0?1???11?????0010????0????10?11????0111?010?0?00011?0?000?0?????????????????0??????????01????????????????010??????????11?0?????0?1??1?1???11101??100?????0????0?010???0?0??1?01?10?10??????????????????00?????1???????????????????0??????0?1000??????????0??0?1?1??????????????0???????1?0??1??01??0?0?1???????0?????????????0??0?????00????00?????????????00??????1????00???1????1??????????00??0?0???????????????0????????01??0?0?0????1?1????1??11???????????????????11?01?00????0?????????0??0??????0???????????10?????????????00????????1???000??0????0???1???????0?000?????????????????????0??0?????0?????0???????????????????????????????????????????????????????01??????????1?????1??????????1??????1????1?????????1??????0??????????????0??0?????????0??????11??0?1????????????????????????????????????????????????????????0?????????????????????????????0??????0????????????????????????????0????1??????????????????????????????????0???????????????????????????0???000??0?????????????????????0????????????0??????????1??????00??????00??????00?????????????????????????????????????????????1?1??01??0?1?01??0?????????????????????????????????0?????????????0?0???1??10????1??00????????????????????????????????????????1?????1?????????1????????1??????????????1????????????????????????0????????0?????????????????????????0???????????????????????????????????????00????0?111000000?00???000??0000?1??????????????????????????1?????????????00????????????????????????1????????
Zuolong          1000?0?100?0100101001101??000?00?0000???0?00??????????0???0?10??????????1000??111011?0?0?000????010?0100?1000???????????????????????????????????1???????0?????000?0?0????????????????????????????0?0?0????1??111000?0??1001??0?0??0????0??????????????????1????????????????????0??0??00010??????000?????????????????????????????????????????01????????1?0000010?0????010?000???00??0?0????101?10?1???01??0001??10?1???01??0?0001????????????0110010?110?000??1001?01???1?????????1?????????0??0?110000101?0?1?0??????????????????????0???0??0?1?0??00??0??0?????0?????????1?0??????????0?0?01??????????0?0??1000?00??0000??0???0??00??00??????0??0?1?0?????100?????00???1??0?????????0??0???????0?0?????1??01??0?0??0????0???????????????????????0?0??????00??0???????00011???????00??1??????1?0010??0???????0????0?????000????0???0?00????1??1??0?1??????00????00???????????0??00??0001??0?????0??00?1?0????100???0??0??00?????????????00?01??0?0??00?????0??0???????????????????00??00???????????????????0??????????????0???0????????00??1?00????00??????0???????00????000????0??0?????0?????????1??1????????0???00???0?0?????0??1??1?????????000?????10???????0?????00001?????????????000????0????????1?????1??1????????0??0?0??0?1???0?0?0??000???10?0????0??00???????000??????????????????????????????????00?????00?0????0???00???????????????????0???????0????1000?????????????????????????????????????????????????????????????????????????10????????????????????????????0??????????0???????????1???0?????????????????????????????????0??????????????????????00??????????????????????????????????????????10?????010??0???????0?0??????0?????????????000??0???????????????????????????????????????????????????????????????????????????0????????????????????????????0?11000000??00???????????????????????00001100001100???1??????????????????????????????????1????????0????
Hesperonychus    ???????????????????????????????????????????????????????????????????????????????????????????????????????????????????????????????????????????????????????????????????????????????????????????????????????????????????????????????????????????????????????????????????????????????????????????????????????????????????????????????????????????????????????????????????????????????????????1??10000??????1??011?1?1110???0110?0100010???????????????????????????????????????????????????????????????????????????????????00??????????????????1???????????????????????????????????????????????????????1??????????????????????????1?0?????????????????0???1?0???????????????????????????????????????????????????????????0????????????????????????????????????????????????????????????????????????1??????????????1??????????????????????????????????????????????????????0???????????????????????????????????????????????????????????????????????00?????0??????????????????????????????????????????????????????????????????????????????????????????????????????????????????????????????????????????????????????????????????????????????????????????????????????????????????????????????????????1??????????????????????????????????????????????????????????????0?????????????????????????????????????????????????????????????????????????????????????????0?????????????????????????????????????????????????????????????????????????????????????????????????????????????????????????????????????????????????????????????????????????????????????????????????????????????????????0????0????????????????0???????????????????????????????????????????????0?????????????????????????????????????????????????????0??????????????????????????????????????????????????????????????????????????????????????????????????????????????????????????????????????????0??????????????????????????????????
Hulsanpes        ???????????????????????????????????????????????????????????????????????????????????????????????????????????????????????1??????????????????????????????????????????????????????????????????????????????????????????????????????????????????????????????????????????????????????????????????????????????????????????????????????????????????????????????????????????????????????????????????????????????????????????????????????????????????????????????????????????????????????????????????????00100??01011?0??00????0???????????????????????????????????????????1??????????????1????????????????????????????????????????0???????????????1?????0???????????????????????????????1?????????????????0?????????????1????????????????????????????????????????????????????????????????????????????????????????????????????????????????0????????????????????????00???????????????????????0???????????????????????????????????????????????????????????????????????????????????????????????????????????????????????????????????????????????????????????????????????????????????????????????????????????????????????????????????????????????0???????????????????????????????0?????????????????????0???0????1??????????????????????????????????????????????????????0???????????????????????????????????????????????????????????????????????????????????????????????0?????????????????????????????????????????????????????????????0????????????????????????????0???????????????????????????????0????0?????????????????1???????????????1?????????????????????????????????????????????????????????????????????????????????????????????????????????????????????????????????1???????????????????1?????????????????????????????00??????????????????????????????????????0????????????????????????????????????????????????????????????????????????????????????????????????????????????0????????????
Velociraptor_osmolskae ?0??????????????????1100??????0??0100?100?00??????????011?1?1???????????????????????????????????????????????????????????????????????????????????????????10???0000???0????????????????????????????????????????????????????????????????????????????????????????????????????????????????????????????????????????????????????????????????????????????????????????????????????????????????????????????????????????????????????????????????????????????????????????????????????????????????????????????????????????????????????????????????????0?????????10??0????????????????0???????????0????0?0??????????????????????????0???????????????0?????????????????????????????0??????0?????????0???????????????????????????????????0?????????????????????0??????????00???1????????????????0??0?????????????????1??0?????????0????????????????????????????????????????0??????????00??????????????????0?????00????0?0????????????????????????????????????????1????????????????????????????????0???00??????????0??0?????????????????11??????????????????????????????????1???????????????????????????????????????????????????????????????????????1??0?????????????????????????????????????????10???????0????????????????????????????0???????????00????0????????????????0???????0????????????????????????????????????????????????????????????????????????????????????????????????00???????????????????????????????????????????????1???????????????????????????????????????????????????????0?????????????100??????????????0????????????????????????????????????????????????????????00?????????????0???????????????????????????1???????????????????????????????????????????????????????????????????????????????????????????????????????????0?00??0??????????????????????????0?????????????????????????????????????0?????????????????????????????????????????????????????????????????????????????
;
end;
[Character statements list

Notes. In skull and vertebrae character statements, the terms �anterior� and �posterior� are preferred over, respectively, �rostral�, �cranial� and �proximal� (the latter in the caudal vertebrae), and �caudal� and �distal� (the latter in the caudal vertebrae), and are relative to the two directions of a hypothetical axis from the mandibular symphysis to the tail end; the terms �proximal� and �distal� are used in definitions were the three couples �anterior-posterior�, �lateral-medial� and �dorsal-ventral� cannot be used in a clear and unambiguous way (e.g., the proximal end of the humerus). In the tail, the terms �anterior�, median� and �posterior� refer to a general subdivision of the caudal series on the basis of transverse processes and chevrons development: anterior caudal vertebrae are those bearing both ribs and chevrons (or chevron facets on centrum alone when the chevron is lost) well developed; median caudal vertebrae those with ribs reduced or absent but chevron facets present and developed; posterior caudal vertebrae those with both neural spine and chevron facets extremely reduced or absent. In the caudal vertebrae, �rib� is used instead of �transverse process�, and �costal� instead of �diapophyseal�. 
The scapulocoracoid is described as oriented with the proximodistal axis of the scapular blade horizontal. The glenoid is thus placed lateroventrally, with the coracoid component as �anterior� and the scapula component as �posterior�.
Abbreviations. Phalanges are named as follows: Pn X, with n, Arabic numeral, indicating the phalangeal positions starting from the proximalmost element, and X, Roman numeral, indicating the digital identity (e.g., P2 III, is the second phalanx of the third digit). Mc, Metacarpal; Mt, Metatarsal. 

Character statements

1): Skull, anteroposterior length in adult: less than (0); more than (1) 4/5 of femoral length. The length of the skull is here defined as the distance from the anteroventral margin of premaxilla to the posteroventral margin of the mandibular condyles of the quadrate. 
2): Skull, preorbital region, length in adult: more than half of skull length (0); less than half of skull length (1). (Modified from Rauhut 2003).
3): Premaxilla, body in front of the external naris, angle between the anterior margin and the alveolar margin: more than 75� (0); less than 75� (1). (Modified from Rauhut 2003).
4): Premaxilla, subnarial body, length compared to length of preantorbital part of maxilla: not longer (0); longer (1).
5): Premaxilla, shape of internarial process: transversely flattened (0); dorsoventrally flattened (1). (Sereno 1999).
6): Premaxilla, nasal process, posterior end, position relative to the preorbital bar: anterior (0) at the same level (1). (Modified from O'Connor 2009). 
7): Premaxillary body, pneumatisation: absent (0); present (1).
8): Premaxilla, subnarial process, posteriormost extent relative to posteroventral corner of external naris: posterior or coincident (0); anterior (1). (Modified from Rauhut 2003).
9): Premaxilla, oral margin: smooth (0), crenulate (1). (Modified from Senter 2010).
10): Premaxilla, anterior half of oral margin, teeth: present (0); absent (1).
11): Premaxillae in adult: unfused (0); fused (1). (Sereno 1999).
12): Premaxilla, subnarial body, proportions in lateral view: not taller than long (0); taller than long (1). (Modified from Holtz 2000). 
13): Premaxilla-maxilla articulation, lateral surface, exposed subnarial foramen: absent (0); present (1). (Gauthier 1986; Langer and Benton 2006).
14): Premaxilla, fifth alveolus: absent (0); present (1).
15): Premaxillary teeth, serration: present at least in posterior teeth (0); absent in all teeth (1). (Modified from Sereno 1999).
16): Premaxillary teeth, crown cross-section shape: round-elliptical (0), asymmetrical (more convex labially, more flattened lingually) (1). (Modified from Holtz et al. 2004).
17): Premaxilla, buccal margin in lateral view: in the same plane as maxilla (0), set below the anterior buccal margin of the maxilla (1).
18): Premaxilla, medial palatal alae, development: widely contacting in front of vomers (0), reduced and separated (1). (Modified from Carrano and Sampson 2008; Holtz 2000).
19): Premaxillary teeth, size: subequal or smaller than maxillary teeth (0); larger than maxillary teeth size (1). (Modified from Sereno 1999)
20): Premaxillary teeth, first tooth size: comparable to (0); larger than (1) the remaining premaxillary teeth. (Modified from Senter 2010). 
21): Maxilla, promaxillary recess/fenestra: absent (0); present (1). (Holtz 2000).
22): Maxilla, maxillary recess/fenestra: absent (0); present (1). (Gauthier 1986). 
23): Premaxilla, participation to antorbital fossa: absent (0); present (1). (Senter 2010).
24): Maxilla, ventral process, lateral horizontal ridge bounding the antorbital fossa: absent (0), present (1). (Carrano and Sampson 2008).
25): Nasal, narial fossa: absent (0); present (1). (Rauhut 2003; Wilson et al. 2003; Eddy 2008).
26): Nasal, narial margin, distance from narial border of premaxilla: no more than 1/3 (0); more than 1/3 (1) of preorbital skull length. (Modified from Holtz et al., 2004).
27): Premaxilla, narial margin, anteroventral corner, position relative to the mid point of premaxillary oral border: anterior (0); posterior (1). (Modified from Rauhut 2003).
28): Maxilla, participation to the ventral margin of the external naris: absent (0); present (1).
29): Maxilla, palatal process, mediolateral development: narrow ridges (0); broad shelves (1).  
30): Maxilla, palatal shelf, ventral surface: flat (0), with midline ventral toothlike projection (1). (Senter 2010).
31): Maxilla, antorbital fossa, anterior margin, anteroposterior extent: more than 1/5 (0); less than 1/5 (1) of antorbital fossa length. (Modified from Holtz 2000; Carrano and Sampson 2008; Wilson et al. 2003).
32): Maxilla, antorbital fossa, ventral margin, anteroposterior extent: more than (0); less than (1) 1/3 of the length of the antorbital fenestra. (Modified from Yates 2006).  
33): Maxillary teeth ventral to orbit and ascending ramus of lacrimal: present (0); absent (1). (Modified from Gauthier 1986; Holtz 2000). 
34): Cheek teeth (estimated sum of dentary and maxillary teeth), number: no more than 75, relarively large alveoli (0); more than 75, relatively small alveoli (1).
35): Maxilla, preantorbital process (anterior to antorbital fossa), length: subequal or less (0); more than (1) 2/5 of the length of the maxilla. (Modified from Sereno 1999). 
36): Maxilla, anterodorsal margin, shape in lateral view: straight to convex (0); concave (1). (Modified from Rauhut 2003; Holtz et al. 2004).
37): Maxilla, dorsal process, posterodorsal extent dorsal to antorbital fossa: elongate and posteriorly directed (0); strongly reduced (1). (Modified from Carrano and Sampson 2008).
38): Maxilla, ventral process, jugal overlap: less than (0); more than (1) 1/3 of maxillary length. (Modified from Wilson et al. 2003).
39): Maxilla, antorbital fossa, anteroventral margin: with (0); without (1) a raised rim. (Senter 2010).
40): Maxilla, antorbital fossa: distinct from subcutaneous surface (0); indistinct (1). 
41): Maxilla, lateral lamina obscuring the anteriormost portion of the antorbital fossa in lateral view: absent (0), present (1). (Holtz et al. 2004).
42): Nasal, narial margin, position: anterior (0), posterior (1) to the anterior margin of the maxillary antorbital fossa.
43): Nasal, participation to the antorbital fossa: absent (0); present (1). (Rauhut 2003).
44): Premaxilla/maxilla/dentary, lateral surface, extensive pattern of grooves: absent (0); present (1). (Modified from Wilson et al. 2003).
45): Nasal, median crest/eminence: absent (0); present (1). (Modified from Holtz 2000; Rauhut 2003).
46): Nasal, dorsal surface: smooth (0); rugose (1). (Holtz et al. 2004).
47): Nasals: apneumatic (0); pneumatized (1). (Rauhut 2003).
48): Nasals, dorsal view: expanded posteriorly, so that the lateral margins diverge (0), width subequal throughout their length (1). (Holtz 2000).
49): Nasal, anteroposterior length along the medial suture: longer (0); shorter (1) than the frontal. (Maryanska et al. 2002).
50): Nasal, subnarial process: present (0); absent (1). (Sereno 1999).
51): Nasal, dorsal surface, row of foramina: absent (0); present (1). (Carrano and Sampson 2008). 
52): Nasals: contact (0); do not contact (separated by the premaxillary posterodorsal processes) (1). (Modified from O'Connor 2009).
53): Prefrontal, participation to the anterior margin of orbit: present (0); absent (1). (Modified from Rauhut 2003). 
54): Frontal-lacrimal contact: absent (0); present (1). (Modified from Gauthier 1986; Rauhut 2003).
55): Lacrimal, orbital margin, suborbital process: absent (0); present (1). (Currie and Carpenter 2000).
56): Lacrimal, ventral process, main axis in lateral view: anterodorsal (0); subvertical or slightly posterodorsal (1). 
57): Lacrimal, posterodorsal corner, pneumatic recesses: absent (0); present (1). (Holtz 2000).
58): Jugal, anterior process, shape: unexpanded anteriorly (0); dorsoventrally expanded anteriorly (1). (Rauhut 2003).
59): Lacrimal, laterodorsal shelf bordering the antorbital fossa: absent (0); present (1). (Holtz 2000). 
60): Lacrimal, anterodorsal process, length: more than 2/5 (0); less than 2/5 (1) of the lacrimal height. (Modified from Holtz 2000; Carrano and Sampson 2008).
61): Lacrimal, posterodorsal process: absent (0); present (1). (Senter 2010). 
62): Lacrimal, anteroposterior length of the ventral process (at base) in lateral view: less than 1/3 (0); more than 1/3 (1) of the lacrimal height.
63): Jugal, participation to the antorbital fossa: absent (0); present (1). (Holtz 2000).
64): Lacrimal, ventral process, position of anterior half of the margin: above the ventral margin of the orbit (0); at the level of ventral margin of the orbit (1). (Modified from Rauhut 2003). 
65): Jugal, postorbital process, height: more (0); less (1) than half orbit height. (Modified from O'Connor 2009).
66): Jugal, posterior (quadratojugal) process: unforked (0); posteriorly forked (1). (Modified from Holtz 2000; Rauhut 2003).
67): Jugal, anterior pneumatic recess: absent (0); present (1). (Holtz 2000; Rauhut 2003).
68): Lacrimal, laterodorsal recess, position: exposed laterally (0); in an anteriorly facing recess (1).
69): Infratemporal fenestra, ventral margin length: more than (0); less than (1) half orbit height.
70): Infratemporal fenestra, dorsoventral diameter: more than (0); less than (1); 3/4 of the orbital height.
71): Squamosal, distal margin of the quadratojugal process: closer to the posterior margin of the infratemporal fenestra (0); closer to the anterior margin of the infratemporal fenestra (1).
72): Frontal, shape of the lateral margin in dorsal view: describes a smooth transition between the anterior half and the postorbital process (0); describes an abrupt transition between the anterior half and the postorbital process (1). (Senter 2010).
73): Frontal, dorsal surface, supratemporal fossa: absent (0); present (1). (Modified from Sereno 1999; Norell et al. 2001).
74): Fronto-parietal, lateral longitudinal shelves medially directed: absent (0); present (1). (Coria and Currie 2002).   
75): Frontal, interorbital region, degree of thickening: reduced, bone laminar in cross section (0); marked, bone dorsoventrally expanded (1). (Modified from Wilson et al. 2003).
76): Frontal, shape of the anterior half in dorsal view: trapezoidal (0); triangular (1). (Modified from Holtz 2000; Wilson et al. 2003). 
77): Frontal, ventral surface, medial delimitation of the orbit: not expanded ventrally (0); expanded ventrally, forming a pronounced rim (1). (Modified from Rauhut 2003).
78): Parietal, length: less than 3/4 of the frontal (0), subequal or more than 3/4 of the frontal (1). 
79): Parietal, dorsal surface, sagittal crest: absent (0), present (1). (Rauhut, 2003). 
80): Parietals: unfused (0); fused (1).
81): Fronto-parietal fusion: absent (0); present (1). (Coria and Currie 2002).
82): Frontals, mediolateral width of the paired bones: less than (0); more than (1) 4/3 of frontal length.
83): Parietal, posterodorsal projection (nuchal plate): absent (0); present (1). (Wilson et al. 2003).
84): Squamosal, participation to the supratemporal fossa: absent (0); present (1). (Hwang et al. 2004; Benson et al.,  2010). 
85): Squamosal, participation to the dorsal margin of the infratemporal fenestra: subequal to the postorbital participation (0); wide, postorbital process of the squamosal anteriorly expanded, reduced postorbital participation to the dorsal margin of the infratemporal fenestra (1). 
86): Squamosal, lateroventral (quadratojugal) process, ratio of proximodistal length to mid-length anteroposterior diameter: less than (0); more than (1) 3 times.
87): Squamosal, posterolateral shelf: absent (0); present and overhanging the quadrate head (1). (Senter 2010).
88): Postorbital, anterodorsal process, contact with the preorbital bar: absent (0); present (1). (Brusatte and Sereno 2008).
89): Postorbital, posterodorsal process: subequal or less than the anterodorsal process of the postorbital (0); longer than the anterodorsal process of the postorbital (1).
90): Postorbital, frontal (anterodorsal) process, ornamentation: absent, smooth lateral surface (0); rugose lateral surface (1). (Modified from Wilson et al. 2003; Currie and Carpenter 2000).
91): Postorbital, suborbital process bordering ventrally the eyeball: absent (0); present (1). (Modified from Wilson et al. 2003; Currie and Carpenter 2000). 
92): Postorbital, ventral (jugal) process, cross section: subtriangular, longer than deep (0); �U�-shaped and transversely expanded (1). (Sereno 1999).
93): Postorbital, ventral (jugal) process, contribution to the posterior margin of the orbit: more than 1/2 (0); less than 1/2 (1) of the orbital margin. 
94): Quadrato-articular articulation, anteriormost extent relative to the dorsoventral plane of the occipital condyle: ventral to posterior (0); anterior (1). (Modified from Holtz 2000; Rauhut 2003).  
95): Quadrato-articular articulation, ventralmost extent: lies at the same level of the dorsal margin of the dentary (0), lies well below the dorsal margin of the dentary, at or close to the level of the ventral margin of the dentary (1). (Modified from Gauthier 1986).
96): Quadrate, posterior margin in lateral view: exposed (0), hidden by quadratojugal (1).
97): Quadrate shaft, posterior surface, pneumatic recess: absent (0); present (1). (Senter 2010).
98): Quadratojugal, participation to the paraquadrate foramen: extensive, comparable to the quadrate (0); reduced (foramen enclosed almost entirely within the dorsal process of the quadrate) (1). (Modified from Rauhut 2003).
99): Quadrate, dorsal condyles, number: one (0); two (1). (Senter 2010).
100): Quadrate, paraquadrate foramen margin, placement: a mid-height or dorsal (0); ventral, close to mandibular condyles (1). (Loewen et al. 2013).
101): Quadrate, distal end, lateral condyle, width: subequal in size or larger (0); narrower (1) than the mediodistal condyle. (Coria and Salgado 2000).
102): Quadrate, pterygoid process, dorsoventral expansion: reduced, reaches its greatest anteroposterior width dorsally to the mid-point of the dorsoventral axis of the quadrate (0); expanded, reachs its greatest anteroposterior width at the same level or ventrally to the mid-point of the dorsoventral axis of the quadrate (1). 
103): Quadratojugal, ventromedial process for quadrate articulation: absent (0); present (1). (Modified from O'Connor 2009; Wilson et al. 2003; Carrano and Sampson 2008).
104): Quadratojugal, articulation with the squamosal: present (0); absent (1). (Modified from O'Connor 2009).
105): Quadratojugal, anteroventral (jugal) process, anteriormost extent in lateral view: does not (0); does (1) reach the level of the postorbital bar. (Modified from Holtz et al. 2004).
106): Quadratojugal, dorsal (squamosal) process in lateral view: slender (anteroposterior length at mid-height less than 1/3 of the length of the jugal process of the quadratojugal) (0); broad (anteroposterior length at mid-height longer than 1/3 of the length of the jugal process of the quadratojugal) (1). (Modified from Holtz et al. 2004).
107): Quadratojugal, dorsoventral diameter of the ascending process: more than 2/5 of the height of the orbit (0); less than 2/5 of the height of the orbit (1).
108): Quadratojugal, posteroventral process: absent (0); present (1). (Modified from Holtz et al. 2004). 
109): Jugal-quadratojugal fusion: absent (0); present (1).
110): Supraoccipital, dorsoventral diameter in occipital view: less than twice the dorsoventral diameter of the foramen magnum (0); more than twice the dorsoventral diameter of the foramen magnum (1). (Wilson et al. 2003).
111): Parietal, tongue-like process overlapping the supraoccipital: absent (0); present (1). (Coria and Currie 2002).
112): Foramen magnum, shape: subcircular (0); elliptical, taller than wide (1).
113): Foramen magnum, mediolateral width: subequal or less than (0); more than (1), the width of the occipital condyle.
114): Occipital condyle, ventrolateral surface, pair of pneumatic cavities that join medially: absent (0); present (1). (Coria and Currie 2002).
115): Occipital condyle, angle formed with the basituberal process in lateral view: perpendicular or almost perpendicular (0); acute (1). (Coria and Currie 2002).
116): Basioccipital, participation to the basal tubera: present (0); absent (1). (Holtz 2000).
117): Basal tubera, mediolateral width between the paired processes: more than the mediolateral width of the occipital condyle (0); less than the mediolateral width of the occipital condyle (1). (Modified from Holtz 2000; Senter 2010).
118): Paroccipital processes, ventral rim of the base, position: above or level with the dorsal border of the occipital condyles (1); situated at or below mid-height of the occipital condyles (1). (Rauhut 2003).
119): Parabasisphenoid, anterior tympanic recess: absent (0); present (1). (Rauhut 2003).
120): Posterior tympanic recess: absent (0); present (1).
121): Paroccipital processes, distal end, placement relative to forame magnum: at the same level or dorsally (0); ventrally (1). (Modified from Holtz 2000; Currie and Carpenter 2000).
122): Forebrain: cilindrical and unexpanded (0); expanded and trapezoidal in dorsal view, leaves marked impressions on the inner surface of the neuroanterior bones (1). (Modified from Rauhut 2003).
123): Bulbous parasphenoid capsulae: absent (0); present (1). (Holtz 2000).
124): Pneumatic recess ventral to fenestra ovalis (subotic recess): absent (0); present (1).
125): Basisphenoid, basipterygoid processes, development: distinct pedicels (0); indistinct (1). 
126): Basisphenoid, ventral recess: absent (0); present (1). (Holtz 2001; Rauhut 2003). 
127): Basisphenoid: antero-posteriorly elongate (0); dorso-ventrally expanded (1). (Modified from Sereno 1999).
128): Basal tubera, notch separing from the exoccipital-opisthotic and the basisphenoid: absent (0); present (1). (Holtz et al. 2004).
129): Basipterygoid process, shape: anteroposteriorly short and fingerlike (approximately as long as wide) (0); elongate anteroposteriorly (longer than wide) (1). (Modified from Holtz et al. 2004; Senter 2010). 
130): Basipterygoid processes, medio-lateral width: more than the mediolateral width across the basal tubera (0); less than the mediolateral width across the basal tubera (1). (Holtz 2000).
131): Basipterygoid process: solid (0); hollow (1). (Senter 2010).
132): Otosphenoid crest: vertical on the basisphenoid and prootic and does not border an enlarged pneumatic recess (0), well developed, crescentic, and thin, forming the anterior edge of the enlarged pneumatic recess (1). (Senter 2010).
133): Prootic, depression for pneumatic recess: absent (0); present as dorsally open (1). (Modified from Senter 2010).
134): Cranial nerve V, number: single (0); two (1). (Modified from Currie and Carpenter 2000).
135): Pituiary fossa, branches of the internal carotid artery, number: more than one, enter separately (0); a single common foramen (1). (Currie and Carpenter 2000).
136): Exit of the cranial nerves X and XI, position on braincase: laterally (0); posteriorly through a foramen lateral to the exit of cranial nerve XII and the occipital condyle (1). (Modified from Rauhut 2003; Senter 2010).  
137): Vomers, posteriormost extent: anterior to the mid-point of the anteroposterior axis of the palatine (0); posterior to the mid-point of the anteroposterior axis of the palatine (1).
138): Vomera: anteriorly unfused (0); anteriorly fused (1). (Modified from Sereno 1999).
139): Pterygoid in ventral view; shape of the lateroposterior border, at the confluence of the quadrate process and the mandibular process: narrow incisure facing posteriorly (0); wide concavity facing laterally (1).
140): Palatines, contact medially: absent (0); present (1). (Currie and Carpenter 2000).
141): Palatine, pneumatic recess at the confluence of the maxillary process and of the vomeropterygoideus process: absent (0); present (1). (Currie and Carpenter 2000).
142): Pterygoid, accessory fenestra with the palatine: absent (0); present (1). (Gauthier 1986; Rauht 2003). 
143): Palatal teeth: present (0); absent (1). (Rauhut 2003).
144): Palatine, jugal process: present (0); absent (1). (Senter 2010). 
145): Ectopterygoid, ventral recess: absent (0); present (1). (Modified from Rauhut 2003).
146): Ectopterygoid and palatine, contact: absent (0); present (1). (Modified from Holtz 2000).
147): Suborbital fenestra: present (0); absent (1).
148): Intramandibular joint between the dentary-splenial-supradentary complex and the surangular-angular-coronoid-prearticular-articular complex: absent (0); present (1). (Langer and Benton 2006).
149): Dentary, anteroposterior length in front of the external mandibular fenestra: longer (0); less (1) than the dorsoventral diameter of the dentary at the level of the anterior margin of the external mandibular fenestra .
150): Dentary, symphysis, shape in lateral view: subtriangular (0); quadrangular, with a ventrodistally expanded tip (1). (Modified from Currie and Carpenter 2000; Brusatte and Sereno 2008).
151): Dentary, second alveolus, size compared to alveoli fourth to sixth: comparable (0); much smaller (1).
152): Dentary, ventral margin, shape in lateral view: straight to convex (0); concave (1). (Modified from Senter 2010; Sereno 1999). 
153): Paradental laminae, plates: distinct (0); indistinct (1). (Modified from Senter 2010).
154): Maxillary and dentary teeth, distal margin, apicobasal curvature in labial/lingual view: marked (the apex of the tooth is placed distally to the distal margin of the crown base, the distal margin is concave) (0); reduced (the apex of the tooth is placed above the crown base, the distal margin is straight or convex) (1). (Modified from Sereno 1999).
155): Dentary, anterior fourth: toothed (0); lacking teeth (1).
156): Dentary, post-symphyseal region (excluded the part included in the character 155): toothed  (0); lacking teeth (1).
157): Dentary, interdental septa, mesiodistal diameter relative to adjacent alveoli: smaller to subequal (0); much larger, teeth widely spaced (1). (Modified from Sereno 1999; Holtz 2000; Senter 2010).
158): Maxillary teeth, apicobasal length of the longest crown: less than (0); more than (1) 6/5 to the depth of the ventral ramus of maxilla. (Modified from Rauhut 2004).
159): Maxillary/dentary teeth, carinae, serration: present at least along distal carina (0); absent, carinae unserrated (1). Unapplicable in taxa lacking carinae. (Modified from Senter 2010, O'Connor 2009). 
160): Maxillary and dentary teeth, basal constriction between the root and the crown: absent (0); present (1). (Holtz 2000).
161): Maxillary/dentary teeth, mesial/distal carinae: present (0); absent (1). (Modified from Senter 2010; O'Connor 2009). 
162): Dentary, symphysis, dorsal surface, vascular foramina and grooves: absent (0); present (1).  
163): Teeth, mesial/distal denticulation, development: small denticles (0); coarse serration (1). (Modified from Senter 2010).
164): Dentary, third alveolus, size compared to alveoli fourth to sixth: subequal (0); clearly larger (1). (Modified from Gauthier 1986).
165): Teeth, surfaces adjacent to carinae: smooth (0), having series of marked wrinkles, inclined basally (1). (Currie and Carpenter 2000). 
166): Dentary, posteroventral process, participation to the ventral border of the external mandibular fenestra: less than (0); more than (1) the angular participation.
167): Dentary, posterodorsal process: absent (0); present (1). (Modified from Holtz 2000).
168): Dentary, anterior symphysis: loose (0); tightly sutured/fused (1).
169): Dentary, anterior symphysis, shape in dorsal/ventral view: �V�-shaped (0); �U�-shaped (1). (Senter 2010).
170): Dentary, dorsolateral surface, longitudinal posterior ridge/shelf: absent (0); present (1). (Modified from Senter 2010; Barrett 2009).
171): External mandibular fenestra, anteroposterior diameter: less than 1/4 of the length of the mandible (0); subequal or longer than 1/4 of the length of the mandible (1).
172): External mandibular fenestra, dorsoventral diameter: more (0); less (1) than 1/3 of the maximus dorsoventral diameter of the mandible.
173): Surangular, contact with the angular separated for most of its length by the external mandibular fenestra: absent (0); present (1). 
174): Retroarticular process, width in dorsal view: less (0); more (1) than the width of the pre-glenoideal region of the mandible. (Modified from Rauhut 2003). 
175): Retroarticular process, attachment of the M. depressor mandibulae, inclination: facing posterodorsally (0); facing almost completely posteriorly (1). (Sereno 1999; Rauhut 2003).
176): Retroarticular process, anteroposterior length: longer than the dorsoventral depth of the mandible at the level of the mandibular glenoid (0); less than the dorsoventral depth of the mandible at the level of the mandibular glenoid (1). (Modified from Senter 2010).
177): Dentary-surangular articulation in lateral view: surangular overlaps dentary (0); dentary overlaps surangular (1). 
178): Dentary, lateral surface, posterior groove: shallow (0); deep with distinct margins (1). (Modified from Senter 2010).
179): Splenial, lateroventral exposition in lateral view: absent, covered by deep posteroventral process of dentary (0); present, posteroventral process of dentary shallow (1). (Senter 2010). 
180): Splenial, posterior margin in lateral/medial view: straight or slightly concave posteriorly (0); deeply concave posteriorly (1). (Rauhut 2003). 
181): Coronoid ossification: large to moderately developed (0); reduced as a split of bone (1). (Modified from Senter 2010).
182): Articular, pneumatic recess: absent (0); present (1). (Modified from O'Connor 2009).
183): Antarticular: absent (0); present (1). (Madsen 1974). 
184): Splenial, mylohyoid anteroventral foramen/notch: absent (0); present (1). (Rauhut 2003; Sereno 1999).
185): Surangular, position of the anteriormost extent: anterior to or at the level of the external mandibular fenestra (0); posterodorsal to the anterior margin of the external mandibular fenestra (1). (Carrano and Sampson 2008).
186): Mandibular glenoid surface: as long as the anteroposterior length of the distal end of quadrate (0) or twice or more as long as the length of the distal quadrate surface, allowing anteroposterior movement of the mandible (1). (Senter 2010).
187): Surangular, coronoid process: absent (0); present (1). (Modified from Norell et al. 2001). (Char. # 187). 
188): Surangular, posterolateral foramen/fenestra: small, maximum diameter less than (0); expanded, maximum diameter more than (1) 1/3 of the anteroposterior length of the mandibular glenoid (1). (Modified from Holtz et al. 2004). 
189): Surangular, maximus dorsoventral depth of the anterior process: less than twice maximus depth of the angular (0); more than twice maximus depth of the angular (1). (Holtz 2000).
190): Articular-surangular complex: unfused (0); fused (1). (Maryanska et al. 2002).
191): Surangular, participation to the mandibular glenoid: present (0); absent (1). (Modified from Maryanska et al. 2002).
192): Surangular, laterodorsal shelf: absent (0); present (1). (Modified from Holtz 2000). 
193): Angular, anterior prong, contact with the dentary-splenial cavity: absent (0); present (1). (Holtz 2000).
194): Presacral vertebrae, cervical and anterior dorsal centra, anterior surface, shape: flat to concave (0); convex (1). (Modified from Rauhut 2003; Holtz 2000; Carrano and Sampson 2008).
195): Cervical ribs, pneumatic recess: absent (0); present (1). (Wilson et al. 2003).
196): Cervical ribs, articulation to vertebrae in adults: loose (0); firmly attached/fused (1). (Holtz 2000).
197): Atlas, neurapophyses, shape in lateral view: subrectangular and posterodorsally directed (0); subtriangular (1). (Currie and Carpenter 2000).
198): Axis, neural spine in lateral view: low and antero-posteriorly expanded (0); mediolaterally compressed and dorso-ventrally elongate (1). (Currie and Carpenter 2000).
199): Axis, neural spine base, large groove/excavation: present (0); absent (1). (Rauhut 2003).
200): Axis, diapophyses, development: poorly developed (0); prominent (1). (Modified from Tykoski 2005; Holtz 2000). 
201): Axis, pleurocoel: absent (0); present (1). (Rauhut 2003; modified from Tykoski 2005).
202): Axis, ventral keel: present (0); absent (1). (Currie and Carpenter 2000).
203): Axis, epipophyses: absent (0); present (1). (Rauhut 2003). 
204): Axis, intercentrum, position of the ventral margin: at the same level of the ventral margin of the axial centrum (0); strongly tilted dorsally (1). (Currie and Carpenter 2000). 
205): Axis, neural spine, dorsal surface, shape: mediolaterally narrow (0); mediolaterally expanded (1). (Currie and Carpenter 2000; Holtz 2000; Brusatte et al. 2010).
206): Cervical vertebrae, anterior post-axial centra, shape in anterior view: as wide as tall (0); dorsoventrally compressed (1). (Modified from Holtz 2000). 
207): Cervical vertebrae, anterior post-axial centra, ventral keel, development: absent (0); present (1). (Ezcurra and Novas 2007).
208): Postaxial cervical vertebrae epipophyses: absent (0); present (1). (Rauhut 2003). 
209): Postaxial cervical prezygoepipophyseal lamina: absent (0); present (1). (Modified from Carrano et al. 2002). 
210): Cervical vertebrae, post-axial centra, ventral sulcus delimited by ventrolaterally directed ridges: absent (0); present (1). (Makovichy et al. 2005).
211): Cervical vertebrae, anterior post-axial neural arches, neural spines, length: longer than 1/2 of the length of the neural arch (0); subequal or less than 1/2 of the length of the neural arch (1).
212): Cervical vertebrae, anterior post-axial neural spines in lateral view: longer than tall (0); taller than long (1).
213): Cervical vertebrae, post-axial neural arches, position of the neural spine: placed at mid-length or in its posterior half (0); placed in the anterior half (1). (Carrano and Sampson 2008).
214): Cervical vertebrae, post-axial neural spines, shape in anterior/posterior view: dorsoventrally taller than mediolaterally wide (0); wider than tall (1). (Coria and Salgado 2000). 
215): Presacral vertebrae, neural arches, postzygodiapophyseal lamina, development: poorly developed (0); pronounced (1). (Coria and Salgado 2000).
216): Cervical vertebrae, anterior post-axial prezygapophyses, mediolateral placement in anterior view: dorsally to the centrum (0); laterally to the lateral border of the centrum (1). (Modified from Senter 2010).
217): Cervical vertebrae, articular surface, anterior post-axial prezygapophyses, shape: straight (0); anteroposteriorly convex, distal half flexed ventrally (1). (Holtz 2000; Rauhut 2003). 
218): Presacral vertebrae, neural arches, prespinal fossa, development: shallow depression (0); dorsoventrally elongate and deep (1). (Modified from Wilson et al. 2003).
219): Cervical vertebrae, posterior centra, anterior surface, elevation relative to the posterior surface: reduced (0); marked (1). (Gauthier 1986). 
220): Presacral vertebrae, anterior ribs, alariform process: absent (0); present (1). (Wilson et al. 2003).
221): Cervical ribs, length: longer than their corrisponding centra (0); subequal or less than their corresponding centra (1).
222): Cervical vertebrae, middle and posterior centra, length: less than two times (0); more than two times (1) the dorsoventral height of the anterior surface. (Modified from Holtz 2000; Wilson et al. 2003).
223): Cervical vertebrae, post-axial centra, position of the longest centrum: proximal to the VI position (0); distal to the VI position (1). (Gauthier 1986).
224): Presacral vertebrae, neural arches, pneumatic recesses on the lateroventral surface, development: poorly developed (0); pronounced (1). (Modified from Carrano and Sampson 2008; Wilson et al. 2003).
225): Dorsal vertebrae, anterior centra, ventral processes anterior to the keel (hypapophysis): poorly developed (0); strongly developed (1). (Modified from Rauhut 2003; O'Connor 2009).  
226): Dorsal vertebrae, anterior centra, ventral keel, development: poorly developed (0); pronounced (1). (Rauhut; 2003).
227): Anterior presacral centra, posterior half of centrum, pneumatic recess: absent (0); present (1). (Modified from Holtz 2000). (Char. # 227).
228): Dorsal vertebrae, anterior centra, pleurocoels: absent (0); present (1). (Holtz 2000; Currie and Carpenter 2000; Senter 2010).
229): Presacral vertebrae, pleurocoel, structure: camerate (few diverticula separated by robust septa) (0); camellate (many diverticula separated by thin lamellae) (1). (Modified from Holtz 2000; O�Connor 2006).
230): Dorsal vertebrae, centra, anterior surface, proportions: as tall as wide (0); mediolaterally wider than dorso-ventrally tall (1).
231): Dorsal vertebrae with ribs articulating with the sternum, prominent hypapophyses: absent (0); present (1).
232): Dorsal vertebrae, posteriormost centra, anteroposterior length: subequal or more (0); less (1) than anterior centrum height. (Modified from Rauhut 2003).
233): Dorsal vertebrae, middle to posterior centra, articulation: concavo-convex (0); saddle-shaped (1). (Modified from Holtz 2000).
234): Dorsal vertebrae, neural arches, parapophysis, position: on anteroventral lamina from transverse process (0); dorsal to lamina, on prezygapophyseal base (1). (Holtz 2000).
235): Dorsal vertebrae, transverse processes, anterior margin, orientation: laterally directed (0); strongly backturned posterolaterally (1). (Modified from Tykoski 2005; Holtz 2000).
236): Dorsal vertebrae, posterior neural spines, dorsal margin, anteroposterior expansion relative to spine length at mid-height: moderate (0); marked (1). (Modified from Senter 2010). 
237): Dorsal vertebrae, posterior neural spines, dorsoventral axis, inclination in lateral view: perpendicular to the anteroposterior axis of the centrum or posterodorsally inclined (0); anterodorsally directed (1). (Currie and Carpenter 2000).
238): Dorsal vertebrae, parapophyses, shape: low processes (0); elongate, often stalked on pedicels (1). (Carrano and Sampson 2008; Senter 2010). 
239): Dorsal vertebrae, parapophyses, position: anteroventral to diapophysis (0); directly ventral to transverse processes, close to midpoint of vertebrae (1). (O'Connor 2009).
240): Dorsal vertebrae, posteriormost parapophyses, position: anteroventral or anterior to transverse processes (tuberculum and capitulum of the ribs offset horizontally) (0); distinctly ventral to transverse process (tuberculum and capitulum of the ribs offset vertically) (1). (Rauhut 2003). 
241): Dorsal ribs, uncinate processes: unossified or absent (0); ossified (1).
242): Dorsal ribs, ventral process: unossified (0); ossified (1).
243): Dorsal vertebrae, posterior neural arches, hyposphene (wall of bone developed ventromedially to the base of the postzygapophyses): absent (0); present (1). (Gauthier 1986).
244): Dorsal vertebrae, zygapophyses, position: abutting one another dorsal to the neural canal (0); placed laterodorsal to neural canal (1). (Senter 2010).
245): Tibia and/or femur, length compared to posterior dorsal centra length: more (0); less (1) than five times.
246): Dorsal vertebrae, number: more (0); no more (1) than 11. (Modified from O'Connor 2009).
247): Dorsal vertebrae, hyposphene, development: hyposphene developed as a single sheet of bone (0); hyposphene wide, formed by the ventrally bowed medial parts of the postzygapophyses, and only connected by a thin horizontal lamina of bone (1). (Rauhut 2003).
248): Gastralia: ossified (0); absent or unossified (1).
249): Dorsal vertebrae, neural spine, mediolateral expansion of the dorsal surface: absent (0); present (1). (Makovicky and Sues 1998).
250): Vertebrae, posterior dorsal, sacral and anterior caudal neural spines, ratio between the dorsoventral height and the basal anteroposterior length: less (0); more (1) than 5/2. (Modified from Rauhut 2003). 
251): Scapula, ratio between the proximo-distal length and the minimal dorsoventral depth: less than (0); more than (1) six times. (Modified from Rauhut 2003).
252): Scapula, proximodistal length: less than 9/10 of humerus (0); subequal or longer than 9/10 of humerus (1).
253): Scapula, dorsal and ventral margins in lateral/costal view: markedly diverge posteriorly (0); not diverging posteriorly (1). 
254): Scapula, angle between the proximodistal (anteroposterior) axis and the scapulosternal axis of the coracoid: wider than 110� (0); narrower than 110� (1). (Modified from O'Connor 2009).
255): Scapulo-coracoid articulation in adult: sutured (0); mobile (1). (O'Connor 2009).
256): Scapula, acromion, dorsoventral diameter relative to the minimal dorsoventral diameter of the scapular shaft: less (0); more (1) than 4/5.
257): Scapula, acromion, anteriormost extent (placing the anteroposterior axis of the scapula subhorizontal): placed dorsally (0); anteriorly (1) to the scapular glenoid.
258): Scapula, acromion, contact between its dorsal half and the coracoid: present (0); absent (1). (Modified from Currie and Carpenter 2000).
259): Scapula, participation to the glenoid: subequal to the coracoid participation (0); wider than the coracoid participation (1). (Sereno 1999).
260): Coracoid, depth (as scapular facet dorsoventral depth) to length (as anteroposterior length of bone at glenoid taken perpendicular to scapular facet): longer than deep (0); deeper than long (1).
261): Coracoid, ventrolateral surface, fenestra: absent (0); present (1). (O'Connor 2009).
262): Coracoid, procoracoid process: absent (0); present (1). (O'Connor 2009; Zhang and Zhou 2000).
263): Coracoid, longitudinal bar of bone placed close to the medial margin: absent (0); present (1). (Modified from O'Conor 2009). 
264): Coracoid, lateral tubercle: absent (0); present (1). (Modified from Holtz 2000). 
265): Coracoid, sulcus housing the supracoracoid nerve foramen: absent (0); present (1). (Modified from O'Connor 2009). 
266): Coracoid, articular facet for the scapula: flat or slightly concave (0); convex (1). (O'Connor 2009).
267): Coracoid, posteroventral process: indistinct (0); distinct (1). (Modified from Holtz 2000; Senter 2010).   
268): Coracoid, lateral tubercle, longitudinal extent: short (boss/tubercle) (0); anterodistally elongate (ridge) (1). (Modified from Novas 1997; Benson et al. 2010).
269): Coracoid, scapulo-sternal axis, length: less than (0); more than (1) three times the sternal width.
270): Coracoid, laterodistal border, shape: straight or slightly convex (0); broadly convex (1). (Modified from O'Connor 2009).
271): Humerus, head, shape in proximal view: ellipsoidal (0); rounded (1). (Modified from Rauhut 2003; O'Connor 2009).
272): Humerus, mid-shaft, mediolateral diameter: less (0); subequal or more (1) than mid-shaft diameter of the femur (Senter 2010).
273): Humerus, proximoventral tuberosity, shape: proximodistally short (0); proximodistally elongate (1). (Modified from Rauhut 2003). 
274): Humerus, proximoventral tuberosity, position: placed distally (0); proximally (1) to the humeral head (1). (Holtz 2000). 
275): Humerus, deltopectoral crest, proximodistal length: less than (0); more than (1) 2/5 of the length of the humerus. (Modified from Gauthier 1986).
276): Humerus, bicipital crest, ventral projection: absent (0); prominent and anteriorly projected in ventral view (1). (Modified from O'Connor 2009). 
277): Humerus, posterior surface, pneumotricipital fossa in proximal end: poorly developed (0); well developed (1). (O'Connor 2009).
278): Humerus, deltopectoral crest, maximus anteroposterior diameter: subequal or more (0); less (1) than mid-shaft anteroposterior diameter of the humerus. (Modified from Rauhut 2003; Wilson et al. 2003).
279): Humerus, distal condyles, position: distally placed (0); anteriorly placed (1). (O'Connor 2009).
280): Humerus, distal condyles, number: two distinct (0); one single (1). (Holtz 2000). 
281): Humerus, proximodistal length: subequal or more (0); less (1) than 3/5 of the length of the femur. 
282): Humerus, distal condyles, shape: broadly convex or hemispherical (0); proximodistally depressed, flattened (1). (Modified from Wilson et al. 2003).
283): Humerus, distal epiphysis, mediolateral width: less than (0); more than (1); 3/2 of mid-shaft humeral width.
284): Humerus, medial epicondyle, development: not wider than the humeral distal condyles (0); hypertrophied, proximodistally expanded (1). (Modified from Zanno 2010).
285): Humerus, anterior surface, "transverse groove" placed proximally to the humeral bicipital tubercle, develepoment: absent (0); present (1). (Modified from O'Connor 2009).
286): Ulna, bicipital insertion: slightly developed scar (0); marked tubercle (1). (Modified from O'Connor 2009). 
287): Ulna, olecranon process, proximodistal length: less (0); more (1) than 1/4 of the length of the ulnar shaft.
288): Ulna, radial facet, development: rounded facet (0); triangular suture (1).
289): Radio-ulnar distal syndesmosys: absent (0); present (1). (Holtz 2000).
290): Radius, mid-shaft width: more than 3/5 (0); less than 3/5 (1) of the mid-shaft diameter of the ulna. (Modified from Senter 2010). 
291): Radius, proximodistal length: more than (0); less than (1) 3/5 of the proximodistal length of the humerus.
292): Manual phalanx P1-III, length: more than (0) less than (1) 3/5 of the proximodistal length of manual phalanx P1-II. 
293): Pisiform, shape in dorsal view: small and discoidal (0); large and subtriangular (1). (Modified from O'Connor 2009).
294): Distal carpals: proximodistally uncompressed bones with distinct articular surfaces (0); discoidals (proximodistally compressed) without distinct articular surfaces (1). (Modified from Holtz 2000).
295): Distal carpals 1 and 2: distinct (0); fused into a single wide laterodistal carpal capping both mcs I and II (1). (Modified from Rauhut 2003). 
296): Mc II, proximodistal length: no more (0); more (1) than 5/2 the mediolateral width of its distal articular surface. Ordered. (Modified from Rauhut 2003). 
297): Mc I, shape in proximal view: broad trapezoid with rounded medial side (0); narrow triangular, with sharp dorsomedial edge (1). (Modified from Rauhut and Xu 2005). 
298): Distal carpal 5: present (0); absent or unossified (1).
299): Mc I, proximal surface, medial half contacting the distal carpals: present (0); absent (1). (O'Connor 2009).
300): Mc I, lateral surface, extent of the articulation for Mc II: proximally reduced to the proximal third of the bone (0); distally expanded over the proximal third of the bone (1). (Modified from Rauhut 2003).
301): Mc I, proximodistal length: more (0); less (1) than 3/5 of the length of Mc II.
302): Mc I, minimal mediolateral diameter: more than (0); less than (1) � of the proximodistal diameter of the same mc. (Modified from Rauhut 2003). 
303): Mc I, laterodistal condyle: subequal in proximodistal extension (0); proximodistally more elongate (1) than the lateromedial condyle. (Rauhut 2003).
304): Mcs, distal end, extensor pits: poorly developed (0); deep and well developed (1). (Rauhut 2003).
305): Manual phalanx P1-I, lateral surface, proximodorsal process, development: poorly developed (0); pronounced (1). (Modified from Sereno 1999).
306): Manual phalanx P1-I, ventrodistal (flexor) fossa: absent or shallow (0); present and deep (1). (Sereno 1999). 
307): Manual phalanx P1-I, mediolateral diameter of mid-shaft relative to mid-shaft diameter of the radius: more than (0); less than (1) 1/2. (Modified from Senter 2010). 
308): Manual phalanx P1-I, proximodistal length: no more than 3/2 (0); more than 3/2 (1) of Mc I length.
309): Manual ungual I, proximodistal length: less than (0); more than (1) manual phalanx P1-I length. The proximodistal length of the unguals is defined as the length of the segment connecting the proximodorsal border and the distal tip, in lateral view.   
310): Mc II, medial side in dorsal/ventral view: mediolaterally expanded proximally (0); mediolaterally unexpanded proximally (1). (Rauhut 2003).
311): Mc II and distal carpals, relationships in adult: unfused (0); fused, suture obliterated (1).
312): Manual digit I (P1-I + P2-I), proximodistal length relative to manual digit II (P1-II + P2-II + P3-II): longer (0); shorter (1). 
313): Manual phalanx P1-I, proximodistal length: less than 5 times (0); more than 5 times (1) the mediolateral width at midshaft of the same phalanx. (Senter 2010).
314): Manual digit II (P1-II + P2-II + P3-II), proximodistal length: less than (0); more than (1) 4/5 of proximodistal length of the humerus.
315): Manual phalanx P1-II, lateral shelf: absent (0); present (1). (Modified from Senter 2010; O'Connor 2009). 
316): Manual phalanx P2-II, proximodistally length: subequal or shorter than (0); longer than (1) manual phalanx P1-II.
317): Manual ungual II, proximodistal length: less (0); longer (1) than 3/5 of manual phalanx P2-II.
318): Mc II-III, proximal end, Intermetacarpal suture: open (0); fused (1).
319): Mc IV, shape in dorsal/ventral view: mediolaterally expanded proximally (0); mediolaterally unexpanded proximally (1).
320): Mc III, shape in proximal view: quadrangular (0); subtriangular, wider ventrally than dorsally (1). (Modified from Rauhut 2003).
321): Mc III, proximal end, mediolateral diameter compared to mid-shaft diameter: wider (0); subequal (1). (Modified from Holtz et al. 2004).  
322): Mc III, mediolateral width of mid-shaft: more than (0); less than (1) 3/5 of mc II mid-shaft width . (Modified from Holtz 2000).
323): Mc IV, mediolateral width of mid-shaft of Mc: more than 1/2 (0); subequal or less than 1/2 (1) of mid-shaft diameter of Mc II. (Modified from Holtz et al. 2004). 
324): Mc III, proximodistal length: more than (0); less than (1) 3/4 of Mc II.
325): Manual phalanx P2-III, proximodistal length: more (0); less (1) than 1/2 of manual phalanx P1-III.
326): Manual ungual III, proximodistal length: longer than 3/4 (0); less than 3/4 (1) of manual ungual II. 
327): Manual phalanx P2-III, proximoventral heel: absent (0); present (1).
328): Manual phalanx P3-III, proximodistal length: subequal to or less than (0); longer than (1) the sum of the preceding phalanges. (Modified from Holtz 2000).
329): Mc IV, proximodistal length: more than (0); less than (1) � of Mc II length. (Modified from Holtz et al. 2004).
330): Manual digit IV, phalanx P1-IV: present (0); absent (1). Inapplicable in taxa lacking Mc IV.
331): Mc V: present (0); absent or unossified (1).
332): Manual unguals II and III, transversely expanded proximodorsal lip distinct from rest of dorsal margin: absent (0); present (1). (Modified from Senter 2010).
333): Manual unguals, flexor tubercles, dorsoventral diameter: less (0); more (1) than 1/3 the depth of the proximal articular surface. (Rauhut 2003).
334): Manual unguals II-III, shape in lateral view: straight or slightly curved ventrally (0); distinctly curved ventrally (1).
335): Sternal plates: unfused (0); fused (1).
336): Sternum, anterior margin of the paired sterna, shape in ventral/dorsal view: concave to straight (0); distinctly convex (1). (Modified from O'Connor 2009). 
337): Sternum, articular facet for coracoid (conditions may be determined by the articular facet on coracoid in taxa without ossified sternum), position: anterolateral or more lateral than anterior (0); almost anterior (1). (Senter 2010).
338): Sternum, posterolateral processes: absent (0); present (1). 
339): Sternum, paired posteromedial processes, development: indistinct (0); distinctly elongate (1). The lateral margin of the posterior sternal fenestrae � when present (Char. # 903) � is considered formed by the posteromedial process. 
340): Sternum, posteromedian process in taxa with posteriorly acuminate sternum, proximodistal length: no more than (0); more than (1) 3/2 of its proximal mediolateral width (0).
341): Clavicles, interclavicular angle: more than (0); less than (1) 70�. (Modified from O'Connor 2009).
342): Clavicles, fusion (furcula): absent (0); present (1).
343): Third sacral vertebra: absent (0); present (1).
344): Sacrum, ribs, central articulation, anteroposterior extent: on a single centrum (0); on two centra (1). (Nesbitt 2011; modified from Brusatte et al. 2010).
345): Sacral vertebrae, posterior central keel: absent (0); present (1). (Modified from Holtz 2000; Senter 2010). 
346): Sacral centra, mediolateral width of the middle (primordial) sacral vertebrae relative to the width of the remaining sacral centra: not wider (0); wider (1). (Modified from Holtz 2000; Wilson et al. 2003).
347): Sacral vertebrae, pleurocoels: absent (0); present (1).
348): Sacral ribs, lateral surface: slender (0); dorsoventrally hypertrophied, covering almost the entire medial surface of the iliac blades (1). (Modified from Rauhut 2003).
349): Sacral vertebrae, posteriormost transverse processes, shape and inclination: short and laterally directed (0); elongate and postero-laterally directed, with their distal extent placed posteriorly to the posterior plane of their centrum (1).
350): Sacral neural spines: unfused (0); fused into a lamina (1). (Holtz 2000).
351): Caudal vertebrae, median and distal centra, mediolateral width of the distal articular surface: less than (0); more than (1); 3/2 of the dorsoventral diameter of the same articular surface. (Modified from Rauhut and Xu 2005).
352): Caudal vertebrae, number: more than (0); no more than (1) 27. (Modified from Holtz 2000; O'Connor 2009).
353): Caudal vertebrae, middle neural spines: present (0); absent (1). (Modified from Holtz 2000).
354): Caudal vertebrae, chevrons, middle elements, anteroventral process: absent (�L-shaped� chevron) (0); present (�T-shaped� chevron) (1). (Modified from Holtz 2000). 
355): Caudal vertebrae, chevrons, middle elements, anteroposterior length: less (0); more (1) than 3/2 centrum length. (Modified from Holtz 2000; Zhou and Zhang 2002). 
356): Caudal vertebrae, ribs, number: more than (0); no more than (1) 11. (Modified from Holtz 2000).
357): Caudal ribs, shape of the anterodistal margin in dorsal/ventral view: unenxpanded (0); anteriorly expanded (1). (Modified from Carrano and Sampson 2008).
358): Caudal vertebrae, anterior neural arches, ventral rib laminae: absent (0); present (1). 
359): Caudal vertebrae, anterior neural arches, hyposphene: absent (0); present (1).
360): Caudal vertebrae, anterior centra, shape: cilindrical (0); box-like (1). (Rauhut 2003). 
361): Caudal vertebrae, distal neural arches, longitudinal groove on the dorsal surface: absent (0); present (1). (Modified from Senter 2010).
362): Caudal vertebrae, anterior centra, longitudinal groove on the ventral surface: absent (0); present (1). (Holtz 2000; Rauhut 2003). 
363): Caudal vertebrae, median centra, proximodistal length: less than (0); longer than (1); 3/2 of the length of the proximal posterior centra. (Modified from Holtz 2000).
364): Caudal vertebrae, anterior centra, morphology: amphyplatan/amphycoelous (0); distinctly procoelous (1).
365): Caudal vertebrae, anterior centra, shape of the ventral surface: flattened or slightly convex medio-laterally (0); strongly constricted medio-laterally or keeled (1). (Modified from Rauhut 2003).  
366): Caudal vertebrae, median prezygapophyses, anteroposterior overlap on preceding vertebra: less than (0); more than (1) centrum length. (Modified from Holtz 2000).
367): Caudal vertebrae, anterior and middle neural spines, shape of the anterodorsal margin in lateral view: straight (0); concave (1). (Modified from Rauhut 2003).
368): Caudal vertebrae, median neural spines, shape in lateral view: taller than long (0); longer than tall (1).
369): Caudal vertebrae, accessory neural spine (or spur) placed on anterior end of neural arch: absent (0); present and distinct (1). (Modified from Rauhut 2003).
370): Caudal vertebrae, posteriormost centra, fusion (pygostyle): absent (0); present (1).
371): Caudal vertebrae, length of the tail: longer than 5/2 of the length of the femur (0); less than 5/2 of the proximo-distal length of the femur (1).
372): Caudal vertebrae, centra, pleurocoels: absent (0); present (1). (Holtz 2000; Maryanska et al. 2002).
373): Caudal vertebrae, transition point in tail (transition between the morphologies of the anterior and posterior regions of the tail): gradual (0); localised in a restriced portion of the tail (1). (Modified from Gauthier 1986). 
374): Caudal vertebrae, proximal and median ribs, inclination in anterior/posterior view: laterally directed or slightly dorso-laterally directed (0); strongly dorso-laterally directed (1). (Canale et al. 2008). 
375): Caudal vertebrae, posterior chevrons, distal forking: absent (0); present (1). (Modified from Senter 2010).
376): Ilium, ischial articulation in adult: unossified (0); ossified (1). (Modified from Tykoski 2005).
377): Ilium, preacetabular process, anteriormost extent: placed posteriorly (0); placed anteriorly (1) to the anteriormost extent of the pubic peduncle of the ilium.
378): Ilium, antero-posterior length: less than 3/5 (0); longer than 3/5 (1) of the proximodistal length of the femur.
379): Ilium, acetabulum, shape of the ventral margin in lateral view: straight or convex (0); concave (1). (Modified from Gauthier 1986).
380): Ilium, supracetabular shelf covering the anterodorsal margin of the acetabulum: absent (0); present (1). (Modified from Tykoski 2005).
381): Ilium, lateral horizontal supracetabular crest, development: slightly developed dorsal lip of the acetabulum (0); prominent (1). (Modified from Holtz 2000). 
382): Ilium, lateral vertical crest dorsal to the acetabulum: absent (0); present (1). (Rauhut 2003). 
383): Ilium, supracetabular crest, posteriormost extent: placed anteriorly (0); dorsally (1) to the ischial peduncle of the ilium. 
384): Ilium, dorsal margin, shape in lateral view: straight to convex (0); concave at mid-length (1). (Modified from Holtz 2000; Carrano and Sampson 2008).
385): Ilium, preacetabular process, ventralmost extent: dorsal to (0); at the same level of (1) the iliopubic facet.
386): Ilium, postacetabular process, lateral surface: less (0); more (1) than half supracetabular surface. 
387): Ilium, preacetabular process, anterodorsal concavity in lateral view: absent (0); present (1). (Modified from Rauhut 2003). 
388): Ilium, pubic peduncle, shape in lateral view: straight to convex (0); concave, with an anterior lip at its ventral margin (1). (Modified from Rauhut 2003).
389): Ilium, pubic peduncle, distal surface: single (0); double, with a pronounced kink between the anterior surface facing almost entirely anteriorly and the posterior surface facing ventrally (1). (Modified from Carrano and Sampson 2008; Rauhut 2003).
390): Ilium, pubic peduncle, anteroposterior diameter: less than (0); subequal to or more than (1) the anteroposterior diameter of the acetabulum.
391): Ilium, ischial facet, anteroposterior diameter relative to the anteroposterior length of the pubic facet: subequal to longer (0); shorter (1).
392): Ilium, border formed by the anterior margin of the pubic peduncle and the posteroventral margin of the preacetabular process, shape in lateral view: wide concavity, describing an arch broader than 35� (0); anteroventrally oriented cleft, describing an arch narrower than 35� (1).  
393): Ilium, pubic peduncle, orientation in lateral view (when the ilium is oriented with its anteroposterior axis horizontal): anteroventrally directed (0); posteriorly directed (1).
394): Ilium, pubic peduncle, dorsoventral depth: subequal or less than (0); deeper than (1) the dorsoventral depth of the ischial peduncle.
395): Ilium, processus supratrochantericus placed along the dorsal margin, at the level of the ischial peduncle: absent (0); present (1). (Novas 2001; Norell et al. 2001; Calvo et al. 2004).
396): Ilium, pubic peduncle, distal surface, anteroposterior length: less than (0); more than (1) 2 times its mediolateral width. (Modified from Rauhut 2003). The same condition may be inferred from the proximal surface of the iliac peduncle of the pubis in specimen lacking the pubic peduncle of the ilium.
397): Ilium, postacetabular process, dorsal margin, orientation in lateral view when the sacral column is horizontal: subhorizontal, distinct from posterior margin (0); posteroventrally directed, confluent with posterior margin (1). (Modified from Carrano et al., 2002; Makovicky et al., 2005).
398): Ilium, preacetabular process, anteroposterior extent: not longer (0); longer (1) than the postacetabular process. Ordered. (Modified from Holtz 2000). The posteriormost extent of the preacetabular blade is defined at the level of the anterodorsal margin of the pubic peduncle of the ilium; the anteriormost extent of the postacetabular blade is defined at the level of the posterodorsal margin of the ischial peduncle of the ilium.
399): Ilium, preacetabular processes, orientation in dorsal view: subparallel (0); anteromedially directed, contacting the neural spines of the anterior sacrals (1). (Modified from Holtz 2000; Zanno 2010). 
400): Ilium, postacetabular process, anteroposterior length: less than (0); more than (1) its proximal dorsoventral height.
401): Ilium, postacetabular process, ventral margin, orientation in lateral view: posterodorsally to subhorizontally (0); posteroventrally (1) directed.
402): Ilium, postacetabular process, shape in dorsal view: posteriorly directed (0); posterolaterally directed (1). (Senter 2010).
403): Ilium, postacetabular process, fossa for the origin of the M. caudifemoralis brevis: very reduced anteroposteriorly (0); prominent, anteroposteriorly elongate (1). (Modified from Langer and Benton 2006). 
404): Ilium, preacetabular process, fossa on the lateroventral margin: very shallow, indistinguible from the rest of the blade (0); present as a marked concavity between the anterior margin of the pubic peduncle of the ilium and the ventral margin of the preacetabular blade (1). (Modified from Holtz 2000).
405): Ilium, postacetabular process, medioventral shelf, anterior half, lateral esposition: absent (0); present (1). (Modified from Carrano et al. 2002). 
406): Pubis, proximoanterior margin, shape in lateral view: straight, absence of marked anterior espansion of the iliac peduncle relative to the shaft (0); markedly convex proximally, iliac peduncle expanded anteriorly (1).
407): Pubis, shaft, shape in lateral view: straight to anteriorly concave (0); posteriorly concave (1). (Holtz 2000).
408): Pubis, anteroposterior diameter at mid-shaft: more than 1/5 (0); less than 1/5 (1) of the proximodistal length of the pubis.
409): Pubis, distal foot, posterior process: absent (0); present (1). (Modified from Holtz 2000).
410): Pubis, distal surface, shape in distal view: subtriangular, anteriorly broader (0); quadrangular, with subparallel lateral margins (1). (Modified from Rauhut; 2003).
411): Pubis, distal foot, anterior process: absent (0); present (1). (Modified from Holtz 2000). 
412): Pubis, ischial peduncle, obturator perforation: present as foramen or notch (0); solid bone with no distict perforation (1). (Modified from Holtz 2000).
413): Pubis, ischial peduncle, obturator perforations, number: zero or one (0); two (1). (Modified from Rowe and Gauthier 1990). (Tykoski 2005).
414): Pubis, medial contact between hemipubes, proximodistal extent: extended for more than (0); for less than (1) 1/3 of the proximodistal length of pubis. (Holtz 2000; O'Connor 2009).
415): Pubis, distal contact between the hemipubic bones (pubic symphysis) in anterior view: present (0); absent (1).
416): Pubis, pubic apron, median perforation: absent (0); present as a fenestra (1). (Modified from Holtz 2000; Rauhut 2003; Makovicky et al. 2005).
417): Pubis, angle between the proximodistal axis of the proximal half and the anterior direction of the anteroposterior axis of the sacral column: less than (0); more than (1) 120�. (Modified from Holtz 2000; O'Connor 2009).
418): Pubis, supplementary ischial contact placed distally to the acetabular region: absent (0); present (1).
419): Ischium, anteroposterior diameter at mid-shaft: more than 1/5 (0); less than 1/5 (1) of the proximodistal length of the ischium.
420): Ischium, shape in lateral/medial view: straight (0); posterodorsally concave at the level of the obturator process (1). (Modified from Senter 2010).
421): Ischium, proximodistal length: subequal to or more than (0); less than (0) 3/5 of the proximodistal length of the pubis. (Modified from Holtz 2000).
422): Ischium, proximodorsal process (dorsal process placed close to iliac peduncle): absent (0); present (1). (Modified from Forster et al. 1998).
[truncated: 203,763 more chars]
