# Supplementary material for: The body plan of Halszkaraptor escuilliei (Dinosauria, Theropoda) is not a transitional form along the evolution of dromaeosaurid hypercarnivory
Source: PeerJ. 2020 Feb 25;8:e8672. doi: 10.7717/peerj.8672 (PMC7047864; doi:10.7717/peerj.8672)
Supplement: Supplemental Information 2 — Data matrix in tnt format describing the state distribution of 1807 character statements among 185 operational taxonomic units. Character list in Supplemental File 1. [file peerj-08-8672-s002.txt]

nstates 2; 
xread 
1807 185 
Herrerasaurus    1000000000001000010010001000000100100000100000000000000001100110110?000010000000000100000000000101????0000000001000000100?0?000000???0?????0001010010000000001000?0100100010?0010010??0000000?01100001010010001100000000001000000000?10100000000??100?00101110010001?000000?0000000?00001000000??000?00100100001000001010000101000100001100001?????????00?01000000000??00000000000001?0000101010010000100100?00000010001?1?000100010?000100001000110100?0000000010?0?0000000000?00000?0100000100000100001000010?0000100?0?00????????000000000?10100?00000010?0?101010000?00000000?100?0?0000000000?000000000?00000000?0000000?00010000000?000000???010?000?0000000?000001000??10?00000?00110????00?0?01?0?001000000000000001??000?0111??????00????0001?00?000?001110000010??01?0??0100100000000?00001???0?01?0000?000000?00000000?0?010?0??0000010010?000000000?1000??0000000??100?00000000?100000???00?0001000000000000?0???001000000???0?1?0000?001000?000000?0?0?0?????????000000000000000?0?00?000000000000000000?0???100?0?000?010?0?10000?00?00??00?0??0?0?0?0?110???????0?0?0?0000010?100???1000??00??0000???0?0?000????000?00??0100???0?0???????000000?1000????00?00???0??0???0??00000?000??0?00??0??????0??????????????0??0????0????0??00000000?0000000?001?0?00??0?1000000?000000??0?????0???????0???000000?0000?00000000000?00?000????0?????000000?00000?00??0????10000000011?0111100??00000000000????0000000?000??????00??0???000???0?000?00000??00?0???0000000?0?0??00??0000100?00?000000010000?0?0??0??????0?00?000?000?01?010000000000?00??000000?0000000000?01?00?0000??0??000???0?01?01?0???000??0??0?1???0??1????0?00??????0???????0??0??0??00????????00?0?0??00??0??????????0?0?00?00?0?0?????0??????0??00??100????????01?0000100?0???000000?0000?0000?000000000?000000000??00000??0??0?0???000000000000?0?10?010?00?0?0?00??0?0??0???001110??00???????0?0?0 
Acheroraptor     ????????????????????11?????00?0??0?0??1?1??0????????????????????????????????????????????????????????????????????????????????????????????????????????00?010000?000?0?0?0000???????0???????????????????????????????????????????????????????????????????????????????????????????????????????????????????????????????????????????????????????????????????????????????????????????????????????????????????????????????????????????????????????????????????????????????????????????????????????????????????????????????????????????????????????0?????????0???0???????????????????????????????????0??????????????????????????0????????????????????????????????????????????????????0??????????????????????????1??0???????????????0????0???0????????????0?10???????00????????????????????00???0???????????????0??0??????????????????????????????????0???????????1???0??????????00??????????????????0?????????????0??????????1?????????????????????????????0?1??????????????????????????????0???01?0????????0????????????0???????????????????????????????????????????1???????????????????????????????????????????????????????????????????????1??????????????????????????????0????????????010????????????????0???????????????????1????????????0?????????????????????0??0????0??????????????????????00?????????????????0?????????????????????????????????????????????????0????0????????????1??????????????????????????00??0????0??????????????????????????????????????00???????????????0?????????????101?????????11????????????????????????????????????????????????????????????0??????????00??0???????????????????????????1???????????????????????????????????????????????????0??????????0????????????????????????????????????????????0?000?0??????????????????????????0???????????0????????????00??????????????????????????????????????????????????????????????????????????????1?????????? 
Achillesaurus    ????????????????????????????????????????????????????????????????????????????????????????????????????????????????????????????????????????????????????????????????????????????????????????????????????????????????????????????????????????????????????????????????????????????????????????????????????????????????????????????????????????????????????????1??????????????0?0011???0??0?0?01?100?0??????00000?01?1?11000????????????????????????1???1???????????????????11?00???0011?01??????00???0??0010????0?1?????????????????????????????????1?????????????????????????????????0??????????????0?0?00?????????????0?????0??????????0??????????0????0???????????????????????????????????????????????????????????????????????????????1?????????????????????????????????????????????????????1?????????????????????????????????????0????????????????????????????????????????????????????????????????????????????????????????????????????????0??????0??????????1??00?0????????????????????????????????????????????????????????????????????????????????????????????0???????????????????????0???????????????????????????????????????????????????????????????????????????0????????0???????????1???????????????0?????????00??????????????0?????????????????????????????????????????????????????????????????????????????????????????????????????????????????????0????????????????????????????????????????????????0????1????????????????????????????????????1????????????????????1???????????????0??????????????????????????????????0???????????????????????????????????0???????0?????????????????????0?????????????00?????????????????????????????????00???????????????????????????????????????????????????????????????????????????????????????????????????????????????????????????????????????????????????????????????0????????????????????????????????????????????????????????????0???? 
Achillobator     1???????????????0???11?0?????000?000011?0??0????????????????????????????????????????????????????????????????????????????????????????????????????????????10???0000?0?0????????????????????????????0?0?????????0010?1100?10010???00101??010????10???110????01?100000100001001000??????????????????0??????????????000??1???0??????10???????????11????????????????0??11????00??0?00?0??1??10111000000100011000?110?11?1100011?11000000100?01101101100101010?0100?00?0?010110?????????1?11??????0?0?0??0?1?1?11?00?0??????1?1????????????00?010??????1??1???0?????1?1???????0??1?0?1?01???????0??1?0010?00???1?????0??10???????0001????0?1?????????00??1110?????0?0?????????????1??1?????????0?1?????0???????1??01??0??0?00???0????????0??????0??????????0?????0???????1???????100???0????????11??????????00???????1???1????1????0?????0????0???????????????????0????0?????00??????0???????0???0?????00??0?0?0??????????1?????????00?00??00??00?00??0?0???0???????0??0???????????????????????????0?????1??????????????????????????????1????0????????1????????0??0?0???0????1??????????0????????????1????1??1?????????????????????????00?00??0?001????????????10????1?0??????0???0?????0??001??00?0???0???????1??????0?0??1????????????0?????????????0????????????0??0?0?????0??01????????????????????????????????????????????????0???????0??0???0????????????????????????????????????????????1???????????11??????0??????0?0??0?????0???00????????0????1??0????????????????0?10??0?????00???0?0100?0?1?1????1??0?????0???????0?????????????0???????0????????????0?0?0???000000??0????????0???????0???????????????????????0?????????????????1???1??1010???????????0??1???????????????????????????????????????????????????????????0?????0????????????????????????????????????????????????????????????????0?????????00??????????????????0????????????0?????0???????????????????????????? 
Adasaurus        ?????????????????????????????????????????????????????111010010?11?????011?0???1?0??1??10000?000?0?0??00??0?????1????011?1?01????????1??????????????????1????????????????????0??1????????00011?01?0???1????1??1?1??00????1?1?1???1?0???00???0?10???1?00???0???00?0??0?????01?00????????????????????????????????????????????????????????????????0?1?????1?0?1???????1?????0????1??10?????01?1000?001010110010?00?101110?011?1??00110??100?0?0?????01011?0??10??0?1???????0?0?????????11????1111?101?0??0001??0100?001101011010??????????0????01???1???0??????????01??0???1??1????1???0????10????001???????1????0???10?????00001???????1??000??000?0?11???????000???0??????11????10?0???1??????????00?????????0???????????????????????1????00????????????????????00????1??????????????0?????1????0??0??0??????0?0??????0?0?????0??0??0?1??1?????????????????0??0??10????????????????????????0????1???????????1?010???????0??1??????????????0??1?0?01?????????1?????????0?????????1??????0??????0????????0????00??????????????0?0???0???1??????0????0???????????0?0???????1?????1??0???????1??????1???????????0???????????0000???????0????0100???0??????????1??0??1????????0??00??????????1??????1??0???????1???????????1????????????0???????????????????0?0?????????????0??????????????????0???0?????????????????????????????????????0?00?0???????????????0????0?0????????1??????0????0????1?0??????????10??0??1???0????????000????????110??????????1??????????????????????0????????00???010??????001?????1?1????????0????0?0?????0???????????????0???????????????01????001?10?1??????????????0??????0??????????????1????11???0???????1?1??????0001?0?????????1??1????????????????00????????????????????????1???????00??????????????????????0???????????0????????????????????11100000???????0?????????????????0???????????????????0??????????0?0?????0??1????????????????????0???? 
Albertonykus     ?????????????????????????????????????????????????????????????????????????????????????????????????????????????????????????????????????????????????????????????????????????????????????????????????????????????????????????????????????????????????????????????????????????????????????????????01?0?????????????????????????????????????????????????????????????????????????????????????????????????????????????????????????????????????????????????????????????0????1?11?0????????????????????????11???0??????????????????????????????????????????????????????????????????????0??1????????????????1?0?????????????????????????????0??????????????????????????????????????????????????????????0?1???00????????????????????????????????????????????????????????????????????????0?????????????????????????????????0????????0??????????????0?????????????????????????????????????????????????????????????????????????????????????????????????????0??????????????????????????????????0???1??????????????????????????????????????????????????1??????????0??1????????0???????????????????????1??????????????????????????????????????????????????????????0???????0???????????????????????????????????????????????????????????????????????????????????????????????????????????????????????????????????????????????????????????????????????????????????????????????????????????????????????????????????????????????????1??????????????????????1????????????????????????????????????????????????????????????????????1??????????????????????????????????????????????????????????????????????????1???????0?????????????1?????0????????????????????????????????????????1?????????????????????????????????????????????????????????????????????????????????????????????????????????????????????????????????????????????????????????????????????????????????????????0???????????????????????????? 
Albinykus        ???????????????????????????????????????????????????????????????????????????????????????????????????????????????????????????????????????????????????????????????????????????????????????????????????????????????????????????????????????????????????????????????????????????????????????????????1????????????????????????????????????????????????????????????????????????????????????????????????????????????1??1???????1???????????????????????????????????????0?1???????????0??1?????????101?00011??10011?0110010111110111?????????????????????????????????????0??0???????0???????0??????????00???1????????????????????0???????????????0???001?0????????????????0???????1????1??0??????????????00????????????1?????????????????????????????????????????????????????1??????????????????????????????????0??????????????0????????1?????????????????????????0?????????????????????????????0???1?????????????????????????????????????????????????0??????????????????????0?????????????????????????????????????????????????1?????????????0????????????????????????11????????????????????????????????????????0??1??1?????????????????????????????????????????????0???1????????????????????????????????1?????????????????0????????????????????????????????????0???????????????????????????????????????????????????????????????????????????????????????????????0??????????????????????????1?????????????????????????1???????????????11??????????????????????????????????????????????????????0??1?????????????????1??????????????????????????????????????????????????????????????????0??????????????0?????????????11??????????????????????????????????????????????????????????????????????????????????????????????????????????????????????????????0????????????????????????????????????????????????????????????????????????????????????????????????0??0????0???????????????????????????? 
Allosaurus       100000010000110101001100100100001001001010100010000010111110010001?010011000000000110000100000010100010010010000000111111000010110000101010100101001000010000000000010001001010100010011000010111110110111101001001100010010001000010101000000010010000000111001010100010011000000100000101000000001?0100101101100011001000110?101?00101??1001??????011100000100000000001100001010001000111011101100011101000001001111011010000100100100111001101100111000001101?0110110100011101100111110001000010000001?100100101100000110????????00001000011001001000001001?10110100000000000111010000000110000?00000000000011000000000000000010100000000000001111100100100100010000011010?1000100010011000000000?0101?000100000000000011??001001110000000001000001000?00110111111000110001000101001011100010010000000000?0000011100000010100000000001011000010011011000010100000?000100000?101000110100011000000000?000000000100000110000000001000??00?000000100000?01100000001?0????????00010000010100011011000000000001000000000011000000001001110001000000000?0010?0000001000011000000??0000000010011001000010010000001000100001000000100000000?00000?00100000000100000?1000001?00001?00000000?10?000100001000010000000000000000000100000001100001010?0000010000010000000000000000?0101000010?00?000000001?0000000000???00?00111010?00100000000?000?00??0?0????0000?001000010000000000110000000111000?001?000101000000000000000?00000??0???0000000?0001?000000000000000000110000000000000000??000010100010100001100000100100?00??000001101101000??011000010000?01000000000000000000000??0000000?00000000000000000000100100100?0?10??000???011?10??00??10110?1000000000010?000000000?1000000?0000001000010?0000000?1?00??000000?0010000001000111011010000?0110000?000011?0?000000000110000000?0000001000?00000?00000?000000010100011??0?1000100000000000?00000?000010???0001001???0100110
Almas            ?01010?1?0?0001?0?00?100?000??001?010010000000010010?101001010?1110????0??0?1??1?0??????000?1???????????????0?????????1???1???????11??????????1?????000011000011???0???000???????????????????????????????????????????????????????????????????????????????????????????????????????????????????????????????????????????????????????????????????????????????0??????110????1??10?0?????01???1??????00??????00????????????001???100?10010000?0101???????1?1????0???0????10?1???1???????011?????00??0???1011?????1????1???????????????????0??????10??????00??01???01?0????0?11???????1?????????0???????????????0???0?????????????0????0?????????0?0?00??1????????0????????0??????0?????????0????????????????1??0????????0?????00????0????1?????????0????????????000?01????1??????????????0?0???1?0??0?????01???0???????????????????1?1???????0???????0??0????????0???00?????1?????????0???????????????010?0?00001?0???????01???????????????????0???????1?0????????00??0?????????011????0??0?0??????0????0??0?0??00??????0??????????????1??0???1????????????????0?0???????0??1???0???0??????????0????0????1??????????????????0?0??????????1??1?????????????????10????????0???????0?????0????????0???0??????????1???????0?????1???1??1???????????????????????????0??0????00?????????????????????00??0???????????????????????????????????0??????????????0????????????0???????00?????????0?0?00???????????????????????1?????????????0??????????0?????????????0??????0????????????????01??????????1??00????????0011??0???????0?????????????????????????0????????0?0??????0?????0?0??1???0????0????????0?????????????????????1????1?????????0????????????????????????????????????????????0??????0??0?????????????????1????????????0???0???????????????0????????????????0????????????0???????????00?0????00???0????????????????????????????10??1???????????????0??0?01?????????????????????? 
Alnashetri       ?????????????????????????????????????????????????????????????????????????????????????????????????????????????????????????????????????????????????????????????????????????????????????????????????0?????????????????????????????????????????????????????????????????????0????????????????1?1???0?????????????????????????????????????????????0?0?????????1?????????????????????????????????????????????1???????0??????????????1??1???????????????01000????????1???????11?10??00011??11?????00??00?10?10101??00?????????1??????????????????????????01????????0????1??????????????10??????????????0?0??1??????????0????????0?????????????????????0??????????????????0???????????????0??????????????0???????????????0???????????????0??1????????????????????????????????1??????????????????????????????????????????????????????????0??????????0?????????????00?????????0?????????????????????0?1???????????????????????????????????????????????0??1???????????1???????????????????????????????????????????????????????????????????0???????0?????????1???????????10??????????????1????????1?1???????????????10????????????????????????0??????????0??????????????0???1???????????0????????????????0???0??????????????????????????????????????????????????????0????????????????????????????????????????????????????????????????????0??????????????????????????0????????????????????????????????????????????????????1???????????????0?????10??????????????0?????????????????????0?????????????00?????????????????1???????????????0??????????????????????????????????????1??????????????????????????0?????????????10??????????????????????????????????????0?????????1??1??1???0???????????????????????????????????????????1????????????????????????????????????????????????????????????????????????????????????????????????????????????????????????0???????0???????????????????????????? 
Alvarezsaurus    ?????????????????????????????????????????????????????????????????????????????????????????????????????????????????????????????????????????????????????????????????????????????????????????????????0?0???????????10000000?100??0????01??????????????????????1?100??????0?00????0?????????????????????????????????????????????????????????????001????????1?1000??00???????0001110??0?001??011100000010?00000??0?0111?100????????????????????????11001000???????0????????11??0???1?01?01?1111?00?10?010???0010?01000????100?01???????????1??????????????????????????1???????????0?1?11?0??????????00???0????1??????1??01????0?0??0???00?0????????10?0???0??????0?0???0????????????1?????????0?????0?0??????????0??0?0??????????????????1???????????????00???????????????1??????0?????????????1??????????????????????????????????1??0?01?????0????????????????0?????????0??????????????????????????????0010???????????????????????????0?????????0?????????0????1??0??????0???????????????????????0?1?????0?0?????????????1?????????????????1?????????0???????1????00???0????0??0??????0????????????0????????1?00??????????????????????0???0?0??01?000???????????0???????????1??????????0???????0????????????????????1?0?????????????????????????????????????0??????????0?????????????????????????????????????????????????????????????????0??0???????????????0??????????????????????????0??????????????????0??????1????????0????????0???10?????????????1???????????????????000??????????0???000????????????????1???????????????0??????????00??????????????????????01?00????000???????????0???????0?0????0??????????????????????????????????00?????00???????????0????1??????0??????????00??????????????????0??????0??????????????????????????????????????????????????????????????11000000???????0??00??????????????00????????????????????????????0?0????000?????????????0????????0???? 
Alxasaurus       ????????????????????????????????????????????????????????????????????????????????????????????????????????????????????????????????????????????????????0??101000?010?110??011???????0???????????????0?0???????????1???00???1??????????1?0?00000?0?1??10??0?00111?????????????1?0?00101?0010?01???0??????001??011010??0??1???????0?111?1??????110?????????1?001??0?????0???01????0??0???????1???0???0?????????1????0?0??????????????????????0??????1?1???????10??0?00?0??????0??????????????????????0?0?0?0????????0?????????????????????0???0????????????????1???????????0????????????????????0???????????????0???0??0???0????0???0?1????????????0??????????0?????000???0?0??0??????01????001????????0???1?1??010????????????????0?????????????????????1??0??????????????????010????????0?????????????0????001???11???????0??????0??0???00????????0????????????1?00??????????????????????1????????????????????????????000?????????0????00?????????????0?0???0?000????????????????0?1?????????????0?????????????????????????????????????????????00??????????0?0??????0???1?????????0??????0???????????????????????0??1??????????????0??????0??01??000?00???010???0????????????????????????????????????????????0?0???0?1?????????????????????????????????????????????00??????0????01?????????0????0??????????????11??????????????????????0???????????????????????????0??????????????0?????0??1????????????0?????0?????????0??0?????0???00???1??00????11??0?????0????????????0?????????????????????????????0??????0?????????????????????????????????????????????0??0???00???????0????0????????????????????????????????0????????????????????0?????01???????????????????????????????????????????????????????????????????????????????????????????????????????????????11?1?000??????11000000?????????????????????????1????????????????????????????????0?????????????????????????????????? 
Ambopteryx       1????????????????????????????????????????????????????????????????????????????????????????????????????????????????????????????????????????????????????????????????????????????????????????????????????????????????????????????01?????????????????0???0?????100??????????????????1000??1??0?0???0?0100???1???1110???01?101?00110??00?001?0??100?????????10???00??1???10??1??00?????11?0???111????0000??00000???1?10?????????????????11??0???0?00????????????????0??????????01???????011???1????1?????????011?0?1????11001?10???1???????0????????????0???????0???1?1?0????????????????1????????????????????1??0????????0?????????00????0??????0?0??0????????????????0????????????1??01?0??0?1??????0????????????010?????????????????????????????????????1?1????????????1????????????????????1?????????????0???????0??????0????1??????1??10???????????????????0?10???0?0???????????????????????????????????????????????????????????0???000???????????????0???0?0????0???????????????????????????0?????????????????????????0???????????????????????????????????0???????????0???????????????010?????????????????0???0?????????????????????00???????1??1???????0???????????????????????????????0??????????????????????????????????????????????????????????????????0???0????????1?????????????????????????????????????????????????????????????0?????????????????????????0???????????????????????????????????????????0?????????????????????00??????00????????0???????????????????0?0????????????1??????????0?????0???0????????????????????????????????????????????????0??0????01?????0??????????????0????????????????????????????????????????????????????????????????????????????????????????????????????0???0????????????0???????0?????????????????????????????0??????????????????110000000?????0000?0?11??00?????????????????????????????1??????????0????????????0???????????????????? 
Anchiornis_type  ?????????????????????????????????????????????????????????????????????????????????????????????????????????????????????????????????????????????????????????????????????????????????????????????????0?????????????????????????????????????0????????0???0?????101??????00??1???????11?0??0??0?????0?0001?011?111111???0101?11101?0??11?0??????1?????????01?????????????1??????1??0????0??0??1010101101?00010011?10?10?110?????????????01100??00????????????????????????????????????????????????011????0??01011?0?0??10?1?01?101?????????0?????????????0???????1??1?00?1????????????????0????????????????????1???????????0?????0???00????1??????00???0????????????????0????????????1??01????0?????????????????????0?0???????????????0?????????????????????1????????????????????????????????????????????????????????00??????????01?????????10???????????????????0??00??0????????????????????????????????????????????????????????????????1?00???????0?0?????????0?0???????????????????????0????????????????????????????????????????????????0?????????????????????0???????????1?????0????0?????1??????1???????????0??????????????????????0??11????01?0??00?01??00????0????????????????????0???1?????????????????????????????1????????????0??????????????????00?0???????0???????????????????0?????????1?????????????????????????????????????????0????0??????????0????????0?????????????????????????????????????????????????????????????0???00???00????????1??00??????????0????1???????????0?????10?????????0??????????????????????0????????????????????????????????0??0?01????00?????0????????????????????????????????????????????????????????????????0????????????????10?????????????????????????????????????????????????????????0???????????????????????????????????0?11000??????????????0???1??010??000??1???????????????????????????0??1?????????01????0???????????????????????0???? 
Anchiornis_LPMB00169 00101????0????1??????1????1?????0??1???0?10????????????0????1???1????????????????????????????????0???0??????????????????????????????????????????????0??0?1001?1??????????????????1?????????1?????0?????????????????????????????????????0?????0??0???0?????10???????00??1???????11?0??1??0?????0?0001?011?111111???0101011101?0??11?0??????101???????01?????????????1??????1??0????0????01010101001?01010011?10?10?110?1???????????011???0?0????????1???????????????????????????????????????011????0??0?011?0?0??10?1?01?101?111111110????0?11?????000???1?1????00?1????????????????0????????????????????1???????????0?1???0???00????1???1?000???0????????????????0????????????10?01????0?????????????????1???0?0???0?????0?????0?????????????????????1?????????????????????????????????0?????????????0???1????00???????????1??????0?0100???????0??????????0??001?0????????????????????????0?????????0??0?????10???????1?????????0?1?00???????0?0?????????0?00????0?????????????????00?????????????0??0????00???0??????????00?????0??????1?????????????????00?????0????1???0?0??0???????100????1???????????0?????????0?0?00???????0?1111?0????00?0??????00????0????0???????0???????0???1??01??0??????????1???????0????????????0???0??????1???????????00?0?0??0??0?0??????????????????????00???1???0??????????????0???????????????000????0????0??????????0????1?0?0?1?00????????00?0?000????????????????????????????01???1?0?0??????00???00?11?????1??00?????????????????????????????????10?11????1?0?011???01?????00??????0??????????????????0?????????????0?0?0?1??00000000?0?1???0????????0?????????????????????10???0??????????????????1?010???????0????????10????????0???0??????????0????????0????????1???????????????01????????????????????????????1????10??1000????0?????????0?00?0001010000??1?????0??????????????????0?1???1?????????01????0?1?????0???0????0??1???00??? 
Anserimimus      ????????????????????????????????????????????????????????????????????????????????????????????????????????????????????????????????????????????????????????????????????????????????????????????????????????????????????????????????????????????????????????????1?????0????1??1?????000??100?0?????????1?101?111010????1010?1?01?0??10?000?0??1000????????????????????????????????????????????????????????????????????????????????????????????????????????????????????????????????????????????00??0?0?1??11011?00?0?1????1???????????????1????????????0???????0?????1?0??0?????????????????????????????????????0????????0???0?????0??0?????????00?0?????????????????0?????????????1???1?0??0?1????0?1????????????1?0???????????????0?????????????????????1??????????????????????0?????????????????????????????0???00???????0???1???1?????1??????????????????????101?????????????????????????????????????????????????????????????????0??001???????????????????0????????????????????????1???????????????????????????????????????????????????????????0???????????0??????????1???????????0???????????????????????????????????????????????????????????????????????????0????????????????????1?????????????1?????????01????????????????????????????????????????0???????????????????1????????????????????0?????????????????????????????????0????????????????????????????????0?????????????????????????????????????????????????????????????????00??????00????????0????????????????????????????0?????1??????????0??????????????????????0????????????????????????????????1????0???????????????????0?????????????????????????????????????????????????????1???????????????0????11????????????????00?????????????????????????1????????0????????????????????????????????????????????0000?????????????0???1?1?0????00??1??????????????????????????????????????????????0???????????????????????????? 
Anzu             1100?11111?00???0???000???1111111?100??00??0?????????????0??????11??????????????????????????????1???0?1?????0??00????0??1?????????????????????1?????0??0???1?????????01111101?0000????0?111?1101?0?1?????????????1????1??1?????11?011????????????????1??0??????????????????????0??0??0??0?1???0?000????1????????????0?0?1?0??0?????????????1110010????10?010????0????1????0??00?00?10??01?10???01???001000???1?00??100011?11????0?11000?000??11011??0??????????1?????????????0?0???11???1?10???????????????????????????????1????????00?????0????????????0?1?00?0??1????1??0?0???????????10?????0??10????10??????011??0???00?????????0???????0????11?0??1???????????????????0????????0??0?1?1???????????????????0??0??0??????00?????11??1????100????????0?0????????????????0010?1?????????1?????????????????0??0????????1??00?0????00?11??????????0???0????0????1?0?????????????????1?????00?????????0???1??1????0?????01?????0?????00??????????00????0????1000?????????????????????0??1??????????????0???????0?????????????0????00????0??????????????????????0????????1?????1??0????????00????1????1???1?????????0????0???1??11????0????0???????0???????1????????????????0???????0????1??0??0???????????1???????????????????????10???????????????1??0?????01???????????0??0?0?????????0??1??????????????????01????0?????????????1?00???????????????????????00???????00?????????1?????0??1????????????1??011?10??0?0?0?????0?0?????00???????????????00???????????????????0?????????????????00?????????01?????0?????0???????????????????????0?0?????????????0????????1100????1?0?0????????????0?????????0???????????0????0??????1????????1?????0??????????????????????1???1??????????????0?????????0????????????????0?????????00???????????????0111?????????????????????????11100000?????1???0??1??0??????10??????????????????1??1?????????????0????0???????????????????????????? 
Apatoraptor      ???????????????????????????????????????????????????????????????????????????????????????????????????????????????????????????????????????????????1?????????????????????11???101??01???????0?1?01?????1?????????????1??????????1???1?0?????????????1????1?0??11100001000??1??100?????0???????????0?000????1???111????0101?1?10010??11????????111?01?10??????????????????????????????????????????????????????????????????????????????????????????????????????????????????????????????????????????????????????????????????????????????????1????????????0???????????????1??0????????1???????????????????1???????????0?????0????0????0??????????????????????????0????????????????????????1????0?1???????????????????0?0???0?????????1?0?0?????1??????0??????1?0????????????????????1?????????1?1?????????????????????01???????????1?????????11??????????????????????0???0????????????????????????????????????????????????????0????????10??000???????????????????0?0????????????????????0??0????????????????????????????????1???????0??????0??????????????????????0?????????????????10???0????????1??????????0??????????????????????????????????00????0????????010????????????????????????0??????????????????0??????????????????????????????????????????????0??????????0???????????1??????????0??1????????????????????????0????????????????????00???????????????0???????0????????????????????0??????????????????0????01?????0???????0?0???00??????00????????0????????????????0???????0????????????????????0????????????0??????????????????????????????????????????0???????????????????????????????????????????????????????????????????0?0???????0???????????????????????????????????0?????????????100???????0??????0???0?????????????????????????????1?01?????????????????????????????????0???1?0?10???00??1??????????????????????????????1???????????????0???????????????????????????? 
Archaeopteryx_albe ????10?1????????????11000011??1010?1?01001?00000?000?10?00011???101?1?000000?001000??0?01?001?00??0????100110?????????1?????????????00????1?0?10?1?????001?010110?????0??0?????000????????0???????????????????????????????????????????????????????????????101??01??000?1001100??100??1?0?0????0?000??011?111101???01?11?1???????10????????1?????????01???????????????????????????????????????????????????????????????????????????????????????11????1??????????????????????????????????????????????????????????????????????????????????0??0?00??0??0?0???1?1??????0??0?????????1???1??1???0???????????0?????0?0?????0000???????00???????0??0?????????????????0???????1??01???0??1?????0???????????????0???????0?0????????01?????0????????????????00????00??000??????????????????????????????????0?1??01??0??0??????0??0???????0???????11????0???0?0?1?????????00??0????1??000????0??10?????0???1?0??????0?11????0?01????????????100???0???????????10????????0????????????????????0??00???1?????????00?0?0??00??????????????1?0????10???????????????????????00?????00??1???????????0?1??0??0??????????????????????????0?0?00?????????1??1?00????0???????????????????????????0???????0??????0???0?????0??????????????????0?????????????????????????????0???????1??0?0???0????????????????0??0??01?????????????0?????????????????????0?????0?????00?????????0??00????01???????1???00?0?0?0?????????????????????0??00??10???1?001???????????10??????????000?0?????????????0???????????0????????11??????????11??0???????0?????????????0??????????????????????????0???????00????0???0????0????0?????????????????????????????000????0????????????????????????0?????????0????????0????0????????00????????????0??????0??????????????1??????????????????????????????????01?1001????0??????????????00??0?????001??????????????????????????????????0??0???????????0?01?0???????????????????? 
Archaeopteryx_lito 101000010000?0100?0011001011??00100000101100000101001101100011111100?1?00?00?0100001?0?0?????100100??001?01?00011?0000110101010010?01011?11?1?1010??0000010010?11??00?00000???01?1001000?0001?00001??0??????0?010?1000?1??10001?0?01??000?0001010???00?0001011?011?0000100100001100000000010000?00010011?1111010?0010101111110??10?00100??1011??????011???00??0111010??10?10?0??0000101010101000000?011001111101011?00011?010000000111100101011?010?010??10?0000???1???00010?0?11?011111101011000?0?110011?0110110111010011011101?1100??10?0?0?00?000?0?101?01?001110101???00?1?0111??00100???0?1??0?0?01010?00?0101001?0?110000010?10101100000?001100?010?000?000??00?0?1000?10001?011001??0???000??01???10?0000000000?00??0000???11????00?00?????101000?000?01????1????????0?10?00?0??1110??0???00000001?0?10110?00?00??011000101?0110???0???010001????000110100?0??10??00?10?0?01???0?000??1?00?11?0?001??000000?001????0?001001000??000000?01110?0?0?01000??0?000???????????1000?????000000?000??000???0??????001?000??00?010100010?1?0?000000??011???00?00??0???110??0???01?000??0100110?000111?0???00?010??0?00?0???0?????00?1?010000?000100?01??1??00?0??0?0??????0???1?0000???1??01??00?00?00???1?0????00???1?0??????0??0??????01?????????0?00?0????0??0?0????0?0??1?01????0??0?000??1110110111??1??????????????????0?00000000?00?000000??00?00000000?0?0?0?00????0???00?00000?11??????00?0??0???0001?????11?0?1?001??1???0000?10?10010001?000?0??0??0??0????001?0000?00?00????10111??11011?01110?01?1?0??0????0000?????????00???00?00?????0?0?0??00000010000000000?11100?0????0000??0????0???????0??0??010??00????00????????01??1?000?01??1???????0??10???????00???00?000??0??0??1?10??00???????1?0?00000000??0?0100001?0???????0??000?0????0?0???010?110000???0?110000000?001000101?000000??0??0?00????????????0??0?10??1?????0?00000??00010000?0???00?0?0011???00??? 
Archaeorhynchus  111??1?10110?????????1???111??001?011??????000??10?1?????0?????????????0??00?000100?????????????0?0???0??0????????????????0???????????????????11????0??0??11??????????0????????????0?1?????????????????????????????????????010??????????0???????1???0??0??101??011?0??010?1?0011100??0100010??0?01011011?111101???010111101000??11?01?????1???111111111????01??1??????????????????1??????????????????????????1?????????10?1??10?1???100???????????????????????0??1?????1?11?????1??11???1?11?00???0??0?011?0100???????0?011?11111001???????1???00?0???????1???0?101??01???????1????0??00?0????????1??0?????1???????10?1???????00?0?????0???1?00?0????????????????0??????????1111?01????0?1?????????????????0?0?00??0????0???010????1????????00???????1?0????0???????????????01?0?????0??????????????0?????????001??0??0????0???0?????11?????????????1????0?0100?00??????????????0??1??????1???????????1??0?????0???????????????10?110000???????????0?????0100???????0???????????1??0??0????????????0?0?1????????????1???????0???????????1????00?0?????????0?????????????????11???1?0??01???????????1??????0??1??????????????????0??1?????????0??1????????????0????????????????????0??????0??????????????????????????????????????????????1???????????0???????0??0????????1?????????????0?0????1???1??????????????????????????????11???0?1??100?0?10???0?0????????0?????????????00?1???0?????????????????????????????????1?01?11?1???????10?1?????????01???????????????0??0????????1?0???10?1???????0??01???????????0??????0????????????????0?0?????????????1????????11?0?0???????????????????????????????????????????????????0???????????11????0????1???????????0?????????????????0??????????????00??????1????00??000???0??????????0????????????????????0?????01?0?????????1111000010???0?010???00??00?????0???????????????????????1??????????0????1?1?????????????????????????? 
Archaeornithura  ?????????????????????????????????????????????????????????????????????????????????????????????????????????????????????????????????????????????????????????????????????????????????????????????????????????????????????????????0??????????????????????0??0??10???????001?1??1000?1??1??0?00?1???0?010??011?1111?????01?1111???????11?0??????100011?1??111????????1???1?????????????11?????1???????0??????????????????????11?0???1???001?0?0?0????????????????????0?????????1?????????????????11????????1?011???1????11?00?01???1111001????????????0?0???????1?????1?11?0?????????????????????????????????????????????10?????????00????????????10??0????????????????0???????1???1???01?????????????00?????????????0????????????????????????????????????????????????????1????????????????????1????????????????????????????0????1???0?????01??????????????????????00??????????????????????????????????????????????????????????????????0??00?????????????????????0????0???????????????????????????0????????????????????????????????????????????????0????????????0?????????????????11???1?????1??????1????1??????0??1???????????????????????????????0??1????????????0???????????????????????????????????????????????????????????????????0???????????????????????????????????????????????????????????1?????????????????????????????????????????1???????????????0????????????????????????????????????????????????????1???????????????11??????????1010????????01???????????????????????????1??????????????????????????????????????????????????????????????????????????????????????????1???????????1??0?????????????????????????????????????????????1?????0???????????????0????????????????????????????????????????0????????????????0?????????????????????????????0??????1???1???????111111?0?0?????010???00??00?????0???????????????????????1??????????0????1???????????????????????????? 
Atrociraptor     ?000?0010001?0010??01100??????00?001?0100??0????????????????????????????????????????????????????????????????????????????????????????????????????????00?0100000000?000?0?00???????01??????????????????????????????????????????????????????????????????????????????????????????????????????????????????????????????????????????????????????????????????????????????????????????????????????????????????????????????????????????????????????????????????????????????????????????????????????????????????????????????????????????????????????0?????????1???0?????????????????????????????????0?1?????????0???0???????????000????????0?????????????????????????????????????????0???????????????????????????1???????????????0?00????0?????1???????00?0??1???????00?????????????????1??0????0???????????????0?????????????????????????????????????0??????0?1??????0??????????00????????0??0??????0???????????0????????????100???????????????????????????????????????????????????????????0????????????????0??????????????????????????????1?????????????????????????0?????????????????????????????0?????????????????????????????????????????0???????????????????????????????????????????001???????0????????????????????????????0?????????????????0????????????????0??0????0????????????????????0?00?????????????????0????????????????????0?????????????????????????????????0?0??????????0???????????????????????????????????0????????????????????????0??????????????????????????????0??0??????????100????????111???????????????????0?????????????????0?????????????????????000???0????1????0???????????????????????????????0????????????????????????????????1??????????????????????????????????????????????????????????????????????0?????0???????????0?????????????????????????????????????????????????????????????????????????????????1????????????????????????????????????01?????????? 
Aurornis         1010?00100?0?01?0?00110?1010??00100100?000?000?010?0?1001000101111?01000??01?0???0?????0000?1100?0?100?1?0100???????????????????????????????????????0000?10010101??0??10000?0?1101??????00001??1?0???1????1?0??10???????????10??????????????????????0?????101??0???????????????1??0??1??0???????0100?011??0110????01010?1?01????11?00??1??10?????????11????0???011010??1??0??0??00001??010101?1001???010?01?00?10?????011???????0010?01?010?0????1?1?????????0?????????????????????????????010???10?????11?0?0???011101?001?11??????00???0?11??00?001??01????0?0??100??1??????1???1???0??0??????????????1000?0??0???00???0???00?0?????????0??00?001?0??????1?????0?00????1?0??00?01??0???????????0????0??0???01???00????01?1??00?????????????00??????1????00?0?1?????????????0?1???0?0????????0??00?01?????0?10???1?000????1?0??1?1??10????????0?00?1??????0?001?0????0??0??????0??00?????1???0?00??1?110????000????100???????????1?0?????11?0?0?1?0???????0000????0?????????????1??0?0??0??1????00???????00???0??????????00?????1?????0?????????????????000??????????1??????????0??????00????1????1??????0??0??????0?0?000????00??0?00?0?????0????????00?????????0???????0???????????1??0???0??????????1?????????????0??????????0??????????????????0??0?0??0??0?????0???0????????????0?00??01????????????????????????0?????????0?000???????0???????????????0????0??00????????00?0?0?0??????????????????00???00????10?????00???????????0??0????1??10???0??0????????????????0?????????????111????0????101??0??????00?0??0????????????????????0????????????????00????0000001??001????????????0?0???0????????????????0??00???????1?00????0????0???0???1?0????????10????????0???00????????00????????0????????1????????????0???1???????????????????0??????????????0??1000????0?11000000??00?0??101??00?01?????0?????????????0?????????01???0?0?0?00???000?0????0???00?000??????0???? 
Austroraptor     10??????????????????1?0???????01110000?00?00?????????1011?1010?????????11?01????00?????0100?0???????????????????????????????????????????????????????0??0010000?01??10??000???????10??????????????0?0?????????1010110???1?0???0?01?01??????????0?????????1?????????????????????000?0??00?101???0??00?????0??1?000???10???1????????????1??????11??????????????????????????????????????????????????????????????????????????????????????????????????????0??????????????????????????????1???????0?1??111???1?1?????????1?0101?1?0?????????0?1????0???????0?10??1??????????00???0?10??0??0?????00????????0????????????????0?1????????00???????0????10??????????????0???0??0?????0??????0??01???????0??0?00??1??0?0?0?0?????????0?????0???????????????????????0??00???0??????????1?0????????0?01?????0?????????0?00?00???????00?????00?????011????0???0???????1?????????0????11??????????0???????0???1?0???????0????????????0?0?????0?????????????????????0?????0?0???????????????????????00????????????????0?????0???0???????00?1???????????1???????0?????????0????????0????????????11????????1????????????????00?0????0??0???010??????0?10?0?????????0????11?1??00?0??10????1?00????010??????????00??0?????????0???????????0????0?0??????????1???????????0???????0????0???????????00???????0????????????????????0????????????????????????0??????????????????????????????????????????0???0????1???????????10?????0???????0?0???0????????00????????????????0?????0?????????????0?0????0???????10?01?????????11??000???????????0????????????0?????0???????????????0?????0?100???0?0??1?0??000??????0?????0????????????????????01?????????????0?????????????????????0???0??????????????????????????????????????????????????????????0?0??????????????0?0??????????????????????????0????????????????0?0?????00????????0??0????????????????????????????????11100???????????0????0???0?????? 
Avimimus         0?0???1?1100?0???0?0??1???0?10??????????????000???00?????0??????????00?00?0?11111001??00??0?10??0???0?00?01000?01??0011?110?10001???01?1????????????00?11?11?????1????1110?00000?0??1????11?01?1?0?1?01?101?000101100??10???1?1?1101?0?00??00001??1?010?0011?0000??0???1??1????0??0?000110?0000??10???1?????1?????????1??????1??????????????????????????000??1??0???????????????00?0???1111?0001010?0000000000?1011100011111000000101000000011101101110??10???0?1?01?110001?00??101111??1111110001101100111011001???01001110??????????111??1??100?????0?001??0?00?????1???0?0?1????0?0??1?????000??0??0??0?0?000010??0??00?00??0??0?0??00???001?0????0?1???00????000??0???????10?0??????0??0???10??0????0?10??10???????0????????????1????0?0???????????0?1??0???????1????010??????0??0????1?1????????????1???0?????00?????0???0110??0110?????????00?10??10??????0?0????????0??0?00?????1???0?????????????1??0?110?????0???1??00?????0???00?00???0??0?1?????????????00?????????0???????????????01??????0?0???????????????????????????0???1??0????0????0???????00??????1?????????????1????????0?0????1?????01????????????0?????1???0???????????0???0??????1000?0??0?0????1????????????????????0?0??0?0????11??00010?1?????1??????????????????????0?00????0??????0???0????????1???????0?001000??1?????0????????????????????????0???1???00??0??????0???????0????1???????0????????000??000???1?0???01?????11?000?11?00???00?1?001?????????????????0?001??????0??????????????????????0??0?0??10????0?0?1?1?0?????1???????????000??????????00??????0?????????0????????00????????0?0????????0????1?0??????0??????????0?0010????????0?01?0??0?0???0??1000???1???????0??1???0????0?1?????000??0??0?????????????????????0?????????????????1?????????0?????00????0???????????????????1??????????000??0?????????0????0??100?00????001?1??0?00??????????00?0??0000??0??????????0?????0???0??? 
Balaur           ???????????????????????????????????????????????????????????????????????????????????????????????????????????????????????????????????????????????????????????????????????????????????????????????????????????????????????????????1??011000???0?10?????0???10101101?1?000?1?010????11000000?0??000?0001??11???11010?00101111??111???1?0???????0110?1?????1??000???????????0?1???0?????0??????100?????????10?1????0???110?11??0???0?1??0??000??1???????????????????0?1?????1?0?0??????????????1100000000000011?0?001100100111?1??????????0????????????0???????1?????0?11?0????????11???1??10???????????11??????0????????0???0?101?00????????1??10?0????????????????000???1?0??????1?00??0??0?1??1???0?00????1????0000?0????????????1????????00???????????1001???????????1???????0??????????????????????0???0??????00??????01???11?00?????1?1????????????????000?100?0?????????????????????????????????1???????????????????????1???1?00??00???????0?????????????0??????1?0?????????01???0??????????????????0?????????????1?0???????0?????1?????1?0?00000?0?????0?1?0??????10??0??11???0????0??????????????????????10?????????????????00???0?1?00??00001?101001????01???????????????????0?????????????0?????0???0?????????1??????????????????????????????001?0???????0???????0?????01????0?????????1??????11??????????????????????????????1??0????1??1?1?0??10????????0?????????????????0??????????????????1??????1????????0??????0?????00?????????????1??0????????????1??00?1??0??????1?????10???????????????0????????????????0???????????????00??0?????0??????0???????????0???0?1???0??00???0?11?????1??????????????1????????????????????????1??10??????????00?0?010???????0???????111?????????????????????????00000?00?0????1???????????????0??????0??0?01??????01?10111?????1111????1??????0101??00??00??????00?????????????????????????????0?0????000??????0???????????????????? 
Bambiraptor      100000?10000?00?0?0?11011000100010?0000001000001???0110100001011110?11001000101??00100?000000100000??10000010???100?01??010?010?001110??????????1???00?0000000000?000??000????00?011??0??0011?1??0?????111???1?1??1????11?10?01??10110?0?0?0?1?1???????0001010?01110?0?1??100000100000000010000?0000?01111111010??01010111011???11?01?00??1111?01000011?0?1???001111??????1??1??0?001?1?1110000?00010110000110?11?1100111?01000000101100000111100101010?1100000?0?010110?0???????0?11???1??0100?1?0?1?1011?0100?001?01111010????????100?10?010?01?01??000?1?00?011100001?????01?0110??0??00101001???00?010?0??000100000??000000001??10001?0000001?1111???0?00??000?001??11?1??10?01?00?001111?0?00????1?1??01010000?000?00????0010?1????????000???0??1000?000?01???11??0????00?0??0??0??111???00???00000?1?0?000?????000??0110001?101111???0???01???1?????10011000????00????????0??010??0000??1?0?????0?001101000??100?????????101?000?000?00??00?10?0????1000????1????????????110?00???????0????00??000??00????????1?010???0?010???0?0?0?1?000?00?00?????01?0???00??110???????01?????01?0????1?0111?01??????10???????0?0???????00??0?00?????00?00?1??1?1??0?01???0??????????1?000001010?00?00?????????01?0???????????0??????????0?????????????0????0???????0??0000??0??0????01????0??0?0????1??????11?????????0???????????????000000??00000?????0?????0????0?0?0?0?00?1???????1?????0?1????????????????0?001????00000????00??????00?1?00?00???????00000??0??????????00100000??0?00??00?010???11110??11?0?0??1?0???????0?0????????????????0??0?????0?0?0??00000000000001000?1??00?0?????000??0???00????????????????0?001???010???0???11??1???0?10??1??????????10????????????0????0???????????????0???????1?0????????0?????0?????0??0??1?1????????01??0???????????0??0???0?110000000?0010?010???0001??????0??00?001000000?00???10??????????0?0????0???1????????0????01?????00??? 
Banji            ?1?1?11?1111????0???1?1??11?11??1??01??0?1?0101?1?10??0110??????100?00????0??1011??????0?00?0???????????????????????????1???????????????0?????????1010?1??11?????????1111010?????0??????1?????01???????????????????????????????????????????????????????????????????????????????????????????????????????????????????????????????????????????????????????????????????????????????????????????????????????????????????????????????????????????????????????????????????????????????????????????????????????????????????????????????????????????11???????????1?????????????0?????????????????1????????????????0???0???????0???1????????????????????????????????0?0?????????????????????????????????????????????????????????????????0?????1???????1?0??????????????????????????????????????0?????????0??0????????0????????0????????0????????????????????????????????????????????????????????????0???1??????????1????????1???0???????????????????????????????????????????????????????????????????????????0??0????????????????????00??????0????????????????????????0???????????????????????1????0?????????????????????????????0?0??????????0??1???????????????????????????0???????0????0??????????????????????????????????????????????0???????????????????????????????????????????????????????0?00??????????????????00??????????????????1??0????????????????????1?111?0??00?00?????????0?????0??????????????????01?1??????000??0??0????????????????????????0???0?????0?????????????0??????????????0??????????011??00??????0?????????????????????????0??????????????????????11???10?????1?0????????????????????????????????1?1?????????11????????????????????1?????????????????????????????????????????????????????????????????????1???????0??????????00????????????????????????????????????????1?????????0???????0????????????????????????????????????????????????????????????????????? 
Bannykus         ???????????????????????????????????????????????????????????????????????0100?????0?????????????????????????????????????????????????????????????????????????????????????????????????????????01???1?1???????????????10?0?1??????0??????????0?1??1??????0?????111?????????0100?1???1?110??101011???????????1???11000?101100?0?0010???????1?????001?????????????????????????????110??????????1?1000?00??000?00??0????????????????????????????????0110?????1????0????????1??????????????????????00??????1?????????????1????????????????????00???1???????1???????????????0??0???????1???0????0????????????0???????0????0???1?????0???0????????????00?0?????0????1?0????0???????????????????0??1?11????????????????0?0?????????????????0?0???????????????????0??????????????????????0???????????01?????????1??????0???00????0??????1??0???1000??????????????????1?????????????????????0?????????????????????0??????????????????????????100?00????????????????0???1??0???????????????????????????????1?0???????????????????0?????????????????0???0???00????1??????????????????????????????0?0??????????1?????????????????????????????????0???0????0????0?0????????????????????????????????????????????????0????????00?0???????????????????0???????????????1?00??0???????0??0????00????01????????????????????????????????????????????????0???????0????????????????????????0???????0???????0??0??????????0????????????????????????????0??????00??????00????????0????????????????????????????0????????????????????????????????????????????????????????????????????0???0?0????0????00????????????????0????????0?00??????????????????0?????????0???????0??????????????1????01????????????????????????????????????????????1????????????????????????????????????0??0???????????????00?????????????????0?0??0????????????????0???????????????????????????0?????????0??0????????????????????????? 
Baryonyx         ??0?1?00001001001000??????1???????????????0010?0???01?010?0101????????????1?0???1?1??????00?1???0?0?010??????0000?1?00?10??00?1?10???0???1??????????000000000?000?111??000???????1000??1??????1??1???0011?10111110000010011??110110101?000010001??10??0?0?111??????10??000100?00101?000?1?100?00001????????????????????????????????????????0?1???????????????????????110?1?01??????0??????1????????10?1????0??????1???0?1?1???????1000?0?????1??0100?111000??1?0?????????00????0??????11?????????????????????????????????????????????0?0?0??1??0????1?00?00????1??????00??1?001??0??????0?001????????1?1?0010????00??01?????0??0010????0???????????1?1010??0?0??0??01?????0????????10111??10?1????????1??010???0????100?0??1??0?????011??0??00?0000????00?10?10?111?????11101?1??1?0?1101??0000???0?????0????00?1??0???0000?0?0????0?00????01??0?00?1?????0?????000??1?1??01??110?010?????1?00?????0?????10??10?0??00001???1100??0?????????????00??0???00??0?????????????????01??0?01?0??1????0????100???000?000000?0?0??????0???1??????100?0?01?1?00???0???????0???011?1???1??0?0????0??1011???????000????????1111?????0000110?0??????0????????000?100?????1?????0??100?101???0?????????1???????10000???1?00??1?0?0????1?0????????0?111011?11???1?00?0??0?????0??0????????10???000?????00????1????0???????0???0?0???100????????0?000??0?????????0???????????00?????01???????1?0???01???10??????0?00101???00??0??0??0????1????????00?????????0??0???0???0001????????0??0?00??????????????????0??01?010?1??0???????????????1????00?1000????111??0???0??????0???????0?0?????????01????00?1?0?????10??1??0?0????1??0???1???1????????0?101?1??????00???1??00000?1??0??0???00?10?00?????????????0???0???????????0??????????0?????0??1??0????????0?0??0111????????????????0?000???????????11????????????0??0?1???1???10010001011??0?1?0?????????????????????????????00?1?1???????0???
Beipiaosaurus    ?????????????????????????1???????1???????????????1?????????????????????10????00???0?????100?1???????????????????????????????????????????????????????0??101000?0?0?1?0??0?1?00?????????????00???0???????????????????00??1?00????????1???0????0??1??????????1?10?????1?0?10?1?000010????100??00?0?00?1?001?101101???001101010110??11?101?1??1?01??????01?????????00?????????0??00001??00?01110000000000001000?10?000100????????0??????????1????1?0?10?11????0??1?0?1?1???0?01????????1????1?00100?0?0?????????01??1??10?????10?1?0???0001??0??1?????0???????????0??????1?????0????0??????????0???0???0??0?0?????00?1000?0??000?00??1??0??????00?0????01????0??????0??????0?1????????1?0???01??????00????1??????0????????????????00???1??????????0???0?01??????????????1????????????????0?????????????????0??1???00????0?00??01???0??0????1???0????????????????10????????????????????????????????1?????0????0?????????0??0????????0001000??0???00?0????00?????0000?????????????????1??0????????0?????????????????????????????1???????????0?0?1???????????????0??0???0????1??????????0?0??0???????1??????????????10?????????1???????0???????????????0??????0?????0????0???????00?1????????0?0?0?0???????????1?0???110????????????0???0??????1???????????0???????0?00?0??????0?????1????0??0?0????0??0?0????????111???????????????????0?1??00??0?????????????????????0??????0???????0?0???0??1????????????0??0??00???0???0??1???0??????00???0??00????????00????0?????0???????????????????????0??????0??0??0?????0??????????????????????????????????????????????0?0????0???10?0???1??????0?????????????????????????????????????????????????????1???0????????????????????0????????????????????????????????????????0?????????????????????????????????????????????????????000??????????????0???001??0?????????????0??????????????????0?????1???????0??0???????0????????????????1???????? 
Beishanlong      ???????????????????????????????????????????????????????????????????????????????????????????????????????????????????????????????????????????????????????????????????????????????????????????????????????????????????0????1??????????????????1????????????0?1110?00??10??1??11???00?0??1100010??0?000???????????????0?0???????????1??????????000??????????????????0?0?????0????0111?????????????????????????????????????????????????10?0011?1?01??11??1????0???101???1?1?000???????1?1???1????110???1???0??1?0????????100?0?1??????????1????????????????????1????????0?????????01?0??0????????????????0??0???0??0??10?????0??????0????????0????00?0???1???????????00????????????1??0??0??00????????0?????????????0???????????????????????????????????????0????????????1???????0???????????1??????????0??????????0???????00??????00?????10???????????????????0?10???0?????????????????????????????????????????????????????????????1?0?00????????????????????????00????????????????0???0????????????????????????????????1?0???????????????1?????00?????????1??????????????????0??????????????????????????1??0?0??1??????????????????0???0??0?1??????0???????1??0??????????????????????1???????0?0???0???????????????????1??????????????????????????????????????????????????????????????????????????????????????????????????????????????????????????????????????????????????????????????????????????????????????????????????????????????????????????????????????????????????????????????????????????????????????????????????????????????????????????????0??????0?0??????????????????????????????0?????????????????????????????????????????????1????????????????????????????????????????????????????????????????01????????????????????????????????????1???????0???????????0?????????????????0?0???????????????????00????????????????????????????0?????0?0???????????????????????????? 
Bicentenaria     ????????00????00???????????????????????????0?????????????????????1??????????????????????????????000?01??10?00?????????????????????????????????????????????????0?0?????????????01??????0??010??11?1???????????????????????????????1011???????????????????????????????????????????0?????00?0?0???????????????????????????????????????????????111??????????0?0?????0????0?0?10?00?01?????????1?1?1??1??????????0??10?1?0????1???????????????????110?1001111??0??1????????1?0?????1?1??11?????????????????0????????????????????0?????????0?????0????????????????????????????????????????????????0??0?0?????????0???01?0?????????????0??????????????????0?0?????1??????0??????????????0??0??????????????????????????????????0???????????1???1???????????????0??????0??????????0??0???????????????0??????00?????????00???????0??????0????0????1?????1??????????????????????????0???????????????0?0???????????????0?000???1??0???0?????????????0??0??10????0?????1???0??????????????????????0????????0?????00????????????????????????0?1?????00????000?????????????????1????????0????????????0??????????????0?1?0????????????0???????????????????????????????????0?????????????????????????????????1????????????????0????????????1?????0????????????????01?0??????????????????0????????????????????0?????????????????????????????????????00???????????????????????00??????????????????????????11????????????0???0??????0?0???????0???????00??0??????1?????????0?????????1?00???0????????????????????0???1???????????1????0???????????????????????????????????????0??????????????0?????????????????0????????????????????????????????????00???????????0?????????????????????????????????????????????000?????????0???????????????????????????????????????????????????????????????????????????????????????????????????000000110?000??????????????????????????????????????????????????????? 
Bonapartenykus   ?????????????????????????????????????????????????????????????????????????????????????????????????????????????????????????????????????????????????????????????????????????????????????????????????0?????????????10?100001?1?????0??0??0??0001?1?????1??1?0????0000011???00?110???????????????????????????????????????????????????????????????????0???????1????????????0?010??1??????0?0?????????????????????0???????0??011?0??1??00???????????????????????1?????????????01??????????????????????????????????????????????????0??????????????????????????????????????????????????1??????????????????1????????????????0???????????????0????????????0?0???????????0????????0????????????0???????0?0???????????????????????????????????????????0??????????????????????????????0?1???????????10?????????????????0????????????????????????????????????????????????????????0????????????1?????????????0????00??????????????????????1??????0????????????????????????????0?0?????????111????????????????????????????????????0??1????????????????????????????????????????????????????????????0????????????????????????????????????????1??00??????0?0?00????????????????????????????1???????????????????????????????????????????0????????????0??????????????????????????????0??????????0?0????00????????????????????????????????????00???????????????????????????????????????????????????????????????1????????????00?????????????????????????????????????????0????????????????????111???????0?0???????????????????????????????????????????????????????????????????????????????????????????????????????????????????????????????????????????????????0?????????0????????????????????????????????????????????????????1??????01???????????????????????????????????????????????????????????????????????????????????????????????0?????????????????????????????????????????????????????????????????? 
Buitreraptor     10??0???0????????????10?????100?11??0??000?000010?00????????????1????1?110???011000??0???00?010?100??????0??0???????????????????????????????????????0??0?00010100???0??000???????10????1?????????0?1?1????1??1010110000?????1??01?010??00??001????1?00??0010111010100001?1100??01?0??0?00?10?00?0101?011???1100000010101110100??10?00?11??1011??????01100000????1111?0010110000?0?00101010101?0001?000100011110101110?11110??00100011100000110100101010?1?00?00010010110?010???????11?????101100011?111011?0?011?011000110?0????????0001??001??01?00??00??0001?11?10?0?1?010?010???0???0?0??1?0?1??0?0???????000?100??0???00?100?1?????00????00?111100???0?00??100?000?0?10?0?10001?00?0?1??10?100????1??0?010100?0?00???0?????0???1????0?0?????????11?0??????0?????1?????1?0????????0???1?00????????000010??100??1???00?0011?00????1111???0??0010??????00?0?00000?????1?????????????????0?0??1???1?0???00???10??????0?0??0000?10??00???00?000?0?????0????10000???000??????????1???000???????0????0??00???????????0???0???0?0????????0??0????1??0?0?0?????0000?????0??1???????01?0?0???11????????????110?00?01??????????0???????00?11??1?001?00?0101??0?10?0??01???????1??0??1??10????????11?0??10??????1?0?????001?10???????0??????????1????0???0?000??????0????00????0?????01???????0?0????????????1?????0???????????????????0???????0????0000?????0?0????????0?????????????00??0??0???????????????000??00???????0?0?1?00???0???00??001000?????11000????0???????0000?1??00???0?0??0??10?01???00?0??11??0?0???????????000???????????????01???????1??0????0000000?100000000?1?0?0?000?????00???????????????0????11?????1???????????0?00??1?000?10????????001??1?????0?0????????000??0???????????0???0??0???0?00??00??????0??????????????????????0????1??????????????0?????111000000???1??010?000001????????00?000110000?110???????1??????0??10111001?1?0??0???????0?1?????00??? 
Byronosaurus     ?00010?1000010100000010?10011001110000?001000001?010110100001?1????????????1?????????????????????????????????0?11?0010?1??1100??1?111011??????1?????00?0100000110??000000000?????11????????1?????0????????1????1???00???1??0????1?00?0???????0????11??????????????????????????????????????????????????????????????????????????????????????????????????????0?????????????1???????0????????????????????????????????????????????????????????????????10??1???10??0?????????0????????????????????????0????????????????????101?????????????????0?????0???001000?????????????0?1???????????????10???????????0???0??0????11??00?????????0?0??0??????????????????????????????0?????10????0????0????????????????1??11???????????0?00????0?????????????00????????????00??????????????1??1?0?????0???????????????1??????????????0????????0?????????????0???01?0???11???0??????????00????????0??0??????0???????????0?001?????0???0101?????0??????????????????0??0?????????????????10?10011????0????????????????1????0???0???0?????????????????1???????????????????0?????0????????????????????????????10?????????????????????????????????????????1??0?????0???????????100???????0????????????10??0?????01???0?????????????????????????????????????????1???????????????????0????0??????????????????????0???????????????????????????????????????0?????????????????????????????0??????0?????????0?????0????????0?1????0????01?????1?0?????000????????1?????????0????0???0??0????????????????01?????????????00????????001?????????????????????????????????????0?????????????????????000???0????010??0??????????????????????????????????00????????????0?0??????????????????????????????????????????????0?????????????????????????????????????0????????00?1?1???????????????????????????????????????????00???0???????00??????0????????????????????1????????????0????????????0?????00??????????????? 
Caenagnathasia   ????????????????????????????????????????????????????????????????????????????????????????????????????????????????????????????????????????????????????0??0??110????1?????110???????0???????????????????????????????????????????????????????????????????????????????????????????????????????????????????????????????????????????????????????????????????????????????????????????????????????????????????????????????????????????????????????????????????????????????????????????????????????????????????????????????????????????????????????0????????????????????????????0???????????????????????????????????????????????????????????????????????????????????????????????????0???????????????????????????0???????????????????????0??????????????????????????????????????????????????????0???????????????????????????????????????????????????????????????1?????????????????????????????????????????????????????????????????1???????????????????????????0??????????????????????????????????????????????????????????????????????????????????????????????????????????????????????????????????????????????????????????????????????????????????????????????????????????????0???????????????????????????????????????????????????????????????????????????????????????????????????????????????????0?01?????????????????????????????????????????????????????????????????????????????????????1??????????????????????????00???1???????????????????????????????????????????????????????????????????????????????????????????????????????????????????????????????????????????????????????????????0??????????????????????????????????????????????????????????????????????????????????????????????????????????????????????????????????????????????????0?????????????????????????????????????????????????????????????????????????????????????????1?????????????????????????????????????????????????? 
Caenagnathus_collinsi ??????????????????????????????????????????????????????????????????????????????????????????????0????????????????????????????????????????????????????000?0??110????1???01110101100000?1?0?011?11011????????????????????????????????????????????????????????????????????????????????????????????????????????????????????????????????????????????????????????????????????????????????????????????????????????????????????????????????????????????????????????????????????????????????????????????????????????????????????????????????????????????0????????????????????????1?????????????????????????????????????????0????????0????????????????????????????????????????0???????1???????????????????????????0????????????0???0??1???0????????1??????0???1??????????????????????????????????0??????????????????????????????0????????????????????????????????0????????????????????????????????????????????????????????????????01???????????????????????????0????????????????????????????????????????????????????????????????????????????0?????????????????????????????????????????????????????????????????????????????????????????????????????????????????????????0???????0???????????????????????????????????????????????????????????????????????????????????????????????????????????????????00011????????????????????????????????????????????????????????????????????????????????????1?????0??????????????????1110?1111???0??????1???????????????????0?????????????????????????????????????????????????????0?????????????????????????????????????????????????????????????????????????1??????????????????????????????????????????????0?0?????????????????????????????????????????????????????????????????????????????????????????????????0??????????0?0????????????????????????????????????????????????????????????????????????????1?????????????????????????????????????????????????? 
Caihong          100010?1?0?0?01?0?00110??000??00100000?001?0?????0?0??01?0???0?1????1?????????????????????0???0?????????1?100???????????????????????????????1?10????00?0?0???1000?0?0????000???1?10???????0??????????????????????????????????0?????????????1????????00?0?0?0???????0???1??1????1??0??1??0????????001???1????1??????10??1?1?100?????001?1??1???0???????1????????11101???1??1??????00?1???10???????????????????1??1????0110?1?????0000100?010?0???????0??????????????????????????????????????011??????????11???0???011??1???1?111111110???????????0??01?????0?00?0??100101???????????1?????0?1????1????????0??????????????????????0??????????000??0?1??????????????0????????????1??01????0?1???????????????1????10??0?????01????0??????????????000?????1????00???????????????????1?????0???????????????0?????0??????0???0????1?????????100???0???0????1????????0??00????0?????????0??0??????0??????0????1????????0?????00????????????00????????0???1?0???????00????????????????????0??0?0??0????????1????????????0????0?????00?????1????????????????????????00??????????1??????????0?????1?0?????????1??????0??????0????0????????????01????????0??0???????0?????????0??????????????????????0???0??????????1?????????????0?????????????????1???????????0???????0??????????????????????0????0????????0?0????????????????????????????0???????????????????????????0???0?1??1?????????0?????0??????????????????0??????????1??????0????????????????????????00??0????????0??????????00????????????001???1??0?010???0?????????????????????????????????0??????????????????????00?00?0???01?????????????????????????????????????????????????0????????1?????1?????????????????????????????0?????????0????????0????????1????????????0??01?????0?????????????????1????1??????????????????110000000?00?0??10????0???0????0????????????????????1???1??????????0????0?1?????????0???????1???????? 
Caudipteryx      0111?0011000?0100??11?1???11??0?1?00001001?0001111?0110?100?1?0?100?1??0?????1110?0?000?000?0100??0??10000010?????????????????????????????????1????100?11?11?????0???11?1010???0000???0?1??0??01?0?010????1???????1?????0??0????0?01???00??0?0?1111?01?00011110011?0?????01?0??0??0?????1????00?000??011?10?101?0?010101100110??11?00?0???10010??000011?0?0?0??10100???00100000?00100?00111000000100001001??10?10??100011?1100000011100?0001?1?0110?0????10??000??????1??01??0??1?01111?100011000?1?110011?011001?111000011011001?0100?01??010??0?0?0???1?1?00?10?10?001??????1??110?????00????0???0???010????0??1000?????00?000110?0??????1000?0?110????0?00????0??0????110??10?01?00?001??????00?????????0?00???0??0??00????00???1????????000???0?01?0?10?0??1????1???????01?0???0?0???11???0?????0?00?1?1??00????000????110001?0?01100?????????????????00101000??????????????0??1???0?000??1?0??????0001????0??????01?????0?1??1000?000?0?0?0???0?0???01000??????0???????????00?00?????0?0????????00????0???????00?0???00?0?10??0010?1?0?????????0?????00?0???0????1???0?100??0?0???100????10???1?0???00??10?????0?0?0???????0??0??100001?00?00??0??01000?0??0?0???????00?1????0???1??????0???1??????1?0???????????0?????????00??????????????????00?????????01???????0?????1????0??0?0???????001?????????????????????????01?010??0??00???0??????????0???00?0?000?00????????00???000?11????????????0???0010000??0100?110000?0???00???00?00?????1?000??????????0????0?0???0?????0????01010???1??1??001?0?01?1?0??0??????0??????????????????0????0?????0??0?00?00??11000000?0??????????????0??????0????????1?????1????1?????0?0????0????????1010????00??0??????0????????0???0???????0???????????00?????????0?????????????00??????????????????00?0??????0?????01?0?0?0???0?110000001?000000100?100??1?????0??????????????????0?10??1???????0?00???0001?????0???????0??01???00??? 
Ceratonykus      1????????????????????????????????????????????????????001?0?0??1?????1000???1?????0???0?0000?110?????????????1????????????1???1??1???????????????????1?????????????????1????0???0?????????????????1?????????????????0?0??????????????????????????????????????????????0??00?110??111????????????????????1??????0?????1???????????????????????1??1?????????????????1??????????11???????????????????????????????????????????????????????????????1???????0???????????????????????????????1??????0?10???1?????11?01?01?????????0????????????????111???????0???????????1???0????????????????????????0?????1???????0?0??????????0?????????????????????1?????????????0???????0???1??????1?????0??0???????0?????????????????????????????????????????????0????????????????1?????????????????????????????????0?????????????????????????????1???????????????????0????????????????????????????????????????????????0?????0???????????0??????????0?0???????????????????????1????????????????????????????1????????????0?0??0?????????1???????????????????0?????????1?00??1??????????????????????????0?????????????1????????0???????????0?000?????????????????????????????????????????????????????????????????????????????????????????????????????????????????????????????????0??????????????????????????????????????????????????????????????????????????0?????????????????????????????????????????????????????????????????????????????0????1?0??????????????????????????????0???????????????????????????1???????????????????0??????????????????????????????????????????????1?0??????????????????????????????0?????????????????????????????????01????????????????????????????????????????????????????????????????????????????????????????????????????????????????????????????????????????????????????????0??????????????????????????????????????????????????????????0???????????????????????????? 
Ceratosaurus     1000000100011001010011000001000000010010100010110000100110100101010?00001000000000110000000000000?0?00?000000100000001?11?0?010000?0000???0????00??10000100001000?0010000001??0100100??100000?1110110001101000110?11001000100011101111000010010000100?0?011110010001000000000000001?0000101000000010???0???01011?????00?0?0??0010010????001???????????1??000000000000010010010000?00110111111010?1?000110??00?01101010011?1010?00010?00011??01000110110?00000111?00101101000?11001000111??00?000000000??10001??????????????0????????0?0000?00000?00?1000000?00?1010?0?00?0000010011?0?000000?110?0?100101000?00100000000000??1?00?00?10???0???0????01??0000100101??00?000?01??100?00?00?1?10????0??01?101??000?0??0000000010??000001110000??000110??00000?000101111?10011100?0?1?10100111111110001000??00?00?0??001000????0?010000?000??1??0001010101??0?00000?0??01??001010??01000000001000??0000?0000?010?1?1100?000001??01000001000??10?01?00001010?0?0000001000?0????????00001000110?0????0000?010000001?010000001111100000?01???1110000000000?00?0?0?0?00??00001110?011???000010?0100110?0?01010??10?????0001100?0100011100010100?0000???0?0??00000100?01?1?0010?00?001??100?0??????00000?000????10??000????1?0?00?000?????0?00?0?0001?00100011?01000??0000?00??0?00?0101000000000?00??????0??0??0????0???01000100000?01000000100?00?00?????0????00????0000?00?00?0??1??100000000??1000??11?001101?00001????0000000?000??????????0?????01??00?00?00000??00?00001000?00?0?0??00??00?0100?000010000110?0001?1?00?????00100000110000??0000000101100?00???00000?000000000?????00?0?0??0???0?000?0???000????0?01??000??10??0?01??0?1?10??????000?0?100010?000?00?0?????000?100?000??0?0000000000??110000?0?1?????00???00????000100011001100100??011010??0000?11??????0000?111?0000??00000?1000?000000?0??0?0???001000001?01?0?0??0000?0?100?00??0?0??100?10???00?1001??00?0??10
Changchengornis  111?????011?????0???10??????????1??????????0?????????????????????????????????????????????????????????????????????????????????????????????????????????0?0??11???????????1???????1?????????????????????????????????????????????0??????????????????????0??0??10??0????0??????1????1100??0??0?????0??101????????10??????????????0??????000?0??1???1??0??011????????1???1?????????????11??????????????????????????????????????????1???????????????????????????????????????????1?0??????????????1111??????????11?0????1?01??1?101??11????1????????????????????1?1?????0??1?01????????????1?????????????????????0?1????????0??????????1???????????0000?0????????????????0???????1????1???1????????????????????????????0????????????0?0????????????????????????0????????????1?????????????????????????????????????????????????0????????0?????1??????????????1????????????0??????????????????????????????????????????????????????????????????0????0???1?????????????0???????????????????????????????????????????????????????????????0????????0????????????????????????????????1??????11???????????????????????????????????????????????????????????????1??1?????????????????????????????????0???????????????????????????????????0?????????????????????????????0???????????????????????????????????????????????????????????????????????????1???1???????00?????????0????????0?0??????????????????0?????????????????????????????0????????0??1???????110??????????00?????????????????????????????0??????????????0????????????????????????????????????????????????????????????????11???????1??????????????????????????????????????????????????????????????????????0???????????0????????????0?????????????????????????????????????????????????????1????????????????????0??????????????????111100000??????010????0?????????????????????????????????1??????????0????00??????????????????????????? 
Changyuraptor    ?????????0???0???????????????????????????????????????????????????????????????????????????????????????????????????????????????????????????????????????????000??000?0?????????????????????????????????????????????????????????????????????????????1???0??0??101??????????????????1??0?????0?????0??10???11?10110????????0??????0??11?011?0??1??1??????01?????????111?1?????????1???00?1?????????????????????????????????010?0?????0???1????????????????????????????????????01????????????????0?1????1?????11?0?0??0?????0?1?1?111?1?1?0?????????????0???????1??1?0??1??1?1????????????????????????1??????????????????????????1???????????????00?0?0?1?1????????????0???????????????01???????????????????1???????????0?????????????????????????????????????????????????1??????????????????????????????????????????????????????????0??????1????????0?????????????10???????0????????????????????????????????????????????1????????????????0????????????????1?????00?????????????????????????????????????????????????????????????????????????????????????????????0???????????1????????????????????????????1?????????????????????????????????????????0??0??????????0?0??????????????????????????????????????????1???????????????????????????????????????????????????0??0?????????????????????????????1??????????????????????????????????0??????????????????????????????????????????????????????????????????????????????????????????????????????10???????????00??????????????????????????????????????????????0????????????????????????????????????????????????????????????????????????????????????????????????????????????????????????????????????????????????????????????????????????0?????????????????????????????????????????????????????????????????????????1??????????????????????????0???????????????????????????????????????????1???1??????????0????0???????????????????????????? 
Chirostenotes    ???????????????????????????????????????????????????????????????????????????????????????????????????????????????????????????????????????????????????????????????????????????????????????????????????????????????????????????????????????????????????????????????????000010?1000?????????????????????????1???0?11000??0??11?0110???????1????1101????????1?001001?????????????????????????01110000001000010001111110?110?????????????11100000010110110?01???1000?0????1???00??000??1??111???000110001101100110011001001??????1?????????00????????1???0??????????0?10????1?1???????00?????????????00?0?00?0?1?????00?100????0?0?0?0??1??0???1??0000???11???????0????00???????1????1??01?0????01???0?0000????1????0???????0?????????????1????0???????????01????0?????????1???1???1?????????????1???????????0???0????1???????1??00???0??00???0????????????????00??10???????????????????0????????????????????????????????????????1?????00?0????0??000?0?????????01?????????0???????????1???????????0?1???????0?????????????0????????????????10?????????0?????????0??0?0?0????1??????????0????????????1??????0????????0?????????????????00??0???????????????????1??0???????????????0??????????1????00???1?????101?0?????0????????????????0?????????????0?1?00??0??????????0?????0????01?????????????????????????????????????????????0??0???????0???????????????0????????0?????????????????0????????????????????1????0????????0????????????00??????00?????1??0??????????????????0?????????0?????10????????10??????0??01???????????0???????????????????????0????????0???0000???0??????0??????????????00????00??????0???????1???????????????????????1?010???????????0?0?01???????????????0000???????????????0???0?????0???0?000?????????????????????0??????????????????????????0?????111000000??????01???100???????0????0?????????????????0??????????0?0?????00?????????????00???????0???? 
Chongmingia      ???????????????????????????????????????????????????????????????????????????????????????????????????????????????????????????????????????????????????????????????????????????????????????????????????????????????????????????????????????????????????????0??10?10????000?1??10?0?11?1??0??0?????0?010??011??1?11????11?11?1?10?1??11?0??????1?????????111?????1???????0??1?????????????????????????????????????????????????????10???????????????????????????????0????????0?1????????????????11110?0?0??00?11?0?10?1??1?01?1?1??11???????????????????0???????1?????1?1????????????????1???????????????1?????????????1110???0??????0????????????000?1????????????????0???????1????1???1?????????????00???????????0?0???????????????1?????????????????????1?00?????????????????1???????????????????????????????????????????0????????0?????11??????????????????????10??0??????????????????????????????????????????????????????????????????00???????0???????????0?0????0??????????????????0????????????????????????????????????????????????0?????????????????????0??????????1????????????????1????????????1??????0??10????????????????0?????????????0??1???????0????0?????????????????????????????????????????????????????????????????????????????????????????????????0?????????????????????????????1???1?????????????????????????????0???????1?????001???????0????????????????????????????????????????????????????1??????????????????????????10???????????00???????????????????????????1????01?????????????????????????????????0???????????????????????????????????0????????????????????????????????????????????0??????????????????????????????1???????????????????????????????????????0???????????????????????????????????????0?????????????????????????????????????0?111??????1111???????????010???0???01?????????????????????????????????????????????????????????????????????????? 
Citipati         010100?111110???10??1110111011011?000010010010101000110110011111000000000000110100011000000?0001100?0110000100001000001111001110?1?010?11110101001101??1??11?????0???111101001000000100011101001?0?1?0??1????1110?100??00?10110?1??1?1000??00???1111?1?0001110001?100001001?0?001000?00000100???0000?011??11101???010101010110??10?00000??110101100??11?0?1????001000??10?0??000010100001110000001010010001?0011011100011?1100000011000000000110?????????????????????????01???????????????10100?001???0011?010001011000?111??????????00010?110?00?00010?001?000000100001?0????10?010?0??00???0??0?10?1??10?000??001?00??0100??00????1??011?0000?0?1000?01???10???000????0?1???10?01?00?001??????0??????0???0?0?0??00?000001?000????11??1???1111???0?01???10?0??1????1???????10?00?0000?0?11???00?10?0000?000?1001?000000???1?0000???0000?????0??000?10???0?0100000??????????????0?001??0??0???1?0?????00011?0000101???01???0?0??00?000??00?????00?000001???0?0??0????10101110?0?1??00?????????0?0000?001??00???????????11?000??111100?0?0???????0????00????0?0????????1?????1?0?1?000?0?00??0???111??????00???0?????0?0000??????0??0??110?01?0000??????0??0???????0????1??0?11??00???????0??000001???????0????????????0??????????????????????????11?0?????????0??????0??0?????0??????011000??1?????????????????0????????????????1000????????0??????????0??111?0?000?0111??1??101???000?????0??000???111?0101?10000011??0?0000?00??00???01000??1????00?000????00????????????00??????????1?10?????0?0??01???00??????0??0???0???????????????0??0?????????00??0????0???11???100?01?1?1?????????01??????00???????????1?0?101????000111????0???1?0?010???110??????????????????00??????????0??????????????????0?1???????????????010?????00??????????0000???????????????????????0?111000000???01?01???1?00?1??0??0??????????????????0?????????0????0?0???00????0?????????00?????0?????? 
Coelophysis_rhodesiensis 1010?0?1000010100100110110100?00010100100000000000001?0100000001??0?100010010001?01?1010000?0??000?0?1???00001?00?1?00010?01010?00?110?0??1???1?1?0?0?0000000?000?0???000?00?0000???????000?0????0?1?00010100?11000000?00?1?01100010?0?000100100??1000000011000100?10??0??1?0??0?00000?010100?0?00?0001101001011000100010?01100000000?000010?1??????011?000001??001??010?100?0010?000??11111101001001001000?000101?110110?00101?0?10100?1110010001101010?00??000???10??0?00??1??0?100???00111?0?0?0100001100?10??0?1100?01???????????01?00001?00??000???101??0?111?0?00?????001??1?0??0?000??010???1?1111010?001000001??0?0??00010100??????0?00???0????1?0?1?0??00??0?1?11?00?10??00?000011???0?0???001???10?0?00000?0000100??00??0010000??0000????0?0?00?110?011?1?1000?11001?000011011?1111100?1?011????00?0001?00?00000010100??10000?????0?10??001??0?0?000000001?10???00?0010?01???0?000000?00??0?1?100????00??0??0???1???10??0000??10??1000?00001??000000????1???????????1?001001001???1?00?00000?0?00000???00?0????011?????1?????0??00?0?00?000?0???000000?0???11??00????010?0??011111?00????1?????0???000?0??0?000000?10?0??00??00???00??0???????1????0???00???000000??00??0???1??0?0?0??010?001???00????0??0000?????????0?000?00?100?0???0?000100???0?00??0????00??1010?0000?0??0???00??0??????????????0?0??00010??1?1?1000?0??0???0??????????00???000??010?00?00????10000??00?0000???0?010?000000?01??????00?00??0???0???000?101000?00?01??01?1?00??0??00??1??00000?0????0???00?001?0??10010111?10000?1?00??????0???00000?00???1??10??000000?00??000??0?0?0000?000??0????0000?0?1?0???0?00000?00010??0??10??0?00????0?????1?1??????10???0?0?00?0??11?00?1?????00??0?0??00????00?0??????0??00????1?0???0??0??????00?00000?????????10??000???????0110000?0000?0?00?110000000?00?000100??000?0?????0????????????????????10??10??0?000??0??0000???0?1?11?0??0??????????100 
Coelurus         ???????????????????????????????????????????????????????????????????????????????????????????????????????????????????????????????????????????????????????00??0?????????????????????1?????????????????0??????????1100000001001??0?00101100?00?00?01??1?0?0?0?11????????0?????????00000?00001010??0?0001?0?1?????????????10??101????????0?????????????????????????0?0???0?000100000?0??0???0????????????0????????????????1111111000100??????????0110010111??000?11?1?0?1?11?00??011?1?0111?????0?1????0??????10?1??0???????????????????????01???????0?????????1???????1???????0?00?00??????0????1??011?00??0???0??0??00???0????????0??0????????????0?????0?????0?0?0?????0?????????????0????0?11??????0????????0???0?0?????????????????1?????0????????0????00?????????111???1110?????????0101?1??0?????0???0?0???0???0????????0?0?00?0?0?11?0?1??????????????????01?00???0????????01?0?????0?0?0??????000????????????????????????00????0?????0?00????????0????10?0??0?????????????00???0?????0????0????????????????000????????????0????????????0???100??????0????0???????1?0??0????0??????0????????????1???????????0?0????????0?????0???0??0?0???????0????001????0????????10???0??????????????0?0???0???????????001???1?????????????0???????????????1?1???????00??????????00??01??1???????0??????00?1?????00000?????????????????0???????0??????????????????????????????????????????0????????1?????????0??0?????00???????????????????????????????????0???0???????????????????0??????1?????????????0?0?????0???????1??????????????????????0?????0??????????????????0????????00???????????????????000??????????????????1????????????????????0????????01???????????????0???????????????????????????????????????????????????????????????1???????????????????0????????1??1?00???????????????????0????????????????????0110?????????????0?????????????0??0??0?0??????????????0?????1???0??? 
Compsognathus_corallestris 10?0?0?1?0?0?0???000?10?1?111??11001?0?0???000????0??101???01?11????????0??0???1??0????0?00?0?0???????0??0?00??0???0??????0??10?????????????????????0000000000000?000000000??????000???1?0001????1?0????1??????10??0?0??0?10011???0?????0??10?0?01??00?00?1010?100?10??10?1?0?00??1??0??1?????1?0001???1??0110?????10?0?0?0110??11?01?0???1001??????01?1???????00000?0?01?00?00?0?00??0?11???????1????1????????10???0?111?????0?0011000010100?????????????????0???????1??00?1?????011?????0011000?0???0011?011??101110000110??0???0?01??????????0???1101??1?00?10?10??0?????0??0?1?0?????0??????0????0?0??????0??0??010????0??00010?????0?01000?0?11?????????01??0??0????1????10?01??0??0???????00????1????0??0???00?0???0????00??????0??0???0????1?01?0???????1????1??????0???00?01?0???11???1?????00??0?00?100?0??00000???0?00001?1000???0???0??0??????000?0?000????00????????0?00???0??0???1?00?00?0???0????0???0001????00?0??0?000???????010?1?0?0???0?000??0????????????0???0?00??0??00??????0??00????0???????0??0???00?0?001?0111?0???????0???0?????00?0???0???110??0?0????0?0??0100110??????1?0???00??10?00??0?0?0?0?????0??1???0?000?00000??0??01?00?0????0????0?0?0??0???0???1??00??00000??00??0?0?0?????????0??0?0????0??0????10??????????0??0????0??0?0???0?00??1?????0?0??0?00??00001?0?????000?????????????????010010??0??00?0?0??????????0????0?0?000?00?1??????10???000?11????????00??00??0?00????000?0??0000??0???00????0?000???0??00????10??0??0????00????00?0??00??0??0100??1101??00110?00?1?0?00??????0?00?0????0000??00?00???0?00??0??00000000000000000?00?00?00???????0???0?????????????????????00??????0???????????????0?1?????00?0???1?10??0????00???00??????0??0???000000????????0?0???????????0?00?0001???????????1?0????0?????????????????????0?????????1?0000?0100?000001?????0?0????????????????0?10??1?????0????0???0?0??????????0???????????0???? 
Confuciusornis   101011?101100???00?????0?11110??1?1?11?1???0000?100111???0????????0?11?00?0?1101??01??10000?0100??1?1???????1?0?1?????????????????????????????1?????00?1??11?????????111011011?11000100?000101?0?0?0?0????????0???10????1????0??0?01?1?00??00101110100?00010110011100001??1?0001101000100010?10?01010011?1111010?0110111111001??11?00000??1001111000011??1?0??011??10?????0??0??0110???1111?0?0?000??110??1?11010?0?0?010?01010?1010111?000101??01010????11???00?1?1?????11??0??1?0?????10111?011?00??1111?0110011011010011011101?11?00?10?11???0?0???010?1??00?0?11001???????1???11??0010????00??11?0?010?0?10?011000??00?00001????0??0???0000?0?1??????0?00???000????0?1??1?10001?0?10?1??1???000????????0?0010?000???0???0001????1???000??00??????1000?0?0?10????1?????1010?1??0??0??111???00???10????101??111???0?00???11?001????11?????????000?1????11?110?00??0???????????0??1???0??10??1?0??????0?01?1?????????0??????00?011100?00?00011????0?????0?000??0?000??????????11??00?0???00??0??0???000??????1?????1?0???100?1111000?0?1?01000?00??0?????0?111??000?10?????11?1?1?1??0100????0???11?????00??10??0??0?0?100?????00?1?0?00?11?10011?011?101?0?0??1?0???????0??1????0?????00???1???0????0?1?0?????0???0???????????0???????????????????0??0?1?????01???????0????01????0??0?00???111011?111??1?????????1????????0100110010000?0?000??00??0?0????????0???00?0??????00???000??1?????01????????001?100?0???00?110100?01??00???11000?????1?000???????0??0????0?1?00??????10001010?1???1???0??1100?0111????0????0?0????????????????0?0????0?0???0??0??0?11??11?0?0?0?10??0??0????0??0??????0??????00?????010??0????????0?0????????1?000??10?1?0????????10????????0???0??000??0??????00???00???????0?0?000?000???1?0?1??????1??????0???00?0????110????10?11110????1?111100000???1000101??00??00????00???????????????????????1?????????00???00010????0???????0??11???01??? 
Corythoraptor    0101011111110???0????10??11011??1?0?1????1?0101????0?1011????0?11???10????????????????????0?000?????????????????????????????????????????????????????11????11??????????1110100???00??????1?1??????001????0??????????0????????1???1?0????????????????????????????????????????????0??0??0?000????0?0001???1????1?????01?1?1?10010??11?000?0??1101????????????1????????????0???0???????1????11?????0010????000???0?10?????011?1?????0?1?0?????0?011101010?????????0???????????1????????????????0?00???0????011?0?00?100???1?011?????????00??????1???0?0?????0?1?????1?10?001???????????0????????????0????????0???00??11??0??0?????00???????1???0000?0????????????????0????????????10?01????0?1??????0????????????000??????????????0?????????????111??????1?0??0?0??1????1???????1????????0???1?????????????0??????00??????0????1?1?0??1??11??????????????????????0??00????????????0?0??1??????????????????????????????????0????????????000???????0?????????????0????????????????????0??00??????????????????????????????0??????10?????11????????????0????0?????0?????????????????1??????????100?????????1??????0??????????????????????????????????1??0???????10???????????????????????????????0???????????????????????????????????????????????0??????????0??0?????????????0????????????????0?01??????????????????????????????????????1???????????????????????????1???0????0?1??1????0???0?0??1???????????????1????10?????1?????0???????00??????00????????0??????????????????????????????????0??01???0??0??0????0????0????????????????????????????0?????????????0????????11???10??0?????????0?????????????????????????????1?????????1?1?????????????00????1?????????1?????????????0???????0??0????????0????????????????????????0????????????????????????????????????????????????????????0????1?010???00??00????1????????????????????????1??????????0??0?0??????????????0?0??????????? 
Cruralispennia   1?10?0?100?0????0???00????01?????0??10?1???0?????????????0?????????????????1??????????????????????????????????????????????????????????????????????????0?1?000??????0???00????????????????????????????????????????????????????0??????????????????????0???????????1??000????1?10?1100??1??0?????0?010???11??1?10????01?11?00?0?0????????????1???111110??????????01?????????????????11???????1??????0???0?0?0??????1????0110?010???1010101?0?0?0????????????????????????????11???????????????1111????0????111?01?0??101??1?11??111?0011???????1??????0???????1???0???11??????????1???????????????????0??????0?????????00?????????1?0????????????00?1????????????????0???????1?0?01??01?????????????00????1??????0?0??0?????????000??????????????????0???1?0????????????1?????????????????????????????????????????????????0????????0?????11?????????????????????????00??????????????????????????????????????????????????0???????????????0?00??1??0?????????????0?????????????????????0?0?????????0??????????????????????1???????0?????????????????????????????????????????0?????11???1????11?0?????????1??????0??1??????????????????????0???????????1???????0????0????????????????????0????????????????????????????????????????????????????????????????????????????0?0???????????????????????????1???1????????????????????????????????????11??1?????11?????0????????0????0?????????????0???????????????????????0????????????????????????????????????????0?????1????????????????????????0???10????????????????????????????????????????????1??????????????????????????????????????1??0????????????????????????????????????????????????????????1????????????????????????????????????0??????????????????0????????????????????????0?????????????????????????????0??????????????????????????????????????????????????1???????????????????????1??????????0????0???????????????????????????? 
Daliansaurus     100010?100?0?0110?00110?????100??1?1???????0????????????????????????????????????????????????????????????????????????????????????????????????????????0?00?0000?01??00???000???????11????????????????1??????????010??00??1???11???1?1?????????????1???0????0?????????????????????0100?????0?????0?0001???1????101???0101?1110110??10?000?1??1011????????1????????01101???11?10?0????0?1???111000?0010???10??0?100101????????????????01??0?0?010???010101???1???1???0?10??????????????????????0?10???1?11?011?1?0?0???111?101??????????00???0????????0???????1?00?01?1??0?1???0???1???0???????0????????????10?0?????11??0????????000?0?????1??0??0?1?1?0????????0??00???????????????01?1??0?1??????00????1??1???010????1???00????00????1??????????0??1??1?0????????????1???????0??1?????0???1????????????????????11??????0????1??????1??10????????????????0??0?11???0????1???????0?0???????????????????0???????????????01???0?????????000??0??11??0?1???0?????000??0??0?????????????1?0?????0??0?????1????????????0?????????????????1???????????????????????100?????????11????????????????1??????1???????????0????????????????????00????0???????0??0???????10???????????????????????0??????????????????????1?0?????0????????????????0??????10??????????0???????????????????00????????????0?00????????????????????????????0????????00???????????????????????????????0??000?????????0??0??????????????????????????00???????????????????00??????00?????1??0?????0????????????????0??0????????1?0???????10?001????????????????0????????????????????0?????????????0?00??0???000???????1????????0???0?????01???0???????1???0???????????0??????01?????????????????????????????????????00????????????????????????????????????????00??1???????????????????????1????????????????????0??110000000?00???00000000??0???0?0????????????????????1???1?????????00????0???????????????????????????? 
Deinocheirus     1000100001000???00???10100001?001?1000100000000101000001?01010?1100?11100001?0?00101?010000?01011??????001000?????????????1??1????????????????1?????00?0??11??????????0??0011?010001????0001100??0?1????1????001??1001?0?0101111100110?000?1110?0?100000011110010?0100000?10000?00000000?00000000000?10101?1011001000101000110?110?00000??1001??????0111101001??0000???0?100001011000??011101?1001?0001001??00010011?00110100?0?0010000?10100101010??1???0???00?0?1111?0?0?0?????1?11???1?00?10?0?0000001100?10?????0?0?01?0????????000?00001?100?000??01?0?00?1000?000???00?0???000??00?0???1??0????0?001?010?1?10000??001???00?1000??00??0000?0??0?????0??000000??00?01??0??10001010?0011?010?0???????1??01000??10?0??10????00?0?11???0??0?00??????0?00?0?0??1????????010001?0?????0??11????00???000????0??1001?10?110??010100??00?10?????????1?011?????00101000??????????????0?00??1??00?101?0???????000??100??????0??1???00??0?000??????0??0??0010???010000???0???????????001??00?0????????????0?0?0??00?????1?01?0???000?0?010?????0?0?0001?0000??1??00?0??00???11???0??????0?0??0?10????1????1?0???01???0010??0?11010???0?00?1??00000??0???00??00?10?0?0?1?00???11??0???00??1???0??0?0?0?100????????0??00??1?00???0????????0???????0?1???????00000?0????10?????0??1??1001?0010????00???0?????0??????????????????0????????010??00000?00?????0??????0?0?1?0?01???0?10????000?0?0?0??1?????0???0??10?0???1?0?0?1??0?0?000??0???00???01?001???0??001???0???0??0???1??00000?????00????01?00?0?0??0??01100000????????????0??????????00??0?0?00???0000?????0????000?1100?01???0??0??100??0??0?????0??????0??1????011??00??????1??0????0????????01???1?????0??0010?????0?01???????????0??0????????0??0?????1?0?????00???0?100?000??????????????0??0??0?????????01?00000??00?111000000???000?000??000?0?????0??0??????????????????0??????0?0????0??0?0??0????0???????0????????0??? 
Deinonychus      100000?10000?0?000??11001000??00100000100000001?0?10110?00001????1??????1?0??0?????10?10100?0???????????00010??00???01?10????1?1????1?01?11?1?101???0000100000000?000??000???101?011?001?001?0?1?0100111111011110011000110101010?101010100000101??110?1010111000001000010010000010000000001000000001?01111011010000111010?1110?111?00110??1111????????1???????0011110001011001??0000101011101000?10001101111100111110?011?110000?0111000001101100101011?01000000?0?10110001000111101111110?010001100111011000001001101011010????????00?0100010101101??000?1?00?01??0?0010?1000110110??001000?10000?000001000?00001000000000010000100100?1000000?10111??000?000?0001??1?0?101??10?01000?0011000010000?0101??010000?0??00?00?1??001?01??0000?1000???0?01000?000??1??1?1?00?10010?00????0?0111??0???0?000?0010??011001???00??011?00?000?1110??00??01?001??10010110?00?0?000?????1010000???00?00?11??00000000000?????0?100??1??0?001001000??00?000101110?0?0?010000?0?100?????110?111000?????00???0?101??01?1??01??000??1?0000000?0?0?0?011?0?10000000000?0?0?00000??00??110??0????0?01010010011??1???1100100000010001????0???00010000?1?0001?01?00?000100111000001??00????0?0?0???0000?0010?00000?00?????001?0000?000??1?0?????????0???????00?????01??00??0?00000?000??1??00?01001?0000??0?00???1110?1011111110??????????001???01?000000??0??000??????????0???00?0?0?0?00?10?????00??0??0?110??????0?0??1???0?00????0?0?0???000??0???00??????000??101?00????00?????0?00?00100000?00?00??0000100?010?10??11100?001?0??1????0?00?????????00???00??0??10001?????0?000010000001?00?1??00?0000??010000???00??????00??0?111?0?001???010????01?11??0?01001?0?10????0?0?010????00?0??????0000???0?01?1?100??????0?0???0???0????0????00?0??1?????????0??0???0??0000?0???11???0000?????111000000?001??010000000?0??0?0??00?????????????????1???1?????0?0??0000000?1????0??????00?1?????00??0 
Dromaeosaurus    ?0?0???100?01?01?00?1??0??00?0??1000?110???????????0?10??00?1?11110?1101100010??00?1?01?????0100000?000000010??000000101010001001000000101???11?10010000100000000?0000000001?10100110001000110111?????????????????????????????????????????????????????????????????????????????????????????????????????????????????????????????????????????????????????????????????????????????????????????????????????????????????????????????????????????????????????????????????????????????????????????????????????????????????????????????????????0??0?0?0??????000000??????????0?0??0????????1??0??00?0?????????0???????0??0?????00?0??????0????0???00????????????01???0?????10????1?0????0?????0???????????????01???0????????????0001???0???0????0???0?00??01???????00??????????????????????0?00???????????0??0???0??????????000??????????0???0??????0?0?01??0??1????0??????????00??00????0??01?????0???1??????????00101000?0000001??00???????????????????1??0??00??????????????????????????0???1??0???????0?0?0?10?0?????????????????????010?????0????????????00???????????????????????1?1?100???0???0?????????????????????????000??????????0????1?????????????????0???????0????????????????0???1?????000?1????????????????????0????0?0???????????????????????????0??0?0??0???0????????????????0?00?????????????????0?????000????????????0000??????????????????????????0??00???11?????100???000????????010???????0000?????0000??0?000????????01???????011???0??00000????????????????00?0??????????100????0????1?1??00????????????????????????????????????????1000???1??????000???000????0??0????0?0?????????????????????????????1???011???00?????????????????????????????????????0???????????0??????????????????0?1????????????00??00????00?100001????0???0???????????????????????????????????????????????01????????????0010000?0101?0?????????0????1?????????1?0???????0???01?????????? 
Elmisaurus       ???????????????????????????????????????????????????????????????????????1100?1????0???????????????????????????????????????1???????????????????????????????????????????????????????????????????????????????????????????????0?????11?11?0??00???00????1??1????????????????????????????????????????????1???11??0111??00001?11?01?0???1??0??????10?????????????1????????????????????????????????????????????????????????????????????????1?00?10???1???101?????????00?0?0101100??01????0???????111??01011?110011001?01??1???00??1?????????000???????1????????????0?0?10???????????????0?????????????1????0??????????0???0?0???0??????????????11?????0???1?????????0???0?????????????1??0100????1??????0?001???0???100????????????????0?????????????????????10????????????0???0??101?????????1???????????????????0???00???????1??00???1???0?????????????0??????01??10??????0????????????0????00???????????????????????????????????????????00???????0??????????????????????00?????????????????????????????????01?????????0????????????????????0????1??????????????????????????1??????????????1??????0???????10???????10???????????????0?00?????1?0???0???????????0????????????1???????????0?????????0?????????????0????????????????????????????????????0???00??0????????????????0??0??1???0?????????????????????????????????????????0??0???????????????????????0????????0?????????????0?0??00???????????????1????????????????0???0????????00??????00??????1?0??????????????????????????0??0????10??????????????????????0???????0?????????????0????????????????00??01????0???????????0???????01?????0???????????????????????????1?????????????????????????00????1??????1???????????????00000????????????????0?0???????0????0??????????????????????0??????????01????0???????????????????????????????1???100???????1?????????????????????????????????????????0???????????????0???????????? 
Enigmosaurus     ??????????????????????????????????????????????????????????????????????????????????????????????????????????????????????????????????????????????????????????????????????????????????????????????????????????????????????????????????????????????????????????????????????????????????????????????????????????????????????????????????????????????????????????????????????????????????????????101????0?0000?11101?0???00?0011111000111?0?0100???????????????????????????????????????????????????????????????????????????????????????????????0???????0????????????1?0???????1????????????????????????0??????????????????????????000????????????????????10?0????????????????????????????????????????????????????????????0??1???????????????????????????????????????????????????????????????????11?????????????????1??????????????????????????1????????????????????????0????????????????????????????????????????????????????????????????????????00????0?????????????????????????????????????????????????????????????????????1????????????????????????????????????????????????1???????????????????????1???????????????????????????????????????????????????????????????????????????????????????0????????????????????????00??????????????????????????????????????????????????????????????????????????????????????????????????????????????????????????????0???????????????????????????????????????????????????????????????????????????????????????????????????????????????????????????????????????????????0?????????????????????????????????????????????????????????????????????1?????????????????????????????????????????????????????????????????????1??11??????????????????????????????????????????????????????????????????????????????????????????????????????????????????????????????????????????????????????????????????????????????????????????????????????????????????????????????? 
Eopengornis      1?1??0?1?000?0????????????1??????0??0??????0?????10????????????????????????????????????????????????????????????????????????????????????????????????????0??001?????????00???????????????????????????0????????????????????????10?????????????????????????0??101??01???00?1???1?0?1??0??1??0?????0?01011011?1?1100???01?1??10000????1?01?????1?011?110011?????????1??????????0??????11?????????????????????????????????????1?0????????????????????????????????????????1?????0??????????????????010?1?0???1111?0??1??101001?1???111?1??1???????1??????0???????1???0?1?11?0????????1????1??????????????0??0???0??????????0?????????000??????????1??0?1???0????????????0???????1??100??01??????1??????00????1??????0?0????????????0?0????10?????1??0???????1?0?????????????????????????????0??1?????????????????????00??????0????1???0??????1???????????????????????0??0????1????????????1?????????????????????0?????????????????????1??1????0?????0???????0?????0????????????????????????????????????????????????????????????????1?????????????1???????????????0??????????1??????11???1????0???????????????????0??0?????????????????????????1????????1????????????0????????????????????0?????????????????????????????????????????????????????????????????0??????????0????????????????????????0????1??????????????????????????????????0?????01?0111???0??????0????????0????0?????????0???????????????????????????????????????????????1??0?????1101??????1?00???????????????????????????1?0???11?????????0??1???????????????????0????????????????????????????????0?????0???0???????1???????????????????????????????????????????????????????????11?????0?????????????????????????????0???????????????????????????????????????????1?????????????????????????????0?????11??10???????????????1???????00???00??01?????????????????????????1??????????????0????0???????????????????????????? 
Eosinopteryx     ??0??0?1?0?0?0????00??????1??????0??????????00??1??0???0?0?01???1?????????0??0??????????????????????????????????????????????????????????????????????00?0010010?0?????????????????1????????0?????????????????????????????????10?????0???0????????????0??0??101??0???00?????1?0??1????????0???????0001?0?1?10111??0?0101?1110110??11?0?1????1011??????01?????????11101??????1??0???00?1???????1??000???100?0??10??0??1?101??0?????0011100?01010?????????????????0????????????????0???????????01???0?0????011?0?00?1?11??1?0?1?11100?1?00??????0?????0?????????00?0?010?001??????1?????????????????????????????????????0?????????0?0??????????0000?0?1?0????????????0??0????1????1??01??0?0?1??????0?????1?????1?????0??0??0?????00?????????????????????1??????????????1??????????1?????0?????0??????????1???????00??????0????1?0??1?0??10??????????????????????001?0??????????????0??0??????0????????????0????????????0??????????1??1000???????0?????0???????00???0???????????????1???0??????????????0????????????????????????????????0?????????????????????0???????????1??????????0?????1??????1???????????0?????????????????????0?????0?????????0??????00?????????0???????????????????1???1?????????????1???????????1???????????????????1???????????0??????????0?????????????????????????????1???0???????????????????????????????0??0???????????????????????1???0????0?????????0?????0???????????????0?????????????????1??0????????0???00?10????????00????0??????????0????0???????0????1???1?????????11???01??????????????????????????????????????????????0?00??1????00000???11???0????????0?????0?????????1??????????1???????????????1??????????????0?????????0????????0???00??????????????????0??????????0???????????????????????????????????????????0?????????00?0???0?????????0?00?000101?000?01?????0??0?????????????????10??1?????0???00?????010????0???00?????01???0???? 
Epichirostenotes ?????0??1???????????1010????11001?00000001?0???????????????????????????????????????????????????????????????????01???01?11???110?111110?1???????0?????????????????????????????????????????????????0?0?????????0???1100????110?1??111111????????????11??1???????????????????????????????????????????????????????????????????????????????????????????????1?0010011????????01??00??0???100???????????????????????????????0011?1??000?01110000001????????????????????????????????????????????????????????????????????????????????????????0????0????????????00???????1???????1????????????????00?????????????????????????????????0???????????????????????????????????????????????0???????????????1????????0??0???0??????0?00???0?????????????????1???????????????????????????????0?????????????11???????????0??0?????????????????????????????0???????????????????0????0?????????????????????????0?????0?????0?0???????00????????1??0???????????0??????0???00???????0?????????????????????????????????????????????????????????????????????????????????0?????0??0?????????????1???????????????????????1?????????????????????0???????????????????????????????????????????0????????????????????????0????0??1??????1???????????????????????0?????????????????????????1????????????????1??????????????????????????????????????????????????0?????0????????????????????0????????0?????????????????????1???????0???11?1???????????0?????????????????????????0??0??????????????????????????0??????????????0????1????????????0?????????????????????????????????????????????????0????11??????1????????0??????0?????????????????????????????????0???????????????010??????????????????????????????????????????????????????????????????????????????????????????????????????????????????????????11100000????????????1??0?????????????????????????????1???????????0??????????????????????????????????? 
Epidendrosaurus  ?????????0?????????????????????????????????????????????????11???11?????0???0?00100???0??????0?????0??1??0001????????????????????1???????????????????0?????????1??????1011?000?010?0?????0?0?0????0?????????????????0???????0?0?????????00??00????????0???0100?0???10?0????1?00010000?0?00?????0?0000?011??11100?0?010101100110??10?00000??1011????????1??0?00??011010??1??1??0????0?1???1110?0000000?0?0001?01?10???0?010???????0011000???0?0???0????????1???????????????01????????????????0110?1?0??00011?0110?1001101?011??1????0??01?1???1???0?0???????0?00?00?01?0????????1??110???0????????1??????01?????0????00?1?000??000????0???0??0000?0?111????0????0??0??????11????1??01?0??000??????00????1??????000??0???????????00??????????????0??????1?0????????????1???????0????????????1????????????????????00?????000???11?00??1??10???????????????????0?101000?????????????????????0??????1?????1???????????0???000??0?????0??1000??0??0?1?0?????0???0?000??0?????????????????00????????0?????????0?????????????1?0???0?????????????????????????0?????0??????0????00??????01?0????01??00??0????0?????00??10???????0?????????00???01??????10?0???????0?00?0????????????????????????????0??0??0?????????0?????????????????????0???????????????????0??????????0???????01????0?????0??0?0????1?????????????????????????????????0????0??0???00??????????0????0???00???????????????????0??????????????????0?????0???0?0??1??01??????00??????00????????0????????????????????00??????00????1??????????0???????0??????????????0????????????????????????????????0?00??1????000?00?0????????????????0????????????????????????1?????1???0?????0???????????????????????10?????????????????????????????????????????????????????????0?????????????????????1?????????????????00?????0?110000000?????00001?011??0???????????????????????????0??1??????????0??????00????????????????????0???? 
Epidexipteryx    11?1?0???0?1??????110????0??????100????001?00???0??????????????????????0??01?1??000??????????01????????????0????????????????????????????????????????0??1?00000?0???1??????10???0??????????1??????0?????????????????0????????10??????????????????????00?0?0100???0??0??????????????0??10?0?????0?000???????????????????????????????????????1??101??????1??0?00??11??10?????0??0???01????010??????0?0??0?0?0???101?0?????10?0??00?0011000?0?1?0??????????????????????????????????????????????011????0?????11?????????1??????11110?0?00?0??????????????????0?0??01???????0????????????????????????????0????1??????????????????????01???0?????0???0?????0???????0?????????????????????1?0??0??????????????1????????0??0?????0?????0???????????????0????????????1????????1?????????????????????????????????????????0???????0??????0???????1????????????????????????????????????????????????????0?????????????????????????000????????1?????????0???????????0?????0?0???????????????????1??????????0??????????????????????????????0?????1????????????????????????????????????0?????100??0??????0000??0????0?0????????????????0??????????0?0??10??????0?00?0????0?????????0??????????????????????0???0??0???????????????????????????????????????1????????????????????????????0?????????????0??0?0???????????????????????????????????????0?????????????????????????????0??0??00????????00???0?0????????????????????????????000??1??0?0????????????????????1?????????????????????????0???????????????1?????????01?????????????????????????????????????0????????????????0??1??????000??????????????????????????????????????0???????????????0???????????0????????????????????????????????0??????0?????????????????????????????????????????????????????????????????????????????????????11110000??00?0??????0??????????0????????????????????????1??????????0???????0????????0???????1???????? 
Erliansaurus     ?????????????????????????????????????????????????????????????????????????????????????????????????????????????????????????????????????????????????????????????????????????????????????????????????0?0????????????????????????????1?00??????????????????????1?1?????????????????00101000100011?00?0001???11??11010??001101?00010?11??10??0??1101?????????????????????????????????????0????????1000??????????1?1??0?0??????????????????????????011101000????1????00?1?111100?1????????11????????????????????????????????????????????????0????????????0???????1???????1??0?????0?01?0??????0?????????0?0???0???0??00?11?0????????000?1?????????0???????1?????0?0???11????0?1????????0?1?0??0?1???????????????????0?0????????????????????????????????????10?00???????????????????0??????????????????????0???1??????11???????0???1??0??????00???????????????????0?00???1?????????????????????1?????????????????????????????????????0?1???000??0??00??0?????????0?0????????????????????1?????????????????????????????????????????????0?????????????000?0???0?????0??????0???1????????????????0???????????????????????0?????????????????0?????????????????????0??????0????????????????????????????????????????????0??1??001?????????????????????????????????0???????????????????0????0??????????????????????????????????????????????????????????????????????????????????0?????????????????????????????????????????????????????????????????00??????00????????0????????????????????????????0??????????????????????0??????????????????????????????????????????0??????0??????0?????????????????0???????????????????????????????????????????????????????0???????????????????0??????????????????????????????????????????????????????????????????????????????????????????????????????????????????0???????1?????0??0??????????????????????????????????????1????????????????????????????????0??? 
Erlicosaurus     000000010100????10???0001011100111100000010000011100100100011011110?11000000100100010000000?0110??0?010000010000000001?101010000?1?1?1?011100111?10100?1011000010?1100101101?10100001101000?000010?1??????????????????????????????????????????????????????????????????????????00101?0010?0110????????????????????????????????????????????????????????????????????????????????????????????????????????????????????????????????????????????????1????????????????????????????????????????????000?0?0?????0000?0?10??00001?000?0?????????????0?010?0????0100001??????0?10?0??0????????10?0??0010?0???????0???0?110??0????00?00?????0??????00010??0??0??????0????0??1?10000??1000???0?0???0??????????0?????1???????00???0??00001???0???0?1??0????000???0????0??0?0??1?????????????1?1??0000?????????0??010???0??1????1?0?000??????00?0???00?????0?0?010001?????????????????10??00????0??10?????0???1?00????0?00010??01?10?000???01????????????????0??0?00??0???????????????????????????0?0????0?????????0?000??000?????????????10????010???????1?000??????10???????????????????????0????00?0?0???0???011???????1???????????000??????????1??0???????????????????0???????0???????0??????????????0???000?0??????????????????????????????????????1????????????????0??0?0??0????????????????????0?00?????????????????111?0????????????????1?01????????????????????????0?0??0??00????????00?0?000?????0??000???????0000?????00?0??0?001????????????????00?0???0??00001??0??????????????0?????????????00????0????011??00??????0?????????????????????????0???????0?00???0??????000???000?1??0??0????0???????????1??????????????0??00????00?0????????????????????1?0????????0?????????0????????1??0??????????????????0?1?????????????0???0000???0???????0??0???00?????????????????????0??????????????0?????????00???0??0?????0011000?0100?0??????1???????0?????????1?0????????????????0?????? 
Eustreptospondylus 101000?100?0100101001100??11??01???10?1?1??0????????00011?0000?????0??00100?0?0000000000000100??000?0000?????000000001110001?110??01?001????????????0000000000?0??01000000???????1???????????????1?0?000101?110100100000001??0100001?000000000000?10??0?001110?10?11??????????000010000010100?0???????????????????????????????????????????????????????110000??0?0??0010000000?000?00?0?01110101001010010000010010?101001100000010011000010??011001001110000?0101000101101000111?11?111?????0??000000000011000100????0000?0?0????????0?0110????1?01?000100?00?0?10?????00??000?100??00???000?1?0010?000??1010?001?00??00?0?0000?00?011?000????000?0?1000?0??000?0?0?010?00?10??1?00?0?00?0??0????0?00??1010?01??0?00?000?00?1??0?10011?1?00?000?0?0100?000?10??01??0?1??11??0????0101?1101110?0001?00?100?0???0???00?????000?0?000?0000?00?001?10??011?11???0????0??0?0??0?00??11?0??0000?010??????00000???0?0010???000?11?0??001????????10?00?00?0?000????0???0?000??????????0???000?000?0??0?0???0?00???0000??0000???0000100?0??1???11?0100???0???????00??0???00?????10??0????0?0?0??0??0?????????1??10????????00????????0?01???0?10???????????????????10?00???000????000?0??????????0??0?000??00????10?0??0????010?00???0?????0?10?110?00?1000000??0?010??0??0?00??000???10???0000??0?00?????????0???????0?????????1001???0???0???0??????????????????0?????100??0?00?0?????110?0000???1?0???01100010000?000?????00?0?0?00?????????0?0?????0???010?????0?????0??000?0000??00????0?????0?10??0??01??0?1??0?0?110??????1??0000??0110001???0010??0???????????000????0000????????00??0?00?????000????000????????0000?0????1?????0?????1?1?0????01?0???1???????0??00???????0?10??00?00????????????10?0???0?????0??????????0???0?00?10??????????000??000?000?0?????????????????11000000??00????????0??0??????00?0???000100000?1??0?1???????????0?????0?0??????????????1????????????0
Falcarius        ???????????????????????1????10???10???0?0?10???0???????????????????????0?0001???00?????0?00?0???000?010??????0?01?00000101?0?100?01011?1????????????00?0110000010?010??010???????0?????????????1?0?1?????????011011000?1??1?111111111??0???0??????10????0011100100110001001?0000100000101011000?0001?0110101101011011101010110?111?10101??1111??????01??0?10?0?001001??10?0??0???0001?1011101?0?0100000001?10001011001011?10000000110000000?01101101010?0?0??1?00?01?11000?0100??1?111???000100?000000001010010???11010?01??????????0000101?1???0?0??010?010?1?00?1??001??0??00011?0??0000?00???01?0??001??0???0?1000?0?0?0?000001000??0???0?00?0?110??0?1??0??000???0?1?10???1??0110??001?10?0?0??00?1?1??0?0?0??0???????????00?0????????0???????0??1000???????????1????10?0????????0??11????????00??0?011??000??????00???1??00??0?0110???0???0??????????0?100001????10??????????????11????????0???00??????00001??000??111??0?0001000??0??000?00??0?0???0?000????0???????????011?00?????0??0?0???????0?????????????1???????0?0???????1?0?100000000000????0????0?0???110?????????0????01??????1????110????0???0??0????????0??0??0????1?0?0???00?00????0?1????0?1??0????1?0???1????1???0???10100?00????0?11000010011????????0????00??????1???0??0???00??0?0??0?00000???0?0??1001?00?0??0?0????0?????0???????1????????????????0??0???00??00?000??0?0?????0????????0???????0?????????0????11?????001?0?1000???00????????0????????????001???1000????11??0?????0?????0????000?00????0?00??0000?0??011?101????00?0?1?0?????????0??????????000??00??0??1000??????0?000000000100??0????00?000??00???00???0000????00??0?111???????????0???????00??1??1010????????00?0??10???????0??????0000???????????????0???0?1???0???0?00??????????0?1?????????0??????0???000?????101100000?????????????0???0??0100?000?00????0??0001000100001100?0??0???0??????0000????00?100??0??????00????0??10??0 
Fukuivenator     ???????????0??11????11?1??????00?0000??00??0??????????0????????????????0??01?????0???11?00???????????????????0?10???001?1????10?10???1???????????????????0?00?10????0????????????????????????????0???????????1?10?100011111?11??0101?0?0??100100??1101??001?10?0000100?1?0100??0??0???100010??0??00????1????10????01?0??11?110??11?0??????1?11????????1?00000?0?0??10?100110?0100??0?0???????????????????????????????????????0??????????1????????1?10????????1?????????????????????????????011????0???0?1????0??1?1?100?101??????????0??????0?????010????00?????0?10??????0???1????0????000??????????????0???0????0?0???0?????0???0?????1??0000??1??????????00??00??????11?1??1??01?0???01??????00????????10?000?????????0?????0???????????1?0???????1????00??????????????10???????00?10?????????0???0??0????0?0??1???0?1??11?10?????11????0???0???1???????0?0???0???100??0????10?0???????0??01?00?10?1?0???????0????????11???00?0?0?0??????????11???1???0???0??01?0??????????????????0?0?????0???0??0??????????????1???????0???????1???0????0?????????1??00?????????????00????0?0??????????????????1????00??1???0??0???0?1??1000????1???????0??0??????????00??????????1??01??????01?????????0???1???????1000?????????0?????????0??????0?????????1??0?1???110??0?0?????00?010???01?????????????????????????????0??????000??????0???????0???0????????????????????0?0??????????????0?0??????????????0??0??????0????0?0???0?0????????00?1????00?1??0???0?????????????0?0??????0?????0???????101?0???????01???0??????0?????0??0????????000????0?????????????????00??0?000?01????1?????0?00???1?0???????00?0???????1????0?????????0???????0?0???????????????1??????1????????0?????0????????0????????????00??????1?????0???????00?0001????????????????0???????0???????????0????011?00000????0?0010?0?0?0?????????0?????????????????????????????????0????0????0??0????????????????????
Gallimimus       0000100001000???00???101100010011?0000?00000000101000001000011111?0???100001100000001000000?01001?0?0?00100100010??000110111010010101?01???01?100100?1?0??11??????????0010???1010000100??0001000?0?1?010111?0111010000011011111001001000010?00010010000?0010100100010001001000000000?1000000000??000?101???1010010010101100110?110?00000??1001????????11000??01?01000??0010000010?001000111010100100?11000010011001110011111000000100001101001101100111110000101000101100000?010110111111?00?1000110110011001100????1100?11?????????010010101?1001000111100?00?1000?001010100010??10?000000?11000??0?0?010101001000000??0?000000?1000?1000?01000??101??110?000?0000000001??0??10011000?0011000??0??0?0??1?1011000000000000?1??0010?11??000?0000???0001?0??0?0?01??111?00110000?00?0000?0?1100000?0000000?100?100???00110?0010001100001000????0??10001?1?100010100000?????0????0100000000?000??1?000?0000000?0?10000?????001??00100?000??10?00?100?10?000?01000??0?0?0?????????001??0000?????0?0?00??0000?000????0?001?0???000?0?010??1100?10000000??01??0?0??0?0?00??110?000??00101000010?110?1????1?011100?0?00?0??0?0?000?01?000?10?101100?000000?0??0100000??0?0????1?001??00?01???1??000000010????1?1111?000010?1???????????00???????0?00??0?11001?00?01??00??0??0000?01001?0000??0?00??00?????0???????????0?0??????????0100100000?00?00?????0????000?000?0100??00?10?????00?00000?11000??010000?0?000010????00?00?00000??0???000?????0010?000?00?0000???00?0?00?00000000??0?00??0011?00?111010??011000101?0?00?0???00???????0?0000??00?00?010000?00??00000000?11000000??1?10??000??0??000?000000????00??0?0010??00?????00?????0?01??1???001???1?0??00?0??10??000??010??0?0000??0?00??1010???0???0?0?101???0?00?0????0000001??0??????00??0??0???000?0???????????0??00?111000000???10001000?000?0??0?00?0000?????????????0??0?01???0?0?0000?00000?100??0??????0?????10?00??0 
Ganzhousaurus    ????????????????????????????????????????????????????????????????????????????????????????????????????????????????????????????????????????????????????00?0??11?????????01110?0??????0???????????????????????????????????????????????????????????????????????????????????????????????????????????????????????????????????????????????????????????????????????????1?0????????????0????????????????????????????????????????????????????????????????????????????????????????????????????????????001?0?000??0001????????011??0??1??????????????????????????????????????1??0??1????????????0????????????????????????????????????0????????????????????00??????????????????????????1????0?????????????????00????????????????????????????0???????????????????1??????????????????????????????????0????????????????????????????????0????????0??????????????????????????????????????????????????????????????????????????????????????0??????????????????????0?????00?????????????????????????????????????????????????????????0??????????????????????????????????????????????????????????0???????????????????????????????????1????????????????????????????????????????????????????0?????????????????????????????0?????????????????????????????????????????????????????????????????????????????????????0?00?????????????????????????????????????????????????????????????????????????????????????0????????????????????????0????101??????????????????????????????????1??????????????????????????????????????????????????0???0???????????????0??????????????????????????????????0?????????0?????0??1??????????????????????????????????????????????1??????????????????????????????????????????????????????????????????????????????????????????????????????????????1????????????????????????????????????????????????????????????????????????????????????????????????????????????????????????????????? 
Garudimimus      000010?001000???00??110?100010011?0000000000000101?0000100001011110?100000011000000?0000000?0101110?01001001000??????0??0?1?0?0?1?1???????????1?1?0?01?1??11??????????001000?101100010010000??00?0???0??0?100??10?100???1?111???0100?0000?0?100?0?10??0?00????????????????????????????????????????????????????????????????????????????????????????????1?00?000??????00?0???0???????0?0?011101010010010100001001100110001111100000???????????011011001110000?01010011?110000??01?110111?1100011000110110011001?0010101?0??110??????????0?10?01?1001?00?1010??????0??00?1??0?0??????1??0??001?11000??0?00?101?1001000??0??0?00?0????000??00???0000?0?1?0?01??000???0?00???11????10?0???0????1?????0000????1?101?0?00?0000?00????0?1??11??0?0?0000???0???????0?0??1??1?1???1100?0?00?00?0???1????0???0?00?0???0?1??0???000???0?00?010000????????0??1?0?1????0?0???????0?0????????0100000??0??00??1??0????00000100000?????0????0000??????????0?000100?10??00??10000?0?????????????0?????0?0???????1??01??0????00????00?????????0????010?????0??0????0????00????0???????????????0??0???10????0???????0111??1??????1??00??????0??????????1??1????????0????0???1000????0?0????1??0??????????????0???00010?????0????0??00?1?????????????0??????????????0?????????????????????0?????????????0??0?0??????????????????????0????????????????10??????????0??????????0????0?0??0??00????????00?0?000????????0??0???00?0001?????00000?0?001????????????????1??000?0?????0?????????????????0???????????11?00???1?????01???01??????0??????????????????0??????0???????0??????0????0??11?0?00??0??1??????????????????0????????????0??0??00?????0??????0?0???????001???1??????????1?????????0???????????0????????????????????1????????????????0?00???0????????????????????0?????????????????0?11100000?????0?0????????????0??0?0?00001000???11????????????0???0000????0??0????????????????????????? 
Gigantoraptor    0??????????????????????????????????????????????????????????????????????????????????????????????????????????????????????????????????????????????????00??1??11?????????111111011?000??????111?1101?????????????????????????????????????????????????????????0101??0??????????????10?00??0??0?1???0?000????11??1101???01?10?0????????????0????1101????????????????1?0100?1?0010000000?0100001?????????????????????????????01?????00?0???????????011?010?0?10011????0???1??11?0??0??????11???1100???00?????1????????01??????00?01????????0????0????????0???????1?0?????1??00????????0????????????0??0???1????????????011?0????0?0????????????????0?0?01??0????0????????0???????1???????1?????0?????????1??????????0?0???0??????????0?1??????1??????0????????1??????????????0??????????????0???????????????????00???00???????1??0????0??????0??????0?????????????????????????????????????????????????????01????????0????????01???????1???????????00??????000?????0?01????????????????????0??????????0???????????????????????0???????????????????????????????????0??????0?????0?????????0????0????????????????????????????????????????????????0??????????????????00??????0?????????????????????????????????????10??????????????????????0????????????????0?????????????????????????????????0??00011?????????????????00?????????????????????????????????????????????????????????????????1?????0??1????????????11?1101?11?1???0?????????????00??????00????????0????????????????????????????0????????????????0??0????????????????????????????????????????????????????0???????????0????????1???????????0??????????????????????????????????1?0??????0??????????????????????????????????????????????????????????????????????????????????????????0??????????0?11???????????????????????????????????????????0????????????????????????????????????????????????0????????????????????????????????? 
Gobivenator      10???0???????????????1?000??1001110000?0000000010000?10100101011010?11001001?01101010000100001001?0????11?100??11???1???0?11?00?????1???011???101?010??010?000110????00??0101??1011?1???0?00001??0???0????1????1??10??????1?0??????????????10????????0??101110?01??00001??100??0??0??00010???????1????????????????????????????????????????????????????1????????011000??01?0??0??0?001???1?10?000?1??001001??1??10???01011?110???0011100?01010???01010????1???00????????0???????????11?????00??0?0?1???1011?11?0?1????1??????????????1?1?10?01??00??00??01?1?00?011??0??11?????1???101???100????00??0?0????10?0??011?????10?????0??0????0?1??0?0???1?0???????00??????0???1??0??10?????0??0???????0?????1??1?????0??00?0???0?1???????1??????????0???????????0?0??1??????????????????0??0?????0??0010??01?????0?1?????000??????10?11???01???????0??1??0???????0???00?????00?????????????????00???0?0???????00?00??0?00???01???????10??????????1???0?11???????1?0???0??0????????????????000?00??????0010?0?0?000???0????1?????10????110?1???1????????????????1?0??????????1???0???1??0?00???1??????????1?????????????0??0?00000????0???0?11??0??0???????????1??????????????1??00?????00???0??????0?0?1???0??1????????????????????1??????????1????????????10??0??0?00?????0?0?1?????????0????00??0?????????????????0???????0??????????0?????0???????????????000001?01?0?????1?0???1?000?000???0?0??00?????01?0??01???010?0??1?000???????????????????????0????????????0??????10??01????00????1??01???01????011????0????00??????1??0?0?????????????0???????000????001?1??00000?01???110?0?????????????????????1?0????????????00?????????0?0?01??1???000?????0?????????0????????0????0??????0??00?0?????????1????1????????????????010????1????????????????????????????????????????11100000???????1????0??????????0????????????????????????1???0?????00????0??0????????????1?????0?????? 
Graciliraptor    ?????????????????????????????????????????????????????????????????????????????????????????????????????????????????????????????????????????????????????????0???0000?0?0????????????????????????????????????????????????????????????????????????????????????????????????????????????00??000??????0?0101?011?1111010??0101011011?0??00?00111??1011??????????????????111?????0?1??1??0?0???1????????????????????????????????????????????????????????????????????????????1??1??0???0??1?011?1?1??0????1?1???1111?0??0?????00111??0?????????0????????????0????0??1?????1?1??1?????????0???1???????????0?0?00??0???0??0?????0?0???????00?1??????1??0??0?????1????0??????0?????????????1???1?0??0?1??????0??0?????????0?0???????????????0???1?????????????????1?0????????????1???????0???????????????????????????0?0???01???????0???1??00?????11???????????????????1?111???????00?????????????????0??????????1??????????????1???????????????000??????0????????1???01000??????????????????1??0?????????????????????????????????????????????????????????0??0?????????0??0???0????????????????????????????????????????????0?????????????????0???????????????001??11??????0????????????????????????????1???????????????0?????????????????????????????1???????????????????0????0??????0????????????????????1??????????????????????????????????????????????????????????????????0?????????????????????????????????????????????????????????????????00??????11????????0??????????????????????????????????10?????????0?????????????????????????????????????????????????????????????1?0???0??????????????????????????????????????????????????????????????????????????????????????????????????????????????????????????????????????????????????????????????????????????????????????????0?0??????????????0???????10??????????????????????????????????????????????0???????0????????????????????????0??? 
Guanlong         1000?0?10001000100??11011100??001001001001101111000000011110??111?101000100000??000011000000010?0?0????0010100000??001??000??10?10??1??1????????10??0??00000?0000?0?000???00?11101??????00000?0??0?0????????00?10000?0?0?0??10??01?0?0?0???0???10?1?00???0111??10??10??1??1???00001??00?1??0??0?0001?0111?011010??010101010110?1111001?01?1001????????110?00????010000?010??0???0??0????111011100111011000?110010111110111100?0?0010000??010011111011110?00??10????1?110000011??11?1?1?????0110?1?00?0??11?0110?1??10?00011?????????00??10?00???0?0001000?1??0?10?1?1000??00?00?1?1??????00??1??00?0?0?011??0?0?????0011?00??00101??0?01??00000?0?01???0101?00??????0???11?0???0?00?00?001?????????0??1??1?0?????100?0??10????00????1???????000????0?1?0??000??1????1??1??00?1?00?00?01?11?????1?1??000???00??00?01?000?0?0101?0??1?011???????0?1?001??????0?01???????00????????0??0???0??1?????0?????1?010?00??0?011?0??????0?0??1000??0??000?0???0???10??000??????????????????1??00??0????0?0???0??00????0???0???????00?01?????1???????????????????1????0??0???0????1????????????0??010???0?1????1?????????1???0????0?0???????0??1????????????00??????1?00?0???????0???000??0???0???1??00??00000????10??010????????00?001??????0?1?????0??????00??00???0??0??000???00?0??1?0?????0??0?0??000?????????????????????????????????000??0??0???????????????0????0?0?001?11????????00???0?0????????0??0???0??0??0??????000?0?0001??????001?????00001??1000?00010??0??0??????????0100110?????1?10010?1?10?0011??00?????00?01???00?0???????????00??0?0??0?0??????0??0?00000000000???100??00?????1?0??100??00??????????1111?10?1????00???????0???00?0001???1100?0000?010???1????0???0??????0000000100?0????????0?1?0??????????????0?000????????????0????????????????11?0?000????00110000000?00?00?10???000?0?????0?1?00???????????????10??1?????1?0??0????0??1?????11?0??1?????????0??? 
Hagryphus        ?????????????????????????????????????????????????????????????????????????????????????????????????????????????????????????????????????????????????????????????????????????????????????????????????????????????????????????????????????????????????????????????????????????????????????????????????????011?100111?0??001010?0010??11?101?1??1101??????????????????????????????????????????????????????????????????????????????????????????????????????????????????????????????????????????????????????????????????????????0??1?????????0????0???????0???????????????????????????????????0?????????????????????????????0?????????0??1?????????0????0????????0??????0?????????????????1?0????0???????????????????0?????????????????0?????????????????????1??????????????????????1?????????????????????????????????0????????1???0?????????????????????????????????00????????????????????????????????????????????????????????????????????001??????????????????????????????????????????1?????????????????????????????????????????????????????????????????0???????0??????0??????????????????????????????????????????????????????????????0????????????????????????????0????????????????????????????????????????????0?????????????????????????????????????????????????????1???????0????01??????????????0?????????????????????????????????0????????????????????????????????0???????????????????????????????????????????????????????????????????????????????????0????????????????????????????????????????????????????????????????????????????????????????????????????????????0??????????????????????????????????????????????????????????????????????????????????????????????????????????????????????????????????????????????????????????????????????????????????????????10100000??????????????0???????1?????0??1??????????????????????????????????????????????????????????????????????????? 
Halszkaraptor    1010000?0010?1110?00?100??1???0?111000?10??0?????????1?1?0??1?1111??11?00000?001000?0??0100?0??00???????0??0000??????0??0?0???0?????????????????????0??000000010???????000000?01010???????0?0011?001?0????0?01?0?00000??0???11?00110???00?0101??????00??001????????????????????0??0??0??0?10??0?01?0???1????????000?11?10?010????0?00??0??10000??0??011??0????0??10100?0??00?0000?00?0??11?000?0?11????0??1?001101111?????????????001???0?0?011001??0??????0?10????????0??0?????????1???????101?1?0?001011?0?000?011010111?0?????????00????11??0???00??01?1?0??01000???1?0?????1??10????10??????0?0??0??10???0?0?1???0??000???0001??1??00?00?00?011?????????0??0?0???0??11000?10?11?00?001???0??00??1?1??0????10????1???0???100????11???00???00??00?01????00???1????1????0?000?1??0???10?1????00????0???0??1?000???0??000?0100?01?1??100?????000100?1???0????0?1??????0???????1?0?0?0?????0???0?0?0?0??00?1101?0?????00???1????????0????0??0?0??1?0?0??????000??00??????????????01?00?0?????0??????0?000??0????0???0??????00????01??????1??0??????0?????1?0????1??????1??00?1?00???0???11011?????????????00?01??00??0?00000????0?0?1001?0????0??0???????11?00??1??????????0????0?????1???0?0?0??0????0??11??0???????????1???????0??0????1???????????0??0???10????0???0?0??000??????0????0??????????????????0?????????????????0??0?0?0???????000????????0????1?0?0???00??0????000?00000????????0?0?0??00??000??????0??0?1?001??????00??0010001???011100?0????????0????????????0????0????10?0??0??1?0?01110100??????0??????0??0???????0???????0????????0?0?0000???0??00?000?0??000??0????0???0??????0???0????0??????0???1?????????1??????????1?1?????1?0?????1?0????0?0???00???0?100??0??00???????0????????1????0???0????0?00?0??????????????1??0?0???????????????????????0?111?00000?11?0?1?011??00?00????0???????????????1??0?1???1???0???0?10?00000?0????????00??010???0?0???? 
Haplocheirus     100?1??100?010100000110110111000110100?01110001000100001???00011110?10101??0??1????1?000?000?00??000???001010??????001?10?0???001??0???1????1110?10?00?0?00000000?00?01?0000?001?100???100000?10?0?????????????1??000???1???0???11?0?0?00????1??0?110010?01100010??100?1??110??00?1??0??1??00?0?0001??01???1101???0101010?0110?11??101?0??1001????????110?00????000???????00?00?0??01??01??01??1?1?0001?0??10??11010?0111?010000001000001111011?01?011???00??1?????1???000??????11??1?????00?1??0?0???0??1?0?1??1?????????1?????????01?????01??00?100?101?1??0?1??1?000?1?????00?1???0??10?0?0??0??0?0?????0?0?0?00?000??0???000010????0?000000?0?11?????0??0???001???????????10??1??0?101????0???????1?1?00?0?0?????????0????00????1??0?????00??0?0?1?0???0????????????????1???0????1?0??10????????00??0100??00?????0?10??1?000????1100???0??1?1??01??????010?00?????1?????????0?????????0???1????????0??01?00?000?000?????1?11???000???0?11???01?10????0?00??????????????????01??10?????????1?0?0??0?????????0??????0????1?1??1???1?????1???????1??0????00??????????1????????1?0??????1??????????1??????0???0???????0?00??????0??1??1?00??????0?????????0??0????0???11??10?????????????0???0???1???????10????1000?1????????00?0??????1????????110?01??0??????000??????0??1?01???????0?0????0?????????????????????????????????0????0??0???????????????0???0????00??10????????0??????0??????????1????0?????0???????00?????00??????00?????????????0??????0?????????????????????????????????0????1??0??01?1100?????????0??0????????????????????????0????????0?00???0000?0000???0100?00?1?????0??????0??????0?0???11?1??001???00?0??01??00??0?????0???10???100??0??????????0???????????0??00?1??0???????????1?1?????00?0????????????0????????11????????????????11?1?0?0??????110000000?00000?1000?000?1?????0?00???????????????0?1?????0??????0?0????????????????0??0????????????? 
Harpymimus       ?00010?001000???0???110?1000??0?1?0000000000000101?00101000010?1????1000?00??0000?0?0000000?010???????00?00????????????????????????????????????????1010111010???1??00000?000??010000????0000101??0?1?0??1?????110?0000010??011000?00??000??00?010????0???011100100?1?00100?0?000000?0100?010000?1000?101?10110100?010101100110??10?00000??1000????????1???0??1100100????010?00010?0010001?10?0?0010??0?0???10??10?1?1?01?????0???01?0???1????110?1???????????????????1??00???01?1101?1111?00??000110110011001100????100001?0?????????10?10??1010??0?0??1??0?????010??01????000?0?110??00?0???100???000001010???10?0?000?00???000?1000???0??0?00????11????0??00??00??0?????00??10?01000?001?0???00?????00???0?010???0????00????00???1????????00????0??1?0??0?0??1????1??????001?0???0?0???1??????????0????000??00?????0?0???100001??????0?????????????????0?01010?0????????????0?0000??????0???0?0?000??0000????0????000??????001000000?????????0???0?0???0100?0?0?????????????001??00????????????????0?????????????????????0????0?0????????????0??000?????0??0???0?????0??????00??????0?0????????????1???00???0??0??????????????0??1????0?00?00000??????1?????????0???????????????0??????00??0??0?????????00?00001?????????????????????????????0????0??0????0????0???0?00??1?01????0??0?0????0?????????????????0????????????0??010??0??????????????????0??????0?00??00????????00???0?0??1????????????00?0?0??????????0???000??0???00??????00???0?0000??0?00????????????????????????????11?00?????????01?0?0??????????????0??????????????????0????0?00?????1?0??000?11?00000????0???0???????0?0?0??0?????????????0????00??????????0???00??1???0????????????????1?????????????????????0?0????0?0???????????111??????????????0?0????????????00?????????????????0????000????0?111000000????000000??000?0?????0?000??????????????????????????0?0???????0??1????????0??0?????????0??? 
Hesperornithoides 10???????????????????1?1????10001???0000???0?00???????01?0101011??1?????????????????????????????10?0????????????????????????????????????????????????0??0?0?001000?0?0????0010?01?1??????0?0?1????001??????1???????1?????1???0?????1????????1??????????1?????1?????????????????00100001?000100????00??011??011?1??????10??????0??11???0?????011??????01??????????110?????0????0????????1?????????????????????1??1????????????????????????????????????0?????????????110??0?01?????????1?????00??00??1011????001??????1??0?1?1??????????0???0?1??1??1010?????????????1?00??0??????1??????00?000???????????????0????0???0????0?????0???0???????0000?1????????????????0?????0???0??????1?00?0?????????????01??1???0?0???????????????????1??????????00???????0????????????1???????0???0??0??????????0?????00??0?????10??0???????????10?????10????????0???????01?00000??0????0?????????????????????????01????100????000???0?00??????????0??00???????????1?????????00??????????????????????0??????????????1??0?????0???0????????????????0???0?????0?00?0????0?????01????1????1????????????????01?????????????0??????????????0?0???????????????1?1???????0?????110????0?1?????????????1??00????????10???????????????0????????1?????????????0?????????????????0??0?????????????????????????????????????1????1???????1????0??????????????????0?????????????????????????????0??0?????????????????0??????????????????0??0????0???0?????0???????00????0??????????0??????????????????????00??????????????????????????1?0?0???????0??????????????????????0?????????0??????0?0??????00?00???????????????????0??????????????????1?0?????0?????????0??1??????????????????????????10???????????????????0???0?????????????????1????????????????0?00????????????1?0???????????????1?11????????0?????????0????0???0?????00???0????????????????????????????0???????????0?????????0????????????????????? 
Hexing           1001?0?001?00???1?????0??000??0?1?0??0?0?00000???1?00??1?0001?1?0???10????????1???????????0?0?????0????00001???1????????1???????????????????????????00?0??01??????????1???01???11?????????0???????????????????????000?????????????0????????????????????????1??0?????0?????1???????0??1?00??0??0?100????1??????????0??1?111??????10?0?1????1001??????????????????????????????????????????????????????????????????????????????????????????????0???01???????????1?????????????????????????????000????0?????11????????????0???1??????????1?????0???0????0?????0??????1??00????????1?????????00?????????0?????0???0???00???????????????????1????0????0???????????????0???0??????????0??0?00?0?1??????????????????????????????0????????????????????00????????0??0?0??1????????????00?1???1?0??0??????????????????0??0???????0????1??00?????10????????????10???????00???0??????????????0?????????0?????0???????0?0???0???????0????????1????0????????????1?????????0???????????????????????0??????????????1?????????????????1??????0???????????????????????????????0??????????????????????????????????????????????????????1?0?0?????????0?????0?01??????0?????????????????????????????????0??????0??????01??????????????????1???????????????????????????????0????????????????0??????????????????01??????????????????????????????????????10??????????????????????????1?0?0??????????????0?????0??1???????????????0?????????1???????0???????00??????0????????00????0????????????????0?0??????????????1?????????01???????????????????????????????????????????????????01???????11???00??0?????????????????????????????????????????0?????0?0?????????????????????????????????????????????????????0?????????????????????01??????????????0???????????????????????????????????????????????????????1????0??10?????????????0????????????????????????????????????????????????????????????????????? 
Heyuannia_huangi 01?0?????111????10??????????11?????????????0??????????01100???11????????????????????????000??0??1???001????????????????????????????????????????????01??1??11?????????1111010??00000?1???11101?01?011?????????111??1000?10??01???1101????0??0????11???1?0??1110000??000010?100000??10?0??1?1?000?000??011?111101???001111000010??11?0??0???10001?????011?0010?11?00000???0?00?0??00?10??0111000000100?000000?11?10??10?011?110?0?0011000?010101101100010??10?000????1??10?01?0?????0?1?????00100?000????011?0?1??1?1100000?1??????????0??1???1?????0?????????10?00??0?001???0?01????0???0?0?????????0???010????0001000????10??000?1??0??????0000????00??????????????0?????1????1??01?0??0?1???1?????????????0?0?????0??????????0???????????????1??????1??????????????1???????0????????0????????????????????????00???????0???11?000?1??01???????????????????????10???????????????????????????????????????????????0??????0??????0?100?001??0??000?0???0?0?????000???????????????????????????????????????????????????????????????????????????????????????????????????0????1???????????????0?0?????1????1????????????????????????????0??????1????????00?0??0?????????????????????01????????1?????????????????????????????????????????????????????????????0???????????1?????????????????????1?1?0??1??????????????????????????????????????????????????????????????????00?????????????1?????0???????????????1??01????????0?1???????0?????00???01000????????00???????????????????????????????????????????????0????????????????????????????????????????????????????0??????????1????????????????????????????????????????????????????????101????0???1???001?????????????????????????????????????????????????????????????????????????????????????????????0??0?????????????????????????111110000????????0??1????????????0???????????????????0??????????????????0???????????????????????????? 
Heyuannia_yanshini 01????1?11?????????????????????????????????000101??0??????????????????????????1???????????????0????????????1?????????????1?????????????????????1???01??1??11?????????1111010?10000??1?????1?10?1???0?????????1?1????????????????0?01??????????????????????????????????????????001010?0001010000?0?00?011??01001???001100000?10??10?000?0??10001000000?1?0?1???10000??0000?00?0100????000111000000100000000?000?10???00011?110?000011000??1010111??0001???10??00????1?1?0?01????0???11??11?0010000?0???0011?01100????0?0?01?0????????00??10?1?01?0?0???0???1?10?00?0?0001???0???0?0?????0????????0??0???01??0??0?00??0???0100??00????0???0??0?00?00100??????00?1??00??????11???1??01?0??0011??1??0??????0?????000??0??0?0??1???00???1???1????001?????00??????0???????1???????0????????0????1???????????????????00?????0?????1?0?00?1??00?????????????????0?????00???????????????????????0??????0???00?????0????????????01??1??0?????000?000??0??0???000?????0001?10?????????????????0????????0?0??????????????????????????????1??1?1?????0??000010???0??0??0??0???0????1??00?10????????0???????1????1?0????0??1???????????????????????0?10001?0000000????1?0??0????0?????????01????????1???0???000???????1?0??011000?????????????00???????????????11?0??0?????0????0????0??01?0???????1??1????1?????????????????????????????????01????????????????????????1?10???0??????????????1??0??0??1???????????????0101????????10?????10?0???00??????00???0????0??????????????0???0???????????????????????1?1???0???1?10?????????????????????????????????????????????0?00?00????100????0??1???????????011????0????????????001??????????0?101????0???????010????0???0?????10???????????????????????????????????????????????????????????0?????????????0???0??0?????????????????????????111100000???01?010??1????0????????00??????????????0??0??????????0?00????0???????????????????????????? 
Huanansaurus     ?101???111110???1???101???1011001?0?1??00?001?1?0????1011???11?100??000????????1??1?1??0?00?000??????0?000100???????????1???????????????????????????1??0??11?????????11110000??00?0?????111?1?????01????1?1????1??????????????????0???????????????????????????????????????????????????????????????0????1????11?????10??????110???0?000?0??1100??????????????????????????????????????????????????????????????????????????????????????????????????????????????????????????????????????????????????????????????????????0?0?0????????????0?????01???????0??10????????????01????????????0?????0???????????????0???0???????0???1????0????????1???0????0???????1???????????????0??????0??1??????1?????????????????????????0????00????0?????????????111??????1???1??????????????????1??0?????0????????1???0?0??????0??00?????0?1?????0????????????????????00???????0?1??????????????????0?????????0???1??0????????????01??????0????????????00??????????????0???1????????????????????????????0?0??????????????0????0???????????????10????01????????????????0???????0????????????????????????1????0?????????????????0???????????0000????????????1?0????0??????????1?????????0????1?????????????????????1???????????1????????????0?????????????????????????????0????????????????0?????1??0???????1?0???0???????????????????????????????????1?00????????????????????????0?0?00???0?1??1????1?????0????????0?????????100??1010?011?????0???????00????????????????0????????????????????????????????????11???????0??01???0???????0?????????????????????????0????????0????0????????11???10?????????0????????????????????????????????1?1?0?????1?0??0?0???????????????0?????????1????????0???????????0?00?????????????????1?????????????????????1?????????????1??????????????????????????1?????????0????1???0???000???????0????????????????????????????????????????????????????????????????????? 
Incisivosaurus   ?1110001100010110011110?10101001100000100100001100?0110010011?011?0000001????111?0010000000?01111???0?00?00??0?11???01??1???110??1???0??0110?111110?00?01110001100?0001111100??0100000001?0?1101??????????????????????????????????????????????????????????????????????????????????????????????????????????????????????????????????????????????????????????????????????????????????????????????????????????????????????????????????????????????????????????????????????????????????????????????????????????????????????????????????????0??0?0???????0000?00??????????0?1???????????1?????100??????????0???0???0???????000?0??????1??????0?10????????????10???0??????00???1?00???0?????0????????????????0???0????????0????00????0?????1???????000???0??????1000??1?????????????0?10?00?0????????00??0?00??0??0?????????0??1????0??1???0??????0?0?010?????????0??????????10????????0???0?????0?????0?????0?001???10??1??000????????????????????????0??1??00?????????????????????????0??0?????????????0??0????00???????????????0????011?????0????????????0?????0??????????????????0????0????0?????????????????????????????0?00?????????0??0?0?????????????????0???????0??????????????????????0???000?1????????????????????0?????????????????1???????????????????0?0??0???0????????????????0101?????????????????????0????????????????0000????????????????????01000?0??00?00????0???00???000?????0??00?0??????0000?000??010????001????????10??????0011???0???0??1??0?????????????00?0??????????10?????0???0011??01??????0???????0????????0????????0?????????00???0??????000???00???0?0?00???????????????????????????????0??001???0?00?????????????????????00??????????????????00??????????0??????????????????0?1????????????????00000?0?0??????????01????????????????????????000??????????00?0?????????00???0?????????????????????0?1????0??0????0?????????1?0??????0????0????0?????? 
Irritator        ?00?00?10010?1?0100001001011100110110010?00010?1000010011110010011??1000100100???011?000000??1?????????????????00?00011?0???011010??00?1?1??????????????11??1?100???1????????????????10??0001?1???????????????????????????????????????????????????????????????????????????????????????????????????????????????????????????????????????????????????????????????????????????????????????????????????????????????????????????????????????????????????????????????????????????????????????????????????????????????????????????????????????1??0?00??0????1010?????????0??0?????????????1?????000??1???????1???0???0??0?????1????????????????1??0????????????00?1?????????0???1??0?????????1????????????????????0?????????????001???????1???1?????10?00???????????01?1??????????????????000?????????00?1??0???0??0???????00???????????0???0??????0?0?01?0???1????0??????????01?101????0?????????1???0?00????0?01000???0????????????????????????????????10???00?????????????????????????0??0??0????????00?0?001???0??????????????00??????0?????1?????????????0?????????????????????????????????????????????????????????????1?0????????????1????????????1????????????????????????????????0???????????0???0????????????????????????????????????111???????????????????0?0??0???0????????????????0?????????????????????????????????????????0?????????????????????????????0??0??00????????00?1?00?????????0??0??????0??0???????00??0?000???????????????????????0????00????????????????????0???????????0??????????011??00??????????????01?0101?11???????11?????????0????1??????100???0??????0??0????1?0?????????11???????????????10?11??0?0???0???????????????????0??????????????????0????1??????0????????????????????1???????????????????00?0?????????0????????????????0????????????0???????????11?0??????????0?????????????????????11????1??????00??????????????0?????????????????????????
Jeholornis_curvipes 1??????????????????????????????????????????????????????????????????????00001?001100????????????????????????????????????????????????????????????????????1???1??????????0??0???????0??????????1??????1????????????????????????1???????????????????????0????0101?101??101?1??1000?1??1??01?0?????0?0101?011??1110?00?110111110011??10?0???0??1001???????1??????????110???????1???????0?1?????1??????????????????????????0111?0??100?0????1?0?0?0111?????1????????0????10?????1???????????????11110?????????10?0?00?101110101110?????????00?????????0?0?????????????1?10?0?????0???????1??00????????0?????????????0????10???0?????00???????0???0000?1???????????0????0?????0?1????0??01????0?1??????01???????????000?????????????????????????????????????1??????????????1???????0??????????????????0???????0??????00??????0????1???0??????0??????????0???????0??110?00????????????????????????????????????????????????????0????????????110???0???0?????????????00???????????????????0??0????????????????????????????????????????????????0???1?????0???????????0?????????????????100????1???1???????????1??????0??10??????????????????????????????1011???????0??0?0????????????????????0?????????????????????????????????0???????????????????????????????0??0???????0????????1???????????????0????1????????????????????????????????????????????1?0??1???????0????????0?????????????00?0?0????????????????????????1??????????1??????????00???10?00????????0????????????????0???????????10????1???????0??0??????????????????????????????????????0????????????????0????00?????0?????1??????????????0??????????????????????????????????????????1??1?????0?????????????????????????????????0??????????????????????0????00??????????0???????????????????????????????????????010??????????????0?????0010???00??01?????????????????????????????1??????????0????0??0????0???????????????????? 
Jeholornis_palmapenis 11???0?1?1?0????0?????????0??????0?????????????????0??01????1???????????????????????????????????????????????????????????????????????????????????????01?1?101?0?01??????0?????????????????????????????????????????????????????????011???0???10???????00???0?????????????????????????????????????????????????????????????????????????????????????????????????????11??1???1??1??0??0?0?1?10111????0?1?0??1??1??1??11????0111?01010?0??1?1??0?0?0????????????1????0???????????1?????????????????1101???????011?0?00?10?110100?1?11??1???????????????0???0???0???0???1??0??1????0???????1????????????0????????0????0??11???1?0??????????????0????000?1????????????????0???????1????1??0???0??????????00????0???????????????????????0?????????0???????????????????????????1????????????????0???1?????????????0??????????????0????????0???????????????0????????????????0???0??0???????????????????????????????0?0???????????????????????????????0???0?0???0?0??????00????????????????????????????????????????????????????????0?????????????0??????????????????????????????????????????????1???100?????????1??????0??1??????????????????????0?1??????1??????????0??0??????????????????????????1????????????????????????????????????????????????????????????????0????????????????????????????????0???????????????????????????????????????1???????????0????????????????????????0????????00?????????????????????1????????????????????????????????????????????????????0???????????????????????0????1?????????????0?1??0????0?????????????????????????0??0???????????????0??00??1000?????1??????????????0??????????????????????????1???????????????1????????0??????????????????????????????????0?????????????0????????????????????????0???????????????????????????????????????????????????????????????0????0???????????????????????????????????1??????????0????00??????????0???0???1???????? 
Jeholornis_prima_holotype 1????????????????????????????????0??????????????????????10??????1??0????????????????????????????????????????????????????????????????????????????????01????11?0??1?????01???????10??0??????1?1??????????????????????????????????????????????????????????????????????1??????1?00????1??0?00?1???0?0101?011?1?110?????1011111?001??10?011?0??10110111??01??????1??11101???1??1??0???00?1?101110???000?????0????11?10????0011?0?????00???11?????0?????????????????????????????????0?1??11???1?11????????????11??????????????1????????????0?????1????0?0???????1?0?????1??01?????????????????????????0?10????1??????????10?????????00???????????0?00?1???0????????????0???????????1???01????0?1????????????0??????0?0???0????????000????1?????????????????1?0????????????1???????0????????0?????0??????????????????00???????????0?????????10?0????????????????????1??00???????????????????????0????????1??????????????????????????????0?11000???????????0?1????1000?????????????????????0???????????????????????????????????01???????????????????????????0?????0??0???0???1??????10???1????01??????????????????0???????????0?????????????0???0???????1???????0??0?0????0???????????????????1?????????????????????????????????????????????????????????????0??????????????????0????????????????00???1????????????????????????????????????????????1??00?????????????1???0??????????????0????????????????????????????1?0?0?????????0?0?????00???1??00????????01????????????????????0????????0??????????????0??1????0???????????????????????????????????????????????0?01???????00??0??1??????????????0????????????????????????????????????0?????1?11?????01??????????????????????????????????????0????????????????0?????????????0??????????????????????0??????????????????????1?????????????00??????101??00??01?????????????????????????????1??????????0???????????1????????????????????? 
Jianchangosaurus ?00?1??101?0????????010??111??0011011???010??????0?00??11???0????????????????????????0??????????????????????????????????????????????????????????????0????10000010?100?0??1???????0???????????????0????????1?0???????????????0?????1????????????????????0??1?1??10??10??10?100???1?1??0????1?1?0?00???0?????1101???0110??????1??????0???????011??????????????????????0??0???0??0?0???????1?10?0?001?0?010?1??00?10??1?001?????0??0?10001?101??1?0?1???1???????0???????????????????????????????????????????????????????????????1??????00?????0??????000??0?????0?0??????01??????0??????????????0??????????10???0????0?00????100??00?????????0???????11??????????1?0??????????0??????1?00?00???????????1?1??????0?0??0??10??0????0?????1??????????0??????00????????????1???????0????????0???1?0?????????0??0?1???00??0????1??????????1???00???0???????11??????????000????10??????????0???????1?????????????1?0??????????00????????1?0??????0?1????0?1?0????????0???0??????????????????0??1?????????00?????????????0????1???????0??????????????????0???????????0?????????11???0???????????????????0????1?????????????1????0???0????00??1?0?0?0??????0?????????????????0????????????1??1???0??0??????????????1?0?????????????????????????????1???????????0????0??0??0???????????1???????0????00?????????????????111?????????0????????1??1???0???0????????????????????????00?????????0????????1?????????????????????0???????????????????????????00???????00?????1????????????0???00????0????????01??????????11?????????0????????0?0?????????????????????????????0???0???0000??0?????0???0????????????????????????1???????????????????????1?????0?????????1?????????????????????????????????????????????????????????????????????????????????????????????00????????????????????????????????????????0??????????????????????????????????????11?????????0????0???????????????????????0???? 
Jiangxisaurus    ?????????1??????????????????????????????????????????????1?????????????????????????????????????????????0???????????????????????????????????????????????????11??????????111?10??????????????1??????????????????????????????????0????0???????????????????????1?1??0???00??1??1?0?????1??0????0???0?010????1????10????001???0??????????0????????0?0?????????????????????0??1?0?????????1??????????????????????????????????????????????????????????????????????????????????????????????????????????????????????????????????????????????????????????????1???????1???????0???????????1??????????????????????????????????????????1????0???????????????????????????????????????????????????1????0???????????????????????0???0??????????0???????????????1???????????????????????????????????????????????????????????????0??????????????????????00???????????????????????????????????????????????????????????????????????????????0????????1????0??????????????????????0????1???????????????????????????????????????????????????0?????????????????????????????????????0?????????????????11???0?????????????????????????????????????????????0?????0??????????????????????????????????????????????????????????????????????????????????????????????????????????????0??????????0????????????????????????0???????????????????????????????????????1???????????????????????????0???????????????????????????1?????????????????0???0???????????0????1??????????????????????????????????????????????????????????????????????????????????????????????????????????????????????????1??0???????????0??????????????????????????????????????????????????????????????????????????????????????????????????????????????????????????????????????????????????????????????????????0?????????????????????????????????????0???????????????????????????????????????????????????????????????????????????????????????? 
Jianianhualong   01??????????????????01?1??????00010010000??0?????????100?00010?11??????0??00?0??00??????0?0?????????????????????????????????????????????????????????0?00?00000010?00??00?0010??1011?????0?000????0?1?0????????????000???????10?????????0???1????0???00?0?0?110?00??00?????1????0000?????0?????0?0001??11?1??10????010101110110??10??01?1??1011???????1??????????1101???1??1??0??0?0?1???10?????0????????1??????????1?????????000??10111?0001??????????????????????????????????????????????00111?0?????0?10?01?000011?????01?111?1?1?10?????00?????000??0??1?00?01?10?001??????1????0?????0????????????????1??0??????0???00????0?0??????0??000?0???1?00??????????????0????1?0??1???1?00?000??????00????1??1???000??00?????0?1??00??????????????0??????1????000??1????1???????0????????0???11???0?????01?????0??10??0?0?0????1?1???????11????????0?0?????????0?0???0????1?????????????????????????00????0000??????????000????????????00????01??0???1?0?0?????000????????????????????????0??????0????0??0?0??00???0????????????????????0??????????????????????0??????????1??????????0?0???1???????????1?????????1???0??0?0?????????0??01?0?0???????0????????????0???????????????????????????0???0??????????1???????????????????????????????????????????0??????????????????????????????0????00???1???1??????????????????????????????????????????0??0?????0?0???00???0?????????????0???00????????????????????0???????????0?????00??????00???10?00???????001????0??????????0?????11??????????1??01??????0??01???0???????????????????????????????????????????????00??00?0?00?0??1??011???0???????????????????????????????????0?????????0???????????????0????????????????????????????0?????????0?????????????????1?0??????????????0???????????????1??????????????????01??0?0????0?????????0???????10???000????????????????????????????????1???????????????0???????????????????1???????? 
Jinfengopteryx   1100???1?000?01?0?00010????1??0?10000??00100??0?0???1?0?????0??1?????1?0?????0010?0????0000??10???0?????????????????????0???????????????????????????00?01?000011??000????0????????1?1?????????0??0??????????????????????????0?????0????????1????01??01?0?011110011?0?0????1?0?0000?0?0??00????0?0101?011?101101????1010111?110??11?0???0??1?1??????????????????11111????1?1?10??000?1?1010??????????????????1??1??????01?????00?10????????????????????????????0??????????01???????0??????????1??????????11?0?0??????????????11??1????00???????????000???1?1?0?????1??0????????1?????????100??????????????0???????????????????0000?????????00???????10??????????????????????0??1???1??0?001????????????1????0?0???????????0???????????????????0???????1??????0??1?????????????1???????0????????????????????????????????0????1?0?0????011??????????????????????101????????????????0?????????0???1?????????0??????????000?????????0????00??0??????001???0?????00??????????????????????0??????????????0????????????????????????0???????0????1?????????????????0????????????0????0?1??0????010??????????1??????0??????0??????????????0??????????1????0???????????????????????????????????????????????????????????????????????????????????????????????????0??????????????????????????????0??0?????????????????????????????????????????0??????0??????????????????????0?0????????????????????0?????????????0???????????????1???1??????0???00???0??00????????????????????0???????????0??????????1??1???????1??01????1????????????????????????????????????????????????00?????00?0?0?????????????????????????????????????????????????????????????1?????????????????????????????????????0?????????????????????????????????????????????????????????????????????????????????????????????????????0???????100???0?????????????????????????????1???1??????????0????0??0????????????????1???????? 
Jinguofortis     ??0?????000?????0????????????????0??????????00?????0?????0????????????????0???????????????????????????????????????????????????????????????????????????00?1000??????0??00??????????00???0??0????????????????????????????????????????????0????????????01?0?0101100???1?0?1??10???1100??0??0?1???0?0101?011??111?????110111101000??11?0??????100011????011????01??1???????1?????????11????111?????0000????01???11?10?????110?0??10?1000110???0?0?????????????????0???????????????????????????11110???0????011?0?0???001001111??111???01?0?????1????0?0?????1?1???1?1?11?01???????1????1????????????0?1?????10??????????0???0?????000???????0??1?00?0????????????????0???????1????0??01????0?1??????01????0??????000??0?????????000??????????????????????1?0?????????????????????????????0????????????????????????00??????0????0??????1???1??????????????????????10?00???????????????????????????????????????0??????????0?1????????1??1?00???0???0?????0???????0?????????????????????????????????0??????????????????????????????????????????1?????????????????0??????????10?????11???0????1????????????1??????0??1???????????????????????????????1??1???????0???????????????????????????????????????????????????????????????????????????????????????????0??????????0????????????????????????0????1???1????????????????????????????????????01????000??????0?0????????0??????????????0???????????????????????????????????????????????????????10?01????????01????1??????????????????????1?????1???????0????01????????????????????????????????????????????????????1???????????????1?0???????????????????????????????????????????????????0????????1??????1???????????????????????????????????????????????0?0????????????????????????????????????????????????????0?????????110??????111100001??????010???00??01?????0???????????????????????1??????????0???00?1?????????????????????????? 
Jixiangornis     1?01?0?1?1?0?0??0?????????11????1?0??????1000????1??????????????1???????????????????????????????????????????????????????????????????????????????????01?1???1?????????110??10????????????????????????????????????????????????10??????????????????1??????????????011?0?0???01?00011?1??10?00????0?0?01?011???110????11010110?010??10?0?1????10011?1?00011????0????1??10????????????00???????????????????????????0??????????????0????????????????????????????????????????????????????????????111?0???0??0?011?0?00????1?01?1?1??????????0????????????0???????1?????0??1?01????????????1??????????????10?????0?????????10?????????00???????????0?00?0????????????????0???????1????1??01?0??001??????0????????????0?0????????0???0??1?????????????????????1????0?0???????????????0????????0????????????????????????00??????0????0?0?0?????11??????????????????????10???????????????????????????????????????????????????????0?????????????00?0?????0?????0?0?????0???????????????????????0??????????????????????????????????????????????????????????????????????0????????????0????1????1????010?????????????????0?????????????????????0???????????????1????????????0???????????????1??????????????????????????????????????????????????????????????????????0??????????????????????????????????????????????????????????????????????????????????0????????????????????????0???????????????????????????????????????????????????????????10?????????110???????????1?????????????????????????????????1?????????????0?????????????????????????????????????????????????????????????1????????1???0?????????????????0????????????????????????????????????????????????????????????0??????????????????????????????????????????????????????????????????????????????????????????????????????????111100000??????010????0??01?????????????????????????????1??????????0????0????????????????????????1??? 
Khaan            011100?011010???10??111?111011011?000000010000101000110110010?11100?00000000?10100?100?0000?01011????0?000000???1???????1?0??????????0????????????101??1??11?????????11110100??0000?1???11101001?0?110?1111?0111??1000?10?10101?1?01???0??00000?11??01?0001110000?1000010?1?0000?00?000010???00?0000?011?1011010??0101010?0110??11?00001??110100?1??011???10?010????0????????????????0?011100000010??0000???00010???0001???10??000110000010?0110?10001???10??00??0?1?1?0?01????01?011?11??0010000?0?1?0011?0110?101100000010????????00101??11????1000?0?0?1?00?000100001?????01???10??0??00??0?????0?1?010?0?0??010000??01000000?10?00000??0000?0?11????10??00??00??0?1011?0?010?01?0010?1??????00?????????0?000??00?0??00???100???11???????001?????01?0?10?0??1????1???????01?01?00?0?1?11???0??0??0000???0?100??0?0000???11000001?0010?????0???00?10???000100000??????????????0?00???0??0???0?0?????00011??10???????0???????01001001??00??00100?10???0???00??????????????????????00???????0?????0??001??00???????01?0?1?000???1110?10?1???????????0?????00?0???0????1?????1?01?0?0??010?????1????1??????0??10??0????0?0?0?????0??0??1100???0??00????011?0??0????0????1??0001???00???1??0???0?0?1??????110???????????0?????????????????????????1???0??0??11???01????0??0??1???????0?011000??1110?1?1111111?????????????????????100?0??0??0?0??????????0????0?0?000?00????1???01???000??1??0??0?????1111010101010?0110?00000??????00???0??00????01?000?0?????0??0????000???00????00???010?0???1??10??0110?00?1????0??????0??????????00??????0????????????????00000?1100010?00??1???????????011???0?????????1??????0??0?????0??100??0?0??01??00?????100??0??0??10???????00???0??000??0???????????00?????0?1?????0?????????010???1??0??????????01?0????0???????1???0000??00?111000000???010010001000?1??0??0??????????????????0??0??10??0?0???00???000??????0???????0???????0???? 
Kol              ?????????????????????????????????????????????????????????????????????????????????????????????????????????????????????????????????????????????????????????????????????????????????????????????????????????????????????????????????????????????????????????????????????????????????????????????????????????????????????????????????????????????????????????????????????????????????????????????????????????????????????????????????????????????????????????????????????????????????????????0001?00011?1?0011001100101110000110????????????????????????????????????1??0???????????????0??????????0???????0?????????????????0???????????????0???001?0????????????????0???????1????1??0?????????????100?0??????????1?????????????????????????0?????????????????????????????????????????????????????????????????????????????0????????1?????????????????????????0???????????????????????????????????????????????????????????????????????????????????0??????????????????????0????????????????????????????????????????????????????????????????????????????????????????????????????????????????????????0??????????001?01???????????????????0???????????0?????????????0?????0?????????????????????0???0????1??????????????????????????????????????????????????????0??????????????????????????????????????????????????????????????????????????????????????????????????????????????????????????0??????????????????????????????????0????????????????????????????????????????????????????????????0????1?????????????????????????????????0?????????????????????????????????????01???????????0??????????????0???????????????????????????????????????????????????????????????????????????????????000???????????????????????????????????????????????????????????????????????????????????????????????????????0??????????????0?????????????????????????????????????????0???????????????????????????? 
Latenivenatrix_type ?????????????????????????????????????????????????????1?????????????????010011011?1?????0?0???????????????????????00?0?1??1?100?????????????????????????????????????????????????????????????????????????????????????????????????????????????????????????0??????????????????????????????????????0?00???01???1??????????????????????????????????????????????????????1??????1???????????????????????????????????????????????????????????????????????????????????????????????????????????????????????0?????101??1??0?????????1??1??????????1?????1???????????????????1??1?????????0???1??????????????????????????????????????1??????????????0????????1??????1????0????????????????????0??????????????0?0?????????????????????????????????????????????????????????????????????????????????????????????1?????????????????????01????????1???0?1??????????0????????????00?0????????????????????????????1?????????????0??????????????????????????????????????????????00??????????????????????0?????????????????010?????0????????????0??0??????????0?????????????????????????????????????1?0??00???????????????????????????????????10???????0??????????????0??????????0?0??????????????????????????????????01?????????????????????????????????????0??????????????????????0??????????????????????????????1??0??????????????????????????????????????????????????????????????????????1?0???10?00?00?????????0??????????????????????0?0?0?????????0?0???????0??????????????????????????????0?????0????1????????????????0??0?????????????1???????????????????????????100???0???11?????0?????0??????????????????????10??????????????????0???????????????????????????????????0??????????????????0000??0?????????????????????????0??????????????????????????0????????????0?????1??1??00??????????????????????????????????????????????????????????????????????????????0??0?01?????????????????????? 
Liaoningvenator  11??0???????????????11?1?1???????10????0???0????1??0?1???0??????1??????0??01111?0?0????0000?????1??????????????????????1??0???????????????????????????00?10000?????0??00?0??????010??????????????0?1?0??1?100??10??00?0???0?10001?11???00??10?0?????00?0?01011?001?1???1??10???0101?????1???1???0??1???1????????????0???1??1??????????????1?1?0?????????????????11?10???1?10?0????0?10???110???0110??110????01010?????0?????????1?00??0?00010???01011????1???00??????????01?????????1??????0110???1?1???11?0???010110??1?01?????????10?????10??????0????1?0?01?0????0?11???0??1????0?????0??????????????1?10?????10?????????????0?0?0???1???0?0???1??????????0????????????????1???1????0????????0?????1??0?????0???0?0?????1??0????1???????????????????0??000???????1???????0????????0???1???????????100??????0???????0????????01????0?0??????????????????????????????1???????????????????????1?0????????????????????1?????????1?????????????0?????0????????00??0??0????????????????0????0???0????1??0?????????0??????0???10????????0???1??????????????????0??????????1????????????????1??????1?????????????????????0?0?0?11???00??000??????????0???????1?????????0?0??1??00??????????1??????0???????0??1?????????????0??????????0??????????????????0??????????0????????????????????????00??????????????????????????0?0????????????????0???????????????0????0?????0???????????00?0?0??????0??????????10???????0????0??????0?????0?00??????00???????00?????0????????????????01????0?????1??0???????0??01???01??????0????0????1????????0???0???0????????????0?0?0?????0?0??0??001???????????????????????0????????????????????????????0?01??1??????????????????????????????0???????????0??00???????0???0??????0??????????1???1????1??????????????????????????????????????????????????????000???10??0?????????????0????????????????0??1??????????0??0?0??0????????????????????????? 
Linhenykus       ?????????????????????????????????????????????????????????????????????????????????????????????????????????????????????????????????????????????????????????????????????????????????????????????????1????????????11?1?0?????????????1?1???00????100??0??????0????????????????1???????????????????????????1???0100??1?00??1?0????1????????????1???11?00????????????????????????0???????0???????01????????00????0?????????1??????????????????????0????????1????0????????1???????????????01??????0??0???1?1??011?0??0???????0????????????????1??1???????1?????????????1?0?????????????1????????????????10?????????????????1?????????0??0???????????01???????????????????????????????1???1???????????1?0???0??????0?????0??????????00?0???1????????????????????????????????????????0?????????????????????????????????0????????1??????01?????????????????????????????????????????????????????????0???1????????????????????????????????1???????????????????????????0???0????????????????????1??????????1?????????????????????0?????????0??????????????????????????????0???0??????????1????????0??????????????0?????0?????????????????????0???????????????0???????????1????????0????????????????1??????????????????????????????????????????????????????????1??01??????????????????1???????????????????????????????????????????????????????????????????????????????????????1???????????????????????????????????????????????????????????11?????1???????????????????????????????????????????????????1????????????????????????????????????????????????????????????????????0??????????????????????011???????????????????1???????????????????????????0?????????????????????????????????????????????????????????????????????0?????1?????????????????????????????????????????????????1???????????????????????1????????????????01????????????????????????????????????0???????????????????????????? 
Linheraptor      100000?0???0????0???11001010??0010100010100000010000?10100101011110?11001001?01??01?0010000?0000?0?0?0?010110?0?????????0???????????????????????????0??0?0?000000?0??????0?????1?0?????????1??1??0?1?0??1???0??1???00???????00?????????????0????11??????1??11??????????????????0????????0???????01?0????????1????????????0?11??????01??1??????1?????????????????0110???1??1??10???001?????????????????????????????????010?0?????1??????????????????????????????????????????????????????????0?0????0???????????????????0?1?1???????????0????01??0???00??00???0???111?0??????????????1????000??????????????0???0???????0???0?1??????0????0??00??0?1???1???????0??0?0??01??1??1??10??1??0????????????????1?????????????????10?1????????1????????0????????????0?0??1?????????????1?00??0??????????0010??00???1?0????0?0010?????????01???1??????????0?0?0??????10????0?????0?????????0??0??????0???1?000???000010?100??????0????????1??1?0???????????0111??0????000??????????????????????0?0?1???????0001?0?0??00??????????????10???????0????0??????????????????0????????????????1??????01????0????1????1????????????????0?1?00?????????1??1???????????????????????????????????0????00????????????0?0??????????????????????0?????????????????1????????????????0??0?0??????1?????????????0??0???????????????????????00????????????????000?????????????????????????0??0?00?00?1?????00100?000?????0?????????????????????000???0?0000?????00???0???????????00??????????????????????0?????????????000????0????111??00?????00?????????0???????????????0????????000???0?0??1??00??1011?00?????????????0???????????????????11?0??0110???1????0???11?????????????????????????????????0???????????0??00???10???????????0????????????????0?000???????????0?????????????????1??1?000????0?????????0????0???00????0???????0?????????????????????????0?????????0????0???????????????????????????? 
Linhevenator     10????????????01?????1??????1??????????????000110?00????00101???11?????01??11??1001???0?????????????????1??000?01???????01???????????????????????????????0????0?0?????????????????????????????1??????????????????????????????????1?1??????????????????????110??????????????????0??1??0??1?10??????????????????????????????????????????????????????????????????????????????????????????????????????????????????????????????????????????0?0???1????1?10????10????????????????????????????????01?0???1?11?011?1?0?0?011?101101????????????????01???????0?????1????00??0???????????????0????1??1?????????????????0????????001??????0?????????????00?1???????????0????0???????1????1??0??????????????00?????????????0???????????????????????????????1????????????0???????????????????????????????????????1???0?????????????0?0?????011????0?????????????????????????????????0??????????0??????????????0???????0?????????????????????1?????????????0??1???????????????????????????????????????????????0????0??????0?????????????????0???????????????????????????????????????1???????0????0??????????????????????1??1???1????0???????????????0?????????????????????????????????????????1?????????????????????????????????????????????0?????????1?????????????????????0???0???????????????????????????????????????????0?????????????????????1??????????????????????00???????????????????00?0??????????0?????1????????????????0?????????????????????????????????????????????????????????????????????????????????????????????????111?????????????????????????????????????????????????????????????????0??????????????????????????0?0????????0??????????????????0?????????????????????????????????????????????????????????????????????????????????????????????????????????????????????????????????????????????????????????????????????????????????????????????0???????????????1???????????? 
Machairasaurus   ????????????????????????????????????????????????????????????????????????????????????????????????????????????????????????????????????????????????????????????????????????????????????????????????????????????????????????????????????????????????????????????????????????????????????????????????00?0?011??0110100?0001010?0010??11?00000???100???????????????????????????????????????????????????????????????????????????????????????????????????????????????????????????????????????????????????????????????????????????????????????0????????????0??????????????????0????????????????0?????????????????????????????0?????????0??1?????????0?????????????0??????0?????????????????1?0????1???????????????????0???????????????????????????????????????1??????????????????????1?????????????????????????????1???00???????????1??????????1??????????????????????00??0?????????????????????????????????????????????????????????????????001???????????????????0?0???????????????????????0??????????????????????????????????????????????????????????????0?0?????0??????????????????????????????????????????0????????0?????????????????0?????????????????????0??????0????????????????????????????????????????????0?????????????????????????????????????????0???????????1???????0????01??????????????1?????????????????????????????????0??????????????????????????????????????????????????????????????????????????????????????????????????00??????00????????0?????????????????????????????????????????????????????????????????????????????????????????????????????0??????0?????????????????0???????0?????0????????????????????????????????????????????????????????????????????????????????????????????????????????????????????????????????????????????????????????????????????????????????0???????1????00??1??????????????????????????????????????????????????????????????????????????? 
Mahakala         ???????????????????????????????????????????????????????????????????????00?00?????0????????????????1??????????0?01????01111?????????01???????????????????????0?1????????????????????????????????????1????1?1??????????????????????????????????0????????????1?1???????????????????????????1????10?0?0??01???0????????????????????????0???????1?1????????1??00??1??1111???00?00?0??0?0?1??01110000?0??0?010001?10?101100???????????????????????11?001010????????0?????1???0?11??0????011???1??011001?0??0101??0???0?????1?11??0??????????0???????????????0?????????1???????????????????????0??????????0???01????????10?????0????0??????0??0??????0?01?10??01??00????????????1??????????????????????0???????????????????1?????????????????????????????0?????????????????1????????????????????1?????????????????????????????????????01?0?0????????????0????????????????????????????????????????????????1?0??????????????????????????1????????0??00??01????0?0?????0??????????????????????????????????????????????????????????????????????????1?????????????0???????????????????????0????0??????????0???????????????????????????0??????????0??????????000100???1????1???????????????????????1?????????10?????????????00???????1???????0???????1??????????????0????????????????????????????????????????????????????????????????????????????????????????????????????????????????????????????????????????0??????0???????????????1????????????01?????????????????????????????????????????????????1????????0????????????????????????0??????????????????????????????????00???????0?0???????????????????0???????????????????????????????????????0??0????1?0????????????????1????????????????100???????????????0???????????????????????????????????????????????????00???????????????????11100000??????????11?00??0?????????00???????????????????????????0110????00?000??????????0???????0???? 
Mei              0?1010?100?0??100?0???0?1011??000111?0?001?0000?11?0110000?01111110?11?000?0?0010001??00?????1001????10110100?0?????????0???????????????????????????00?0?0000011???00?1000????01?11??????00?1????0???0????1?01010?1000?11??010??1?000??????1010??11100?0001111?01??000010?1?00?0??0??0??1?1???0?000??011????101???01??01?1??????10?0??????10????????011??00001?011010??11?1??0??00001?1?10100000000???1?011?1?0101????01??????0?00?0111?0001??1001010????1?0?0?0???1??11?0???0?????111???1?01100?11?????11?01?011??110?1111?????????1?01???1????????0?0?1?1?0???1??00??1??????11??1?????10??????????????10?0?????100?01????0?0?00?0?0??01?0?000?1??1????????00???0????1??1????1??01??0??????????0?????????????1?????????0?????0?????????????00??????1?????0?0??1????1?????1?01?0?????0???1??????????0????1?0?1??1?????0??????0001???0110???????0????????????1101??0???1????????00??0???0??1???????????0??011???0????00???1???00000??????0?0010??0????0?????000??0??????????????1???00?????????1??????000????????????1??????0?????1?01???1??0???00???????0?0?1???????????????0?01?0?0???10?????????????????0???????????0???1??0???0?1?110??01??000001001010???01?0??????0?????1??1????????????0??????????????00?00???1?0?????????????????10????????????1????????0????????00??0??????0??0?0????1????????????????????????00???0????0????0????????????????????????0?0?????????????00?????0??1????????????0????????????1??0?1?00???0????????010??0????11?00???????????????0?1???00????0?????1??11??1????00011???1??????0?????0?????????????0?????0????????0?????000?11?000000001?0?1?0?0????????0?0????0?????????????0?1??00????0??0????1?00??1?01???00????????????10????????????0???????0???????????0????????1?0??????????????0?????????????????????????????????10?11000????0?11000000??00100010??????0???0??0?0??????????????????????1???????0?000???0??0????????0???1????????0??? 
Microraptor      100100?10000001?0?001101?000??00??0010?00000000?00?0?10100?11001110?1?????00?????????0???????????0?1?1?000110???????????????????????????????????????00?0?00000010?000?1001101??1001?????0?0?0????0?????????????10?100??????01??0010???00???0010?11?10??00010110011100??1??1?00011000000000???00?01000011?111101???010101101110??11?01110??11?1101000011????001?111110?????1??10?000010101010000000000110011?001?11?10?11??0100000010111?0001?01011010?0??1???000???1???0?01??0??1?01111?1110100001101000110011010011001110101111111110?11??0????0?010??01?1?01?01?10?001??????10???1??0??001??00???0?0?010?0?00??10000??000101001?001???1?00000?1?1110???0?0???000??00??11????00?01?00?001??????00????1????0?111??00?0??00??0000????1???????000???0?01?0????0??0????1???????10?10??0?0???11???0????000?0?1?0?011??????00??0110?01?10?111???0???0???0?????011111?00?????0????????00?0??????00????00?????0?0?1?100???0010??1???0010?1000?0000001?0?1?0?0???01000??0???0???????????1??0??0?0???000???0??000???0???00???1?0????00????1?00???1???00??0?????????00?0???0???110????11?0??????0100????1????1?0????0??10??0??0?0?????????00?1?0101?01?0010?01001010?0?00?00?????0???0???0??0???1??01??0??0???????1?0????00?????0??????????0??????1???????????0??0?0??0??0?0???????????01????0??0?????01???1?????????????0???????????????000?00??0??000??????????0????0?0?000?10????????01???0???????0??????0?100?0???1?0???11?0??000?0?00??00?1?10?110??0?1?000??????????0????0?1?0000????00??0010101??1??10??1110?0??????00????0?0??0?????????????0?00???0?0???0??0?001010000001010?10?0??00???????0??????0?????????????1?0???1?????0?0??????01??1?010?00?????????????10????????0???0??000?????0???0????00???0???1?0?????????????00???0?0????????00????????????1????10?11000??????11?000000?00???010???00111???????0?0????????????????1???1?????????000???001?????0???00?????11???00??? 
Microvenator     ????????????????????????????????????????????????????????????????????????????????????????????????????????????????????????????????????????????????????10?11?11?????????01?10?0?????????????????????0???0111?1?01?10?100?01?01????00?11110000?0000???11????0??????????0000100100000100000000010000?000?????1??11???????0??????????????????????101????????????0???1?0?????000?00?0?0???000?01110000?0??000100??1??1???11?0011?11000?00??????????11?01100010?01000000?001?1100????01?1?0111??1???1????????????????????????????????????????0?0?0??????01????????1???????????0???000??????????0???????0?0?00??01?10??00?100???????????0?10?0??????????????10??????0?0?0?????00???1?????????0???0???????????0??????0???0??????????????0????1??????????????0?0??00?????????1?1?0??00??????????0??111??0?????0???0?1???????????????00?1?0???00?11??????????????0??????????0?0???????????0????????0?0?0??????00??????????????????01?????00?00?????????00?10???000????10?01?0?0???????????00??????????????0?????0???????????0???0?????????0??????10???0?00000???????0????0???????1?0???????1?0????0???????1????????0?????????0????????0??1??????????????????0000???010?????????????1???0??????????1???0?0???????????????00000?0??????????????0?????????????0?00??????????0?????????????10?????????0101????1?0???111??1??????????????????0???????0?????0????????????????????????????????????0????????1??????????0111???010?????????????????????00?????????????1?????????????????????0?????????0????0????????0?1???0?????????0????????0???????????0?????0????????0??????0?00???????000???1???1?????????????????????????0?????01?????????????1????0?0???1??1??0???????????????0?????????????????????????????????0?????????????0???????????????????????????????????????????????????????????????????????????????????????????0?00?????????????0???????????????0???0????????????????0????????00??? 
Monolophosaurus  100000010000100?0100?1001011000010010000011011100000101101100110111?100010?0?10001010000101?000100000?00100001?00??1111?1???010?10???0?????1???????10000000000000?0000000001???100110?010000100111?01001111100011?1?0?01001??01001010000000001010010??0?00????????????????????????????????????????????????????????????????????????????????????????????1?0000????????0110?1??0??????0?1?0111111100100101100?00001001010011?00000100100000?0?0??????????????????????????????????????????????????????????????????????????????????????????0??0?00??00??0100000???0?1?0??1?00????0?????1?????0000?1???????0??100??0?00?????0??000?0??0?0?0000??0???????0????11?0?10??????0???1?00???0?????0?????1??????????1????0?????000?00000?1??0?????1????0??100?????0?????0011?1??1???????00?1?10?01?0?0?11???00010?0???0??1?0??0?1000??????01??000?0??????100?010011??????0????0?????00?0????010?000?????1???0?00????0?0100?1000??0000?1???000?????????0??????0?100??00?????????????????????0???00?0?1001??1???0101?0?0??00????00????????00????110?????0??????0???????????????0??????1???0????0???0????0011??1?????1????????????1??0?00000??1?????1????0?????????????????0???????01??00??0????0??????1??0???000?0??????????0??0?0?0?00??0??????00??0?00?0??0????????0??00??0?0??0???0????010?????00??0?0??0???????0???????????0?000?1001???????00000??????????????????????00?00?0??00???????110?1?000??1????????000100?0000??????0?0??0?000???????????????????100?0??00000??00?0???????????0???0?????????0000??0???0011??00??????0??1?????00010?1???00?0???0?0?????0?0????0?0?????000??00???1????0????????????0???10??????????0?10?10?0??00?0?????000?0??0??0?0???11000???????????????000?000?????00?00000000?0?0???????1????????????1???100001??????????1?00??????????????????????????0?11000000??00?0?????????0????0??0?????000100???101???10?01?110????????????????????????0?1??????010????
Mononykus        ??????????????????????????????????????????????????????????????????????????????01?0??????????????????????????????1?????110??0?????????????????????????????1????100???0????????????????????????????1??????????01??01100001?110100011?0?000000001000001?0??101110010?000000001000011110000110101011001??011??0?000011011?100????1????????????????100000??1?1?0?????????1?0000?1100?0??01??01?1010000???000010?1?????????1?????1????11??????1???01100100000?0110?0001101011111?0001011?11111?01011000110110011001100?01111000110??????????111?1??????11???????1?????0?00?0????10?00?1??0???01?????0???00???0???0??0??1111???0??0??01?00?????0????1110??1???????0?0?0?0???0?0?1????1?011?0??1??1?00100001????1??010?000??0???????10?010?1????00????????????000?????0?????1?0010100???????????0???0??????????0?1????0??0????00?00?1?11?0?0?00??????????????????00??00??0?????0?????????0???00100?1?????????????????????????????????000?0??1??0???000?00????????001??????0?0?????????10???1??????????1?????0?0??????????0??1?0?????0?00?????11???10?00?10101???10??000??0?0?10?????10?0?0???10?????????????0?11001?01?0?0?????????????000??0??0?001?0000100000000?0?0??0?????????1???????0?????????0?0?1?????????0?000?0010????????????????????1???????????01?0???????00?0???0????0?01??????????????00?0??01?10?0??????????????????0???????0??00000?????0??????????????????????0?????????1?????????????1???0000????1????????0??????110????11?????????0?????0????????????????000?00????0?001?1010????0??????????11??0??0????????00??????????00????0??0?????0??????1????00?????????0?0??????111??0??00????00??????11?????01????????????????????0??????????0??????1?0001?1?1?????0??????0000??????????????????1??????10????10??????0?1?????????????0??????0??0????????1??1?0110?????11111000????0?00?1???????????????0000???????????????????????????0??0???000?????10??????1?????0???0??? 
MSNM_V4047       ??00100?001001101000??00101110?1?011??10?10010???000????????????????????????????????????????????????????????????????????????????????????????????????????11??1?100????????????????????????????????????????????????????????????????????????????????????????????????????????????????????????????????????????????????????????????????????????????????????????????????????????????????????????????????????????????????????????????????????????????????????????????????????????????????????????????????????????????????????????????????????????0?????????????0?????????????????????????????????????????????1???0??0?????????1?????????0????0?????????????????????????????????????0?????????????????????????????????????????????0??????????0?1?????00?000???????0110????????????????1??????????????????????????0???????0?1?????0??????????????????0???00???1??????0????????????????????1??1??????1?????0?????1?01???????????????????????????????????????????????????????????????????????01???0????????1?????????????????????????????????0???????????????????????????????????????????????????????1?????????????????????????????????????????1???????????????????????????????????????????1?0???????0?????????????????????????????????????????0????1????????????????0??????????????????????????????????????????????????????????????????????0????????????????????????????????????1??????????????????????????????????????????????????????????????????????0????????????????0??????????????00???????????001????????1?1?????????????????????0???????????????1??????????????????????00????????1????0??????????????????????????????????0?????????????????????????????1?????????????????????????1???????0??????????????????????????????????????000????????????0???????????????????????????0????????????10???????????0?????1??????????????????????1????????????????????????????????????1???????????
Nankangia        ???????????????????????????????????????????0???????????????????????????????????????????????????????????????????????????????????????????????????????000?0??11??????????111010????1???????1???0????0????????????????????0????????1?101?0???????????????????011100011000??10?1?0??01?0??0??0???0??????????????????????????????????????????????????????????1??1?????0????1?0??00?000???1???0111?00?00101001001??10110?11?1011?11000?0011100??00101?0?1??01???1???10????1?11??????0?????11???1???????????????????????????????????????????0???????????0?????????0??0?0??????01??????1????????????????00??0????1??0?????00??????????1?0????0????????????111???????0???????????????????????0???????????????????????????1??00?1????????0????1??????????0????????0???????????????????0?????????01?11?0?????????????????????????????00???????0??1??0???????????????????????0????????????????????????1?100??????0?????????????????0???1????100??????00?????0???0?0????1?0???????????????????????????????0?0?????0????????????0??1?????????0???????0???1????????????1?????0???????11???0??????0????0????????????????1????????????????????????????0??0????????????????1???0?????0????????1??????????0?????????????????1???????????????????????10???????????????1?????????????0??????????????????????1?01??????????????????????????????????????????0??0???????????????????????????????????????0????????1???????????111?0?0??10?????0?????????1??????????????????1????????????????????0?1??????0?0?????????????0?????0???????????????????????????????0????1?????????????????00???????10?????????????0???????0?????0?????0???????11????????????1????????1???0??1????????????????0????0??0?????????????????????????????????????????????????????????????????????0??0?????????????????????????????????????????????1????????????????????????????????0??????????????????????????????????????????????? 
Nashiungosaurus_brevispinus ?????????????????????????????????????????????????????????????????????????????????????????????????????????????????????????????????????????????????????????????????????????????????????????????????0?1??????????????1????????????????1?????????????????1????????????????????????????????????????????????????????????????????????????????????????????????1??????0?????????????????????????01?10?0??1001?0011110?1000????0?????10???111?001?????????????????????????????????????????????????????????????????????????????????????????????????0????????????????????0?0???????1????????????????????????????????????????????????????????????0?????????????10???????????????????????????????????????????????????????0?????0???1???????????????????????????????????????????????????????????????????1???????????????0??????????????????0????1?????0??????????????????????????????????????????????????????????????????????????????????????????????????0????0??????????????????????????????????????????????????????????????????????????????????????????????????????????????????????1????????0??????????????1????????????????????????????????????????????????????????????????????????????????????????????????????????????????010??????????????????????????????????????????????????????????????????????????????????????????????????????????????????0????????????????????????????????????????????????????????????????11????????????????????????????????????????????????????????????????????????????????????????????????????????????????????????????????????????????????????????????????????????????????????????????????????????????????????????????????????1??????????????????????????????????????????????????????????????????????????????????????????????????????????????????????????????11100000????????????????????????????????????????????????????????????????????????????????????????1???? 
Neimongosaurus   ????????????????????????????????????????????????????????????????????????????????????????????????????????????????1???????????????????????????????????0??1?1100?010?100??01????????????????????????0?0?????????0???110?0?11?1?101?1?0??????????????????1????1?100????????1?1??0?001010?01000110?????0?????????????????????????????????????????????????011???1????00??????0??00?000001?0???1?1?1?1????0?00?111011010?100???????????????????????0111010?1????1???00?0?0?11100???1????????????00000000?00000000001?0??0000101?0??????????0?????????1???????????1?????0?????0???0????11??0???0?????????0??0?00???1???0?00???0?0??????00??0????0???000?????0??????0???1?????0?1?1????0?0???????0???????00??????0??01?00???????????????????????????????????????00???????????1????0???????????????1?????????1????????????????????????0?00?00??0?????????????????????????0?1??????????????????????????????????0??????????????000???????0?00???????0??0?0?????000????????????????????????????????????????????????????????????????????????????????????1?000???????????????????????1???????????????0??????????????????????1???????????????????????0?0??????????????0????????????????1?????1????????0??????????????????1??010100???????????????0?????????????????????????????????????????????????????????????????????????1?????????????????????????????????????????????????????????????????????????????????????????1??????????????????????????????????0???????????????????????????????????????????????????????????????????????????????????????????0????????????????????????0???????????????????????????????????????????????????????????????????????????1?0?0????????????????????????????????????????????????????????????????????????????????????????????????????????????????????????????11100000????0????????????????????100????????????????????????????1???????????????????????????????1???? 
Nemegtomaia      0111001011110???10??1?11111011011?000000010010111??0110110011111100?00000000111100010000000?001?1???000?00?000001???????1????1???1?1????1110?011?11010?1??11?????????1111010?1000000100?111?1001?0?1?????????111??1000?1??1?101?1?0????00?000????????1??00?????????????????????0??????00??10??0???????????????????????????????????????????????????????1??0?????????????????????????????01?1000000100?000000?0011011100?????10???0????0???????110?10??????1???0????????????????????????????????????????????????????????????????????????1?10?110?0????01??0???????????0?0??0????????1????0?00??0???????1?010??00?0010??0???10??0?0????0??0???????????0???0????00????000???1?10???0?????0?????????????????????0???????0???0001???0?????1??1????111??????????00????1?????????????1?0??00?0?????????????????????0?????????0???????00???1??0???????0??0???1??????0???????????????????????0??????0???0?0?????0?01??0?101?1???01?????0???????1??0??????0???0?????????????????????????????????????????????????0?????0??????????????????????1?????0???000????????????0????????????????????????????0?????????????????????????????????????????????1?0?????????????????????????????????0???????????0??0???0???????????????????????????????????????????????????????????????????????0???????????????111100?????????????????????????????????????????????????????????????1?111?0??0???1????????01?????0???????????????1???10?????????1?????????????????????????????????????????????????????????????????????0?????????????????????????????????????????????????0??????????????????????110??10?0???1?1??????????1?????????????????????0?101????0?01?1????0???????0?????11???????????????????0???????????0????????????????????1????????????????1??????????????????1?00???????????????????????0?11111000?????1?????????????????1??????????????????0??0??????????????????????????????????????????????? 
Neuquenraptor    ????????????????????????????????????????????????????????????????????????????????????????????????????????????????????????????????????????????????????????????????????????????????????????????????????????????????????????????????????????????????????????????????????????????????????????????????????????????????????????????????????????????????????????????????????????????????????????????????????????????????????????????????????????????1?????0?0????????1???????1??00?????????1111?1??01?000?1?11101110??01?01101011??0????????????????????????????????????0??0???????????0???0?????????????0?00??0????????????????0???????????????1????00?1????????????????0????????????1??0?????????????100?0??????????1????????????????????1???????????????????????????????????????????????????????????????????????????????????????????0?????????????????????????????????????????????????0???????????????????????????????????????????????????????????0?????????????0?????????????????????????????????????????????????????????????????????????????????????????????????0????????????????????????????????????????????0??????????????????????0????????????????????????????0????????????????????????0???1????1??????????????????????????????????????????????????????0???????????????????????????????????????????????????????????????????????????????????????????????????????????????????????????????????????????????????????????????????????????????????????????????????????????????????????????????1?????????????????????????????????0?????????????????????????????????????0??????????0????????????????0??????????????????????????????????????????????????????????????????1????????????????0??????????????????????????????????????????????????????????????????????????????????????????????????????????????????????????????????????????????????????????????111101???????????????0??????????? 
Nomingia         ?????????????????????????????????????????????????????????????????????????????????????????????????????????????????????????????????????????????????????????????????????????????????????????????????0?????????????10???00?????????01101???00?000001??11?1??00????????????????????????????????????????????????????????????????????????????????????????????1?00100011010000?0010?000001110000111000010100001000011011001100011?11010000111000?00?0110?10?0110010?0000?1?1011000???0??1?011???1???????????????????????????????????????????0??11???????0???????????0000???????1???00????1?????????????010?00???1?????00?10???????0?00??????0?????????????110??????0????????????????????????????0?1????????????01????????00??0??????????????????????????????0???????????????1?0??0?0?????????????11???????????00??????????????????0?1?????10???0???????????????????????00??????????????????????????????????01?????????????????????1??00?????????00??0??0????00??????001?0???????????????????????????0??????????????????????????????????????????????????1?????????????0????????10??0????1??????????????1????1????????????????????????????????????????????????????1????0?????????????0??????????1???0?????????????1?????????0?????????????00??????????????10???????????0????0????????1???????0???????????????0????????????????????????0???????0?0?????????????????????????????????????????????????1????????????1???????????????????????????????????????????1??????????????0?????0????????????????????????1?1?????????????0????????????????????????????????????????????00???????000???1????????0???????10????0????????????0?????????????????????0??????1011???????????????????????0?????????????????????????0????????????????????????????????????????????????????????????????????????11000000??????????0?1????????????????????????????????1????????????0????????????????????0????????0???? 
Nothronychus_graffami ?????????????????????????????????????????????????????????????????????????????????????????????????????????????????????????????????????????????????????????????????????????????????????????????????0?1?????????????100????????00?11?0??0??01?000??0????????011100????00??1??1?0?0010100010?011?00?000????????10010??001101010110??10?0?0????1?01??????011??01001??00????????0000?00?110??01???????1????00?1?10?1?0?????0011?11??0?1110001?010?011101000????????00000?????0?????????1?11?????00000?0?00000011000?001000010??11?????????00????????1?0?0???????0?00?00?0??0?1???0????0??0????????????0??0???????1?????10?0???0?????00?1?0????????000?0?100?????????111????0?0?0????0?0?1?0??10???????00??????0???1000??0??1?????????????1????????????????11?0????????????1????001?????????????11????????1???1?0??0?00??????0????1??00?1?0?001??????????????????0??0?000????????????????0????1?????????????????????????????????????0?1????0?????1??0??????10???0?00??????????????????????0??????????????????????????????????0???????????????????????????????????0??????0???11???????????????????????1????1??????1??1???0??????????????????0???????????00??????1????0????????????????????????0?????0???????????1?0??0?0101?????????????00???????0??????????0??????????0???????????????????0???????????????????????????????????????????0????0???????????????????????????0???????????????????????1????????????1???????????????0????????????00????1000????1???0??????????????????????????????????0???????0?????????????????????????0????????????????????????????????0??0??00???100???????????????????0???????????????????1?????????????????????????0?1??10??????????????0????????0?????????????????????????0????????????????????????????????????????????????????????????????????????11100000????1???10?????????????????0????????????????????????????1??0????0???????????????????????1???? 
Nothronychus_mckinleyi 0????????????????????????????????????????????????????????????????????????????????????????????????????????????0?0000??0??0101??10??1111?1?????????????????1????010?1?0????????????????????????????0?0?????????01101?00??10?1??0??110?10?001000?0???11???0001110?10?1???????????00100??0101?1??00???0???????????????????????????????????????????????????1??????101????00?0?1000?????11???0??????????????????????0??1??????1?1??????110?010010??1????????????????00?1???11??00???????0????????????????????????????????0??1?????????????0??0?????????????10??01??0?0???1???1???0001?0???????1??0?????0?0???????0??0???????0??????0?0??????????????????1????01????0?011???0?0?????????0?????????1???????????????0?????????1??????????????????????????????????????????????1?????01????????????0??????????????1????0100????????????0?0??0???101???0??????????????????????????????????0???0????1????????????????????????1??0?????????001??????????0??0??0??????0??????????0???????????00????????????????????????????10????????????????0??????11?????00?1?????1???????0????0??11????????0??????0??????????????????????????00????????????????????0?0????0???????0????????????????0?????????????????????????1??0???1??0?00???1?????????????0?????????????????????????010??0???????????1????????????????????????????????????????????????????????0???????????????????????????????????????????????????1?????????????????????????????????????????????????????????????????????????????????????????????????????????????????????????????????????????????????????????????????0??????????????????????????????0???????????0???????????????????????????????0????????11???????????????????????0??????????????????????????????????????????????????????????????????????????????????????????????????11100000????1????????????????????1???????????????????????????????????????????0??????????????????????? 
Nqwebasaurus     ????????????????????01?1???010001?000?100??0??????????0?????1??????????01?01?001?00???????0?????????1????????????????1??0?0?????????1????????????????????1??00?01???0????????????????????????????0????????1??1?10?10000?1?10?01?1100?0?????1???????????0??1110010000?0000?110000001??0?010????0?0000?001?1?100110100100?1?0??0??00?10?????1000????????????????????????????????????????????????????????????????????????01?????0??????????????01100100010???0???01?????1?0?01??1??1101111?1?001000010000001100110??0?1100??11??????????11???1?1?0?0110??0???1?????0?10?0??0?????00???0????10?????0???0???0??????0???0?0?1?0?????001100?0????10?00?0????0???0?000??00???????1????1??11?0??0????????00?????????0?000???????????????0???1?????????????????0?0????????????1?????1?0?????????????1???1??????0????0???0???????00???1??00?????00????????????????????0001???????1??????????????????0?????0??????????0??????????????????0?000?000?????0?01??1???????010????????????????????1??0??0???????????????0?????????0???1?0??????????????1??0??????0????0?????00?0???1???????????????0????01??11???????1?1?11?1???0???????????0?????0?????10?0??????0???????1????0?????????0??0??????0???????????????0???????10???????0?1?????????????0?????1???????????0?????????00????????0??1?00??????????????0?????????????????????????????????1???00??0???????????????0????????0?????????????0??0?????01??????????????????1?????????0????????????0???????001???????0???????????????????0??0?????0?????10?11??1???01??1?00???1???????????00??????0?0???????????????00?????01???000?10?????0?0?????00?????????????0????????????????????00???????????0?0????????????????????????00???????????????00??????????????????????????0????????????????????????????????????????????????0????000??????????????0???????10???00??0??????????????????????????????????????00?0????0??????????????0????????????? 
Ornitholestes    000100?000?0?0110?1111011110?00010010010010??00?00?001011?0101111100000?0????0100?010??0000000000100??001?000???0???01??0?0??10???0?1?????????1?1???0000000000000?0000000001?101100????11?001?1010???????????1110001000?101??0?011?0?0?000000001??110???00?1??????????????????00000000001010??????0??????????01?00010???1??????????????????000????????1?000???0?0100???0010?10??0?001?10111010100101011000?1100100111001??0100000010000010100???????010???0?0??0????????????????1??????????01?0?0?00000010101?0?????1?0??1?0????????00?010001?10???00?000?1??0?10???1000??1????0?11?????1000?10?1????0?010?0?0?0????0000000000?011011000??0??00?0?1110?0???000??000?0???1??0??10?0?0?0?00??0????0??0??1????0?000?00??0??00????0?????1?01?0??00??????0??0??00??01??1?1?????000??10?01?0001110?00????0?11??101?000?0???0?0????000000100100???00??0??001????0?0?????????0????????0?00?0???0??0???1?001?0?0?00000000???0000????0100????0????00?????011?0?0???0?000???????????????010?0?0?00?????0?0???1??00????0????0?????????10?10?010?????0??00000?00?00??0??0?0???????110??0????0???0??0?00????1?1??1???????????0?0??0?0?0?0?????00?00???0?00??000???00001?0??????00????0??0???0???????1??000?00000????1?0???0010000???0???????0?0????????0?????0???????0??000????0???0?????????????0??0?0?????0?1??0110100?????0????????1???0???00??0??????????????????0????0?0??00?0?1???????00???000?1?????????00?00000??00?????00???0?001??0???????0?????0??001100?????0?????0??????????0??00???????0??01?????1??0001??00?????????????0?00?10????00???00?0??0????0???????0?0???00000000???0????0????????0?0?0??0?????????????010??00????0?0???0???10?????00?????1??????????10????????00???0??????00011?1?0000?0?????0?1????????????????000??1??????????????????00????0???????????????0?11000000??00?0??????????0??????0?????00110?001?01???1????????????000????0??1?0??????0??00????????0??? 
Ornithomimus     000010?001000???00??1100100010011?0000100000000001?0000100001011110?11100001100000010000000?0100100????01101000????????10111010?1?101??1?????110??0001????11?????????0001000??011000100?00001000?0?1?01???1?0111010000011011111001001000010?00010010000?0010100100010001001000000000?1000000000?1000?101???1010010010101100110?110?00001??1000????????1?000??01?01000??0010000010?001000111010100100?11000010011001110011111000?00100001101001101100111110000101000101100000?010110111111?00?1000110110011001100????1100?11??1??????010010100?1001000110100?00?1000?0010?0100010??10?000000?11001??0?0?01010?001000000??0?000000?1000?1000?01000??101??110?000?0000000?01??0??10011000?0011000??0??0?0??1?1011000000000000?1??0010?11??000?0000???0001?0??0?0?01??111?00110000?00?0000?0?1100000?0000000?100?100???00110???1000110100100?????0??1?0?1???1000101000??????????0?0100?00000?000????00??0?000001000?00????0?001??00100?000?????00?100?10?000?010000?????0?????????001??00?0???0?0?0?0011?00????0????????1?0???00??0?1100?11?1??00000000?0?0???00?0?0?0???110??0?0?0010100?010?110?1?0111?011100???0??0??0?0?000?????00?1???01100?00000000??01000?0??000???????01??0???1???1??00??00010????111?1??00?0???1???????????0????????0?????0?1?001?0???????00?0??0??0??1?01????0??0?00???0?????????????????0????????????010010000??00?0????0???????0????0?0?00??00??0?????00?00000?1???0??00000?????0?010????00?00?00000??0???001?????001??000?00?0000???0??0????00000000??0?00??0011100??11010??011000101?0??0?????00???????0??00???00?0???10000??0??10000000?110000000?1?100?0???????000???00??????0??????010??00????100?????0?01??1???101???1?000??000010?1????000???0?0000??0????????????0?????0?101???0????0????0000001??0??????0???0??0????0??0?????????????????111000000???1010000??000?1??0?00????????????????????????1???0???0?00??0000?1???????????0??????0?00??0 
Oviraptor        ?1??????1???????????1?0????011011?0????00??01?1???????01?00001111???00????????11???????0??????0?????????????????????????????1????1???0??????????0?101?????11?????????1111010???0?00?1????11?1??????1????????????????????????????1????????????????????0????111?????????????????????0???0?????????0?00??11???1101???0101?1110?10??11?000?0??1101???????1???????????????????????????????????????????????????????????????????????????????????????????????????????????????????????????????????????????????????????????????????????????????0???0?1??????0???????1???????1?00??????????????????????????????????????????0???0????1????00???????????0????????????????0?????0??????????????01?0??0?1???????????????????0?0???0???0?01????????????1???0??0??????1?0??0?0??1????????????1??????0?0?1???????????????????0??0???0????0???1100?0????11????????????????????0?00??0????????????????????????????0???????0?????????1?????0???1????0???00??????????????????????0???????????????????1???0??????????0???0??0?????????????????????0????1?1???????????????????????00?????0??????????1???????????0?????????????????????????????0?????????0??0??110?01???00000??0010???0????0?????????11???0???????0????????????????0???????????0?????????????????????????????0??????????0????????????????????????000??1??????????????????????????????????1???????????????????????????????0??????????????1?????0??????????????11??0001?1000?010??????1??0???00???0100001??????00???????????????????????????????????????????????01???????????????????????????????????????????????????0????????11???10??????00?????????01???????????????????0???1?????????010???????????????????1?????????????????????????????????????????????????????????????????????1??????????????????0????????????????????????????????????0????1???????????0?????????????????????????????????????????????????0????????????????????????? 
Parapengornis    1110???10000?0??0?00?1????11????10001??????0??????????01?0?01??????????????1?0?0???????????????????????????10???????????????????????????????????????0??0?1?00?????????00?????????1????????????????????????????????100????????01?????????????????1???0??0??10???????00??1??1?00?1??0??1??0?????0?01001011?1?11?????1101?110000????0?01?????1???11110?11??????1??1???1?????????????11????01???????0??????1????11?1???????11?0?????1?10000???0???????????????????0??????????0??????????????????0???????????11?0?01?1101001?111?111?1001?????0?1????0?0?0???1?1???0?0?11?00????????????1??????????????0??????0?????????00?????????100??????????1000?1????????????????0??0????1??101??01??0?0?1??????00???????0????00??0?????0???000??????????????0???????1?0??0????1????1??????????1???0?0????????0???????????????00??????0????0?????????11??????????????????????10?????????????????0?????????0?????0??????????????0??????????????????110????????0?????0???????0?????????????????????0?0??0??0???????????0?????????0????????????1?????????0?1?1??0????????????0??????????1??????11???1????010?????1????1??????0??0?????????????????????1??11??1??1??1????????????0????0?????????????????????????????????????????????????????????????????????????????????0???????0???????????????????????????0????1??????????????????????????????????0???1?01??1?100?0???????????????0????0????????00?0???0????????????????????????????????????1????1????????????????????00????????????????????????????????????0?????0?0?011???0?????????????????????????????????0??????0????????????1???0?????0?1?1???????????????????????0???????????????0?????0????????????1?????0???????????????0?????????????????????????????????0??????0??????????????????????????????????????????????0?????11?????????0?????????1?00?0?000???00??01?????????????????????????1???1??????????0????0???????????????????????????? 
Parvicursor      ?????????????????????????????????????????????????????????????????????????????????????????????????????????????????????????????????????????????????????????????????????????????????????????????????????????????????????????????????????1010????100??0????????????????????????????????????????????????????????????????????????????????????????????????????????????????????????11?0????????11?101?0?????????????0??11?????010?0?????1110000???0?11?001000?0?010????00?0??110?11?????11?11?????00?10?0110110011?0100?????000?01????????????????????1??0??????????????1???????????????1??0??????????00?0?0?????????????111????0??0?0????????????????110????????????????0????????????1?????????????????0???????1???1?1???0????????????????1????????????????????????????????1?????1??????????????????0????????0??1?????????????1?0??1??1???????0?????????????????????????????????????????0???????0????????????????????????????????????0?????????0??0?????????1????0?????????0?????????????????????????1??????????????????????????????????????????????????????????????0????????0???????????????????????????????1???0???????????????????????????????????????????????????????????????????????????????????????????????????????0?????????????????????????????1?????????????????????????????????????????????????????????????????????????????????????????????????????????????????????????????????1??????????????????????????????????0????????????????????????????????????????????????0???????????0????1?????????????????1???????????????0???????????????????????????????????1??????????????0??????????????0???????????????????0??????????????????????????????????????????????????????????????????????????????????????????????????1???????????????????????????????????????????????????????????????????????????????????????????????????????????????????????0???????0???????????????????????????? 
Patagonykus      ?????????????????????????????????????????????????????????????????????????????????????????????????????????????????????????????????????????????????????????????????????????????????????????????????0???????????????????????1?????0???0?0?00????101??11??1????????????000000?11?00111?00?0110101010000??011??0??0100001????0????0?????????????00?????????1?10000?0???????00?0011??????0???01?10100????1000?01?0???????0?0111111010?00???0?0?????1?0?1001010010?0000??110110?0???01011?111111?10??00??0010?????????????????????1?????????1??1?1?????0?1???????1??????????????????0??1???????????1?0000?00??0???0?????100???????0?????0?0??????????00?1?0?1???????????????????????????0???????????01?????????????10?00???0??????????01??1???????????????1???00?????0?????1?????100?????????????1??????????????10????????????0?0??1?10????????0?????????????????????0???????????????????????11?0?1???????0?0????????????????????????0?00???????1??0??0??????????1??0?0??0?0??????????0???0??????????1??????????????????0??1?????????0???????1???1??01?0?1?0???10???0???0???1???????????????00???????????????11????????????????????????0??????????????00000????00???0??00?????1???0??????????????????????????????0??001?011????????????????????????????1???01????????????????0??????01?00???????????0??????????????????????????????????????0??0???????0???????????????????????????????????????1?????????????000????1?????????????????????10????????????01??0????????????????111?????????0???00??????010?1??????11???1?????????????????????????????????????0??????1??1??????????????0??????000?????0?????0???????0?????1????????????????????????????0?01????????1?0??1???1????0??????????????????????????0?????????01?????????????????????????????????????????????????????????????11?00000?????????1??????????????????0???????????????????????????0????????????????????????????0??????? 
Pelecanimimus    ?0?0?0?000???1110?0001?11010??0?110000?00000000????000010010101???1????01??1?0?????????0?00??10????????????????????????10?1?????????????????1???????0000110000?11??00??0?00???01?0?????????0?????0?0?0??1?1?1??10?00?0??0?1?101?0?00???00??1?????1?????????????1???1??????1??????????1?????0?00?1000?101?1?10110??0001011?0110??11?00001??100000000???????????????????????????????????????????????????????????????????????????????????????????????????????????????????????????????????????????????????????????????????????????00?????1???0???0????0?0???1????????????01?1????????????????0????????0????0?010????????000???????00?10???1???10????????????????????0??????????0??????1?00???1????????????1????0?1??????????0?????0??????????????????????1????0?0??1????????????0??00????0??????????????0????????100????????0??1?0??1???0?0????0?????????????????01??0????1?????????0??0??????0????????????0000?????????00???????0?????000??????????0??0?????0?0????????????????????10?0?????????????????0?????????????????????0????0?0????????????0??????????0??????0??????????10?0????????1011?????????1??????????????????????????0??1???01??????00????????????0????0????1??0??????????????0???0???????????10?????????????????????????????1???????????0????????????0??????0??1?0????????0?0????0?????????????1???????????????????00??????0??????????????????????0?0?????????????0??????0??1???????1????0???????????????????0?00?????00??????001??????00?????0???????????????????????????????0???????0?00110?0??????????????????????????????????????0????????1??????0010???0????1?0??00???????????0?0??????????????0?1??000???????????0?0???????????????????????????????????????0??????0??0??1??????????????????????????????????????????????????????????????????????000????0?????????0?11?0??10???00?01?????0????????????????????1???10??????????????????????????0??0????????????? 
Pengornis        1010?0?10000??100?0???0??011??10101000???00000?1?0?0?101?0?01???1?????????????????????????0?0???1???????????????????????????????????????????????????0??0?1?000?11???0??0???????????????????????0?0????????????????1????????????????????00?????0?0???0??0??101?101??0?0?1??1?10111010101000001?0?01001011????1??????10?11?000?1?????0??????1???10?1?0111????????11??1?????????????11???????????????????????????????????1?1?0??10????????????????????????????????????????0???????????????????111?1???????111?0?1???1?1??1?001?????????????????????????????1?1???0?1?1??00???1????????0??0??0????????0????????0??0???11??????????10??????????01????0???????????0????0???????1??10????1??0?0?1??????00????1????1???00??0????0???000??????????????????????1?0?????????????????????????????????????????????????1?0??????????0????0??1???????1???????????????????????0??0??0?1?????????0??1??????0?????????????00?????????????????????10?1?0??0???????????????????0????????0??????????????00????????????????0??????????????1???????1?0???????????0??1??0???0?????0?????????????????11???1????0?0?????????????????0????????????????????????1??1??????0??1???????0????0????????????0??????????????????????????????????????????????????0??????????1???????????0??0????1??0???????????????????0????????????????????????????????????????????01??1??1??100?0?0???1??0????????0?????????????0??????0???????????????????????????????????0?????01??????111??????????00???????????????????????????1?0??110?1????1??0?001????1???????????0??????????????????0?0?????????????????????000???0?0?1???0?0????????0?????????????11???????????1?????????????????11?????0???????????????0????????????????????????????????0?????????????0??????????????????????????????????????100?????????11???????111110001?00?0?000????0???1?????????????????????????????1??????????0????0??1????????0???????????????? 
Philovenator     ????????????????????????????????????????????????????????????????????????????????????????????????????????????????????????????????????????????????????????????????????????????????????????????????????????????????????????????????????????????????????????????????????????????????????????????????????????????????????????????????????????????????????????????????????????????????????????????????????????????????????????????????????????????11100111010??10??????????1?0?????0??1??11????010??10?11?11?011?110011???0101101???????????????????1?????????????????1??????????????0???0??????????00???0?????????????11?????1???????????????????000?1??????????0?????0????????????1?????????????????0??1??????????1????????????????????1???????????????????????????????????0??????????????????????????????????????????????????0????1????????????????????????????0????????????????????????????0?0???????????????????????????????????????????????0??????????????1????????00???????????????????????????????????????????????????????????????1????????????????????1???0???????????????????????????????0???????????????????????????????????0??????????????????????1?????1?????????????????????????????????0????????????????????????????????????????????????????????????????????????1?????????????????????????????????????????????????????????????????????????????0????????????????????????????????????????????????????????????????????????????????????????????????????????????????0?????????0?0??1?????????1??????????????0??????111?????????????????????????????????????1??????????1???????????????????????????????0???????????????????????????????????????????????????1????????????????000???????????????????????????????????????????????????????????????????0??????????????????????????????????????????????????0?????????????????????????????????????????0???????????????1???????????? 
Protopteryx      101??0??0010?0??0????1???01?????1??????????00?????????????0??????????????????????????????00?01??0?0?010?????????????????????????????????????????????00?0?101?0?????00??????????????????????????????????????????????00???????101?????????0??0??0?0????1?0??1011101??0?1?1?01?00011001?0100???0?0?0101?011?11110????110101101111??11?01?????1001111100111?????1??11??10????????????11?????11??????000??????????1?????0???11?0??10????01?????01?0???1010?????1???0????????0????????????????1?111?0????????111?0111?11?1101?011??111???1??????????????0?????1?1???0?0?11?0?????????????1???0??????0???1????0?0?0??0??111??????????00???????????1?00?0????????????????0???????1??101??01?0??0?1??????0?????0??????000????????????00???????????????0???????1??????????????????????0????????0????????????????????????????????0????1?0?0?????11??????????????????????10??0?????????????????????????????????????????????0????0?????????0101??0??0?????1?????????????0???????10??????????????0????????????????????????????????1???????0??????1??????1??00?????0?????0?????????????????11???1????010?????????????????0?????????????????????00????????1??1?11???1???0????0????0?????????????????????????????????????????????????0???????????????????????????????0??????????0???????????????????????????????????????????????????????????????????????1?01000?????????0????????0???????????????????????????????????????????????????????????101???00???111???????????0???????????????????????????1?0???1?????????????0???????????????????????????????????????????????????????0??1??10???0???1???????????????????????????????????????????????????????????10?????0???????????????0????????????????????????????????????????0?????0??????????0?????????????????????????????0????10?0111???????1111000010?????000???00???0?????0???????????????????????1??????????0????0???????????????????1???????? 
Protarchaeopteryx 0????0??0000?0?10?11????????????10?????????00?????????????????????????????????????????????????????0???0??????????????????????????????????????????????0?0?110001????00????????????0???????????????0?????????????????0?0????1??0????0?????0????????????????0???00???????????1?0?00??0????00?????0?0001?011?11110??0?010101110110??11?001?0??1??1??????01?????????0???0??????00?0?????01??01110?0?0010??010????10?10??????11?0??000?????00??0????1??1???????????????????11?0???0???1??1????1?00110???1????011?011?????1100?011?11??1?0??0??????????0?0?????0?1?0???0?10?11????????????0????????????????????10????????0?0000??????001???0??????0?00?0??1?????????????0???????1????1??01?0??001??????0?????0????0?000??????????????00????????????00???????1????00????????1???????0????????0????????????????????????00??????0????1??00?????11????0??????????????0??010?0????1?????????0??????????????????????????????0?????0????????????1000??00???0?0???1?0???0?00???????????????????0??0????????????????????????????????????????????????????????????????0?????0?????????????????10????????0100????????????????0?????????????????????0???????????????0??????1?????0????0??????????0??????????????????????????????????????????????????????????????????????0???????????????????????????????????0????0??0?1??????1??????????????????????0??????0???????0????????????????0????????????????????????????????????1??????????????????????0?????00???0??00????????0?????1????????????????????????????1??????????0?00??0????????????????????????????????????????????????????0?????10??00???0?????????????????????????????????????????????????????????0????????0???????????????????????????????????????????????????????????????????????????????????????????????????????0?????01?000???????????????0?00????10???00??1??????????????????????????1???1??????????0????0???????????0???????????????? 
Pyroraptor       ?????????????????????????????????????????????????????????????????????????????????????????????????????????????????????????????????????????????????????????0????000?0?????????????????????????????????????????????????????????????????????????????????????0????????????????????????????????????00?00?????????????????????????????????????????????????????????????????????1?1??0??????0???????????????????????????????????????????????????????????????????????????????????????????????????????0????1???????1????????????1?11??0?????????????????????????????????????????????????0?????????0???1???????????0??????????????0?0???????????????????????10??????????????????????????????????????????1??10????????????????????????????????????????????????????????????????????????????????????????????????????????????????????????????????????????????????????????????????0?????0???????????????????????????????????????????1???????????????????????????????????????0???????????????????1???0??????????????????0????????????????????????????????????????????00????????????????????????????????????????????????????????????????????????????????????????????000000???????0???????????????????????????????????????????????????????????????????????????????????????????????????????????????????????????????????????????????????????????????????????????????????????????????????????????????????????????????????????????????????????????????????????????????????????????????????????????????????????????????????????????????????????????????????????????????????????????????????0???????0????????????????0??????????????????????????????????????????????????????????????????????????????????????????????????????????????????????????????????????????????????????????????????????????????????????????????????????1???????????????????????????????????????????????????????????????????????????? 
Qiupalong        ???????????????????????????????????????????????????????????????????????????????????????????????????????????????????????????????????????????????????????????????????????????????????????????????????????????????????????????????????????????????????????????????????????????????????????????????????????????????????????????????????????????????????????????????????????????????????????01?101?1????0?1?000??0?11??111101111100??0?????????????????????????????0?0??1?1100???10?1?1?11?111?00??00011?110011001?1????????????0????????????1???????0???????????????0???????????????0??????????????010?0??????????0?????????0?0????????????????????????1??????????????????????????1??0??????????????1???????1???1??????????????????????1???????????????????????????????1?????????????????????1?????????????????????????????????????1????????1?0???1?????????????????0????????????????0????1?10?0?????????0??????????????????????????????????????0??0??????????1??????????????????????????1????????????????????????????????????????????????1??????????????????????0??????????????????????????????????????????0???0????????????????????0??????????????????????10?0??????????????????????????10???00???1?????10????????01?????????????????????????????0?????1????????????????0????????????????????????????????????????????????????????????????????????????????????????????????????????????????????????????????????????????????????????????????????????????????????????????????????????????????????????1???????????????????????????????????????????????????????????????????????????????????????????0?????????????????????????????????????????????????001??????????????????????????????????????????????????????????????????????????????????????????????????????????????????????????????????????????????????????????????????????????????????????????????????????????????????????????????? 
Rahonavis        ?????????????????????????????????????????????????????????????????????????????????????????????????????????????????????????????????????????????????????????????????????????????????????????????????0?????????????????????????????011?110?00?0?0?01??11??1?00101?101?1??????0????????????100010??0?010???????????????????????????????????????????????????1?0?10??0?11?1???10010?0??0?0010101110100000000110001011010?1101111?01000?00001110000110?0010001???10??000110101100111?0?1110111111?1010010100?01011?01001101110011010??1?????1???1???????0???????????01?01??????1???0?011?1?0???0????1?0010?00??01?????00?11?????0?1001??????0???1???000?1?11?0?????0???????????0?1????1?????????0??01???0???????1???1?0?000??0?????????????1????????????????0?????????0?????1?????1??????????????11????????0???0?1????????????0???0?1?00??10??10?????????????????00????000????????????????????00?0?0????????10???????????????????????001????????0?0011?0??????????1000????00???????????0???0????????0?0???????0???????????????0?????0?1??????10????1010?0??00????1??00????0???1???0????????????1??????0????1??????0??1???????????????????0??10?0?01???01?111110001????0?1?????????????????0?0110??1?????0?????0?1????000000?????????????0???????????????1?0??1?0???????0??????0??0????????????????????????????????????????????????????0?????1??????00????????000????????????????????????????????1???????????111?????1????????0????????1??????????????????1???????????????????????00???????0??1010?????1?????????00??1??0???????0?0???????????????0??????????????????0000?????000??0?1???????????0??0??????0??????00????1?1????????????????????1????000?010?????????0??1????????????????000???????????????0???1?????????????0?????????????????????0???????????00???????????????????11100000????1??0??10?????????????000?????????????????0??????????0?000??000??????0???????0???1???0???? 
Rinchenia        0111?01?11?1????1?????1???1011??1?001??0000?1?1????0??01?00111?111??000???????1???0?0?00000?0???1?????1?0??10???????0???1???????????????1????0?1??1??1?0??11?????????1111010???000??????111?100??0?0?????????1?1???0??????1??0??1????????????????????1????1110?01??????????????0?????0??1???????000???????????????????????????????????????????????????1?001000100?00???1??0??0?000?10??0111?00?001000000000?01?10?1?????????????????????????0?????????????????????????????????????????????????????????????????????????0????????????????????11???????????0?1???????????0???????1??????????00?????????????10???0?00????????1????????0?0???0??????????1????????????????????1??????0?????0??0??????????????????????0?????????0????0?????????????111??????????00????0?????????????????????0???1????0?01?????????0?1??????000?????10????0???0??????0??????????0??????????????????????????0??????0???1?0??1?????111???0??1???0???1????1???????????????0???000?????0??1?????????????????????????????0????????0????0???????????????10????1?1??????????????????????????????????????1????????????????????1???????????????????????0?00?????????0??1?0???????0?????????0???????0???????0????0?0???????0???0????????????????????????0??????????0???????????????1?????????????0?????0????????????????011?????????????????????????????0?????????1???????????????????????11111?0??0??00?????????1???0?????????????????1??011??10?0?011?????01??????????????00???0???0??????????????????????????????????????0??????????01????0????????????????????????????????0??????????????????????110??1???????????????????1???????????????????0???1?0?????0?1?1????0??????????????1???????????????????????????????0????????????????????????????????????????????????????????0????????????????????????????11100000????0??????????????????1????????????????????????????????????????????????????????????????????? 
Sapeornis        1110?0?10000?0100?10000??100????10111??1?0100001?0?0?101?0??1011110?10?0?????1???00????0?00??????????1?110100???????????????????????????11?0???1????00?1110100?11???00100?00???1?000??????0?10???0????????????0???10???????010?????????00??00?0?????00?0?0101100???0?0010?1?0001000000100010000?01010011?11110?0??110111101011???1?00?????1001??????011???001??11??1??0???0??????110???01110000000000110010111011??000111?010100101011????01?110?1010?0???00??0????????0?0?0??????????????101?001?0??00011?0110?1?01101?011?11101111?00?1??01???0?0?0???0?1??00?0?11?01???????1????1??00?0????000??????010?0??0??11?001?0??0?00?0???0??????1000?0??1?0???????????0???????1??0?10?01?0??0?1??1???00????0????0?0010???0???0?????01?????????0???0??????01?0??000?01????1???????00?1?????0???1????0????10????1?0??00??????0????11010??1??11????0?????0??1?????1??101?0??????????????0??1??????0???????????????11???0??????????????01001100??00?????0???0???????00???????0???????????10?0??0??0??0????????0?0??????0?????1?????000????1????????0?000?0???0????10??1???0??????????0?01?0?????100????0????1??????0???0???????0?0?1?????00?11110??1??10111??110??????0??1?0???????0?01????0???1?00???0??????????????????????0???????????????????1???????????0???????1??0?????0???0?????????0??0?0???01???1??????????????????????????????00??10?01?0?1001?0?0?0?00??0??0?00???0????????00???0?0?????????????????????01?????????????01??1???00???1?000?????1??00?0??1??????????0???00??????10?01010?01??1?????001?0?01???0??0????0?01???????????????0?0??????0??????0??0?01??10?0?01??10??0???????0??0?????10???????1?????1?????1?????0?0??????????1??00?01??????????????0????????0??????00??????0??1?????0??0?????????000?0???????0???????????????0???????????0?1????101111101???1?111100001?001?00101??00??1?????0?0??????????????????1???10??????0?00???00010????0???0???????1???01??? 
Saurornithoides  ?00010?10000?0??0???010?1001100?110100?000000001?110??010??01??1????????????1??????????????????????????????????00???1??1??11??????1110???1?0??10????00???0000?010?1?0??010???????1?0???1??????????????????????????1????????????????????00????0????????????????????????????????????????????????????????????????????????????????????????????????????????1?0?0????????????1?0?????????0?????????????????????????????????00????10???0??1?00?0000?11001?1?????1??????????????????????????????????1?????1???0011?1?????0?1?1011?1?????????1????0?0???????0??100????0?01??0???11??????????01???10?1?????????0???0???????11??00?????????0???????1?0???0?1?1??????????????????????1?0???0?????0???????????0????1???????????0?????00????0?????1????????0????????????0?0??1?????????????0?1?????0????????0??????0???1??????1?????0??????0?0???????????0????0?0????????0???0??????1????????????1??????0?????0???????001???????0?????????0????????????????0???1????????????????????????????????????0????????0??1??0?????0???0???????????0??????0??????????????????????1?0??????????1?????????????????00???????????????????1??????0?0????????????1??0?????1???????????????0?????????????????????????1??0???????1??????1?????????????????????0?????????1?????????????0??0???????????????0??????????????0???????????????????????????????????????00??0?????????????????????00??0??????0????????00????????????????0????011???1?????1??????????????????????????????????0???????????????????????0??????????1??00????????001????????????????1?1???????????????????????????0???????0????000???001?0?1???0??????????????????????????????10??00???????????????????????????????????????1???????????????????????????????????????????????????????????????????????????????????????????????????????????11100000???????11???0????1?????????0????????????????1???????????????????0??0??1?????????1???????????? 
Saurornitholestes 1000?0?00000?0010?0011000000??0010100010101000110000?101100010111110110110001011001?1010000?1000?000001001010???????????????????????????????????1???0?00100001000?000000?00001110011?101000100?1?????????????????????????0?????01?01?1?10??????????1???0???????????????????????????????????????????????????????????????????????????????????111???????????????????????????????????????????????????????????????????????????????????????????????????????????????????????????????????????????????????????????????????????????????????????00??0?01??0???10??00????????0??110???????????1??????0?1?????????0???0???0???????000?0??????0??????0??0?????????????????0???0??00???1??????0?????0?????1??????????1????????????0????000???0???0?1??0?????000??????????000??1??????????0011?0???1?01???????00?00?00?????0??11??00?0?00????0??????1??????0???0?0?01??????0??????????01????????0??0??????0???0?00????10001??100???1100????000???????????????????1?0?????????????????????????????0????0?0?????????00?0?0??00??0????????00?10????11??????0??????????????????1??????????????????1?0??01????0????????1??0??????????????0?0?00????0?0??1??1?0???????????????????0?????0?????????????01???????0???0?0??????????????????????0??????00?????0???1???????1???0????0??0????????0???????????????????0??0??????????????????0????????????????00000??????????????????????00?0??00?00???0???00000?000??1??0??0??1???11?00????0?0??0???1?000??????00??????00???????00??0??0????????????????00?1??????????100????????1111??00?????00??0????0?0???????????????0?0??????000???0???????00???000??0?????????????????????????????????1?10???10????1???0??????????????????10???????????????????0????0?????????00????????????????1????????????????0?000????110001?1???0??01?????????????????????0???????????00???????????01???0??0?0????????????11????1?????0?0??????????????1????????00???0??????????? 
Segnosaurus      ????????????????????????????????????????????????????????????????????????????????????????????????????????????????????????????????????????????????????00?101100?010?11000?1100?1?100011???000?1?0??0?1?????????????????????????????????????????????????????????0010011000?0?1?00001010?010??1?0??????????????????????????????????????????????0?1????????1???1??1?????????????????????????0111001001000?0010110110000?0?1010?11??0?11100010010?0110010?010???????0??0?0?11000??10??1?011?1?1??0000?0?0?0?0000?01?0?10?0??????10????????0???10??????01????????1??0?00?????01???0??0????????????0???000?0???????1??000100??0?00000??0?1??1???????0?0???10???????0???1110??0???0????1??0??????????????0?????1????????0?00??0?0??????0???????????????????0?1??0?????????????????????????????0???110???????????100??1???????0?0???????00??0??0?????0?0?0?????????????????1?????????????????????1???0???????????????????????0??0??????????0??????0?00?010???0??????1?????????????????????????????????????????????????????????1?????????????????????1?000?0????????????0????????1???????????????0???????1??????????????1?????????????????????????0??01??000000???01???????0?????????????????0???0??????????????????????000101?????????????????????1??????????????0????0????0??????????????????????0??????????????????????????????????????????????????????????????????????????????????????0?????0????????????????????000??????????????1??0????????????????011????????1???????????????????????0????0???????0?????0???????????????????0????????????????????????????????????????0??1??????1??0???????????????????????????????001????????????????????????001?1???????????????00???????????????????????????????????????????0?????????????????????????????????0????????????????????????????11100000????1???????????0?????????????????????????0??0??????????1?0?????0???????????????0???????1???? 
Serikornis       10?0?????0????1???00??????1?????10??????????0??????????????????????????0???1????????????????????????????????????????????????????????????????????????0000?1001?10???00??0?0???????1???????????????0?0???????????0???00???????10?????????0?????0??00??0?????101??00??00??1??100??1100??10?0???????00010?11?1011110??11010111?010??11?001?1??1011??????01?????????11101??????1??0????0?1??010?????0000??111?0001??10?????????0????????1101?010?0??????????????????????????????????????????????010????0?????11???0??1?11000?011?1110111100????????????0?????1?1?00?00?10?00????0??1????0????????????????????0?????0???????????????0?????????0??0000?00110??????1????00?????0?1????1??01?0??0?????????0????1??1???00???????????????00????1???????????0?0??1?0?????????????????????????????0????????????????????????00??????0????1??????1??10????0???0??????????0??0?1?0????0??????????????????????1??????????????????????00?????????1???000??0?0??0?0???0?0???0?0?0??????????????????1??0????????1???????????????????0???1?0?????????????0??0??????0?????0?????0???????????1??????????0????0???????0???????????0??1??????????????????0????????0???00?0??????00????0????0???????????????????1???????????????????0?????????????????????????????1???????????0??????????0???????0?????01?????????0????1???0??????????????????????????????0??????0????000????????0????????0???0?????????00?0???0???????????????0????????????????????????1????0???00?01????????00???????????????0???????????0?????1???1??????0?01?????1????????0????????????????????????0??0?0???????0?00????0?0?????????1?0??????????0?????0?????????????1??0???????????????????1??1?????????????????????0??0??????????0?????????????????????????????00??????????????????????????????????????????1?????01??00???????????????0?00??0?101?100?01?????0??0?????????????????????1?????0?0?00????001?????0????0??0??01???0???? 
Shanag           ????????????????????1101?0?110???0100?100100????????????????????????????????????????????????????????????????????????????????????????????????????????0??0?00000000??00??000???????0?1???1?????????????????????????????????????????????????????????????????????????????????????????????????????????????????????????????????????????????????????????????????????????????????????????????????????????????????????????????????????????????????????????????????????????????????????????????????????????????????????????????????????????????????0?????????0???0??????????????0??????????????????0?0??????????????????????????0?????????0?????????????????????????????????????????0???????????????????????????1??0???????????????0????0???0???????????????0???????00?????????????????????????0???????????????1??0??????????????????????????????????????0???????????0??????????00??????????????????0?????????????0???????????01?????00????????????????????1?1??????????????????????????????????0???????????0??????????????????????????????1?????????????????????????0???????????????????????????????????????????????????????????????????????1???????????????????????????????????????????0?0???????0????????????????????????????0?????????????????1????????????????????????0????????????????????????????????????????????????????????????????????????????????????????????????0????????????????????????????????????????0???????0???????????????????????????????????????????????????????0??????????????11?????????01????????????????????????????????????????????????????????????00??????????0??0???????????????????????????????????????????????????????????????????????????????????????????????????????????????????????????????????????1??0???????????????????????????????????????????????????????????????????00????????????????????????????????????????????????????????????????0??????????? 
Shenzhouraptor_holotype ?????????????????????????????????????????????????????????????????????????????????????????????????????????????????????????????????????????????????????????????????????????????????????????????????????????????????????????????????????????????????????????0101??????????????????1101??0?00?????0?01011011?10110????110101110010??10?00100??1011????????1????????111?1???1??1?????000????0111000?0010????0?1??11?10??????1?????100?????1????0?0??????????????????????????????????????????????1110???????10?110100??001000011??1110???1?0????????????0???????1?0???1?1??0?????????????1????????????????????1??0????????0???0??0??00???????????0?00?1????0???????????0?????0?1????1??01????0?1??????00???????????000???????????????1?????????????????????1?0????????????????????0????????????1????????????????????00??????0????????0??1??10???????????????????0?110??0?????????????????????????????????????????????????????????????1??1100???0???0???????0???0?00???????????????????0??0??????????????????????????????????????????????????????????0?????0?????0??????0???1????????????????01??????????????????0??10?????????????????????????????????1????????????0??????????????????????????????????????????????????????????????????????????????????????0??0???????0????????1????????????????????1???1??????????????????????????????????????????000?????????????????0?????????????????????????????????????????????????????????????????00???1??00????????01????????????????????????????0????1??????????0???????????????????????????????????????????????????????0?0???01???00?????1??????????????0?????????????????????????????????????????????????????????????????????????????????????????????????????????????????????????????????????????????????????????????????01?0010??????????????0?????0010???00??01?????????????????????????????1??????????0????0?1?????????????????1???????? 
Shenzhousaurus   100010?00100????0???010?100010011?0000?00000000101?0??01000010?????????01?????000??1??0000?????0????????????????????????????????????????????1?10????00001101????1??00?0??001?1??000?????0???10?0???????????????????????????????????????0??010?0?00???????0?????????????????????????????????????????0???????????0??????01??011???10?00001??1000????????1???0000??00000???0?0??0010?0010?01110101001000?100???00110?1110111?1?000?00100??11?100???010001???00??1??????????????????1???????????????????????????????????????????????????010?1???????0??00??0????00?1?????010????0????????????0??????1????0??10?????1?00??00???00000?11??0??????0???0?1?1???????00???0??????????0??????1?00??01????????????00?????????00??0??00????0?????????????00??????0?????0?0??1????????????00?0?????0???11???????????0??1????00???????0???10?????1???????????????0????????0???0????????????????0?00??????0?????????0?0000???????0??000???????0????0?0??0??0???0???0?0??????000?0?????????????????????????????0??????0???????????????????????0????0?????1?????????????????????????????1???0?0???????????0?????1????1???????????????????????????0???1?0??????????????????????????0?0??????????????????????0??????????????0??????001??????????????0???????1???????????01???????????0?????????????????0??0?0??????????0????????????????????????????1???????????????????????????????0??????????????0?????0???????????????0????????????????????????????00??????00????????0??????????????????????0??????????????00???1??0??01???????????????????????????????????????????????????0?00?????1100?0??????????0???????0??????0??????????????1???000???1??????????0??????000?????????????????????????????????????????????????0????????????????????????????????????????????????????????????????????????110000000???????1?0??0?????????0?0??????????????????????1?????????0????????1????????????????????0???? 
Shishugounykus   ????????????????????????????????????????????????????????????????????????1?0?1??????????????????????????????????????????????????????????????????????????????????????????????????????????????????????????????????????????????????0????0??00???????????0???????1??00?????????????0010?000??????1??????1???1???1101010?1?1010?01?0??????010????00?????????1?0?0???0?0????????00000?????0???0??10100??????????0????????????????????????1??0??????01100101110?000??1001?1101101??00????1????????00????0?????00?????????????????????????????0????????????0????????0?????????0????????0?1???????????1??????????????0??0??00?1???????1?00???????????0?0???????????0?0????0????????????????????????11???0?0???????1???10?0???????????????0?????????????????????1?00?????0????11??011??0?????????????????????????????0???00???????0?001????????0????????????????????????????????????????????????0100?????????0???????????????????????1????????00???????0????????0???0?????????0??????????????????????????0?????1?????????????0???????????????????0???1???????0??????????????1???1???????????????10??????????????01???0???0?????????????????0???0????0??????0???????10??0??????????????0??????0?????????1?????????????0????????????0??1??????????????????000?1?00?????????????0?????0????01?????????????????????????????????????????????0??0????0???????????????????????????0????????0????????????0???0??????????0???????????????0????????????00??????00????????0????????????????????????????????????????????10??????0?????00??????0??????????????????0??0??0?00???????????1?0????0????????????0?????????????0?????????????1?1??????????????????????????????????????1?0010?1??????0?????????00??????????????????00???????????0???????????????????????0??????????0????00????????0??????1???????????0????0????????????????0?0?????????????????????????0????0??0?????????0???????????????????? 
Shixinggia       ??????????????????????????????????????????????????????????????????????????????????????????????????????????????????????????????????????????????????????????????????????????????????????????????????????????????????????????????????0??1?0???00????????????0????????????????????????????????????????????????????????????????????????????????????????????1?001001??????0??0?0?00??????1?0?01?1000000100001000?1101101100????????????????????????1???????10?010?0?0????????0??????????????????????????????????????????????00????????????????????????????????????????????????????????????????????1???????????1?????????????????0??0??????0???????????0??1???????0?????0??????????????????????????????????????????1?????????????????????????????????????????????????0??????????????????????????1???????????????????????????????0????????0???????????????????????????????????????????????????????????????????????????????????????1?????????????0??????0??????????????????????????????????????????????0???????????????????0???????????????????????????????????????????????????????????????????????????0???????0?????????????????????????????????????????????????????1?????????????????????????0???????????????0?????????????????????????0????????????0???1???????????????????????????????????????????????????????????????????????????????????????????????????????????????????????????????????????????????????????????????????????????????????????????????????????????????????????????????????????????????????????????????????????????????????????????????????????????????????1?????????????????????0?????????????????????????????????????????????????0????????????????????????????????????????????????????????????????????????????????????????????????????????????????????????????11110000????????????????????????????????????????????????????????????????????????????????????????????? 
Shuvuuia         100000?1??001???0?0??10010?110??110000?00000000101?0000000000001?00?10000000?00100010000000?0000001?1101001?1000100010110?01011010011?11??10???1???100?0111000100?0?000??000???1?1001???000?0?00?1??????????01??01100001?01010001100?0?0000?01000001?0???0?110010?000000001000011110000110101011001???????0???0?????????0??????????1??????????100000??1?10000????1010?00?0?1100?0??0100?111010000?0?0000100100110??001010?01010?111100001?0?01100100000001?0?0001101?11101??001111?11111?010?1000110110011001000?????????????11???????111??110110??0100?101?0???000?0???1?100000111??1?0100?1100?1?0000010?0?001?11?010?0?0000?1??0?00?0?11?0?11???1?0?0?0?000????1?0???1??0??11?????0??0??00?1?0????010??0??0?0000?00??????100?1??1?????0?100??????0??00???0??1????1?????1??0?0???0?0??0?1???00??0?010?00?0?1??1??000?0?????011101?000????0???01010?????00?1?0??0???00?????????0??10????000??1?0?0?????000??0000??0??0??????00001?????001?00??0??0??00??001?00?0?0?0??????????????10????????????000?0?0??0???????????????00??0?1?0?????0?1??0??1????00?1??0?0???0????0???0????0???001010?????0????1???0?????????0????0?00?????????1?0100001???00???000???0?????0??????1??0??????????????00??0??10????0???0??????????????????0??0???????1????????????1????00?????0????0????????????0??0??????????????????????????????????????????00?0?????????????????????????0?00????????????00?010?0??????????1????0?????11??????????0?011110????11?????000000?1100???00????????????0?0000???0??0???010?0?????0????0111100??????0??????0???????0??0??????????????00??0??11?1?00?010??00?0?00?0??0111?????0??????000????11?????011??00????0?0????0???0?????00??????????1??????0????????00??????????0????????????????????1?1?????11?????????????????????????????????????????????????????0?11110000????00?0?1??0??????????0??0??0010000?0101???????????????000?????0??0???????????1????????????? 
Similicaudipteryx 01010??0?0?0?1110?11011??000??0??0001000?1??0?0?00????0?00?1111?11??10?0???0?111???1???0??0?0??????????000110???????????????????????????????????????0??1??????11???0??1?1010???0?00??????0011????0?0???????????1??10????1???10??1?01?1?0???0?0??11???0??0011?0?111??0??10?1????0????????1?1??????0?1?001?10100????00?1?10??0????11?001?0??1101???0??011?0?????11010?0?????0??0??011?0??0111000?001000010000?10?101?10?01?????0000???000?000101?0?1???1????0??0???????????0?????????1??????00110?0?1???0?11???1?0?011?000?11???????0?00?????11?????0?????0????00?0??0?00???????1????0????????????????????10???0???11?001?00????0?0???0???0??0??0?0??100???????????0???????1????10?01?0????1??????0?????00???0?00?????????00???00??????????????00??????1?????00???????1???????0??1?????0???1????0????????????0?1?0??????0????1100?1?0?0110?????????????????????100????????????????0???????????????0????????110???0?????00??????1???0??00???1???0?0?1?0?0???0?00?1?0??????????????100?0??1?????1?????0?????????????????1??????0????01???????????0????????????0???????????10??0?1?0????????100????1????1??????0?????????0?0???1????????0?000?????0??????????0????0?????????0??0???????????1??0???0??????????1???????????????????????00??????????????????00???????????????0?????????????0????01???1???0??????????????????????????????00?????????????????????0????0???00???0????????00?????????????????????1??0?????????0???????00??????00????0?00???????00??0?????????????????????0?????????1??????1???0?10??????????????????????????????????????0?????????????0??0??????00??00?????????????????0??????????????????????????0????00?0??????0???????0?????????????????0?????????????0?????????0???????????????????1???????????????????????????????????????????0????1011000???????110000000????0??10????0????????0????????????????????1???1??????????0????????????????????????1???0???? 
Sinocalliopteryx 10?0?0??0000?00???00000111?0???010010000???0000100?01?11?1??11??0?????????0??0??0????100?00?0???????????????????????????0????0??????????????????0??????0?0??01000?0????0??????01?0?1???1?00?1??0??00????????????0??00??????00?????0????????10???0????0?0??1110?101?100?10?1?0??0?????0??1?1?????0001?011?111101????10101110110??11?10100??1001?????01??????????000000?????0??000000?10?01110?0?0?11???1?00??10?10?????011?????0?0011000??0110????????????????????????????0????????????????00110???0?????11?0??0?1?11??0???1??100010000??1??????00?0????0????00?10110??10??????1?????????00?????00??0????10???00???????????1???0?0?0?0?????000?0?0?11??????0??0??????0???11????1??01?00?001???????????????????0???????0??00????00???1?????????0???????1????001??1????1???????01?0???0?01??11???1??1??????0????100???0??0????10??0?????00????????0???????????0?010?0????00????????0?00???0??0???1?0?????0?000????????0???????01???00?000?00????0?0??01?00????000??0????????????????0?0????0???????0?00?0?0???0???????00?0???0????????0????0???????????0?????0??0????????1?????0????0?????10?????1????1?0????0??1???0????0?0??????00??1???0????????0????????????0????0???????????????0???1??0??????????????0?0????????????????0????00??????????????????0???????0??0???????????????????0??0?0????0??????????????????????????????????0??????0??0????????????0??????0?0???01?????????0???0?0???????????????0????????????00????0?0???????00???0??00???????00????????????????0?????0???0???????1??0???10??0?001??????????????????00???????????????????????????????0?00?????0000000??0?????0????????0?????????????????????????00???????????????0??1?????1???????????????0??????????????????????????????????????????????????????????0????????????????????????????0????????????????0?????????0???0???10??000????????0????????????????????1???1??????????0??????0?????????????????0???0???? 
Sinornithoides   00?????100???01???0011?????11???11????0??0??0?0????01???0?001??????????0??????????????0???????????0????1??100????????????????0?????1????????????????00?0?00000010?100??000???????1???????????????0?????????????10??0?0??1??0????1?01????????????01???0?0??11?0000?1000?1001000??0000000?0?10??0?0001?011?1?110????0101011101?0??10?000?1??1011????????1?????0??01111???10?1??0??0?001?1?10??0???????????0??????1??100?01??0??000001010?000011???01010????1???00??1?0???0?01??0??1??111?????0110?011010001100100?101110011111????????10?1??????1???00??????1?00?01?10?0?1??????10???1?????0?1??00???0??????0??????1?00?0?0?????00?100???????0000?1???0????0?????000???0???1????1??01?0??0?1??????00?0??1????0?010??0????????????????1??????????????0??1?0??0?0??1????1???????0????????0???????????????????1???100??????00???1??00????0110?????????????????00??000?0???????????????0?0???????0??????0?1????0?????????000???????0??00?000???0?0?0???????0?????000????1????????????????0??????????????1??00?????????????1??10??????????00???????????0???0????100?????0????10????0????0?????1???????????1??????0?????????????????????00????00??0??00000010???10???0???0???????????0????????????1?????????????1?0?????0???????????????0???????1???????????0???????????00?????00????0?????0??0?0????1??????1???????????????????????????0??????0??0????????????0????????0???????????????????????????????????00??????1????????0???0?0??????00??????00????????0???????????????????????0????00????1??????????0????????????????????0?0????????????????????????????????0?00?11?????0??01?0?1???????????????????0??????0???????????00??????????????0???1???0????????????????????????????????????????????????????????????????????????????0???????????????????????????????????????????????11?000000???1??010???00??1????????0?????????????????1???????????0??0????00??????????????1???????????? 
Sinornithosaurus 1010?0?100?0?01?0?001101101???001000001000?0000100?0?10100001?????????001000?011000?0??0000?0??0000??10??011??0???????????0???????????????1?1?1?????00?0000000000?0001100001???1?11????100011?11??????????????????1?????????????????????????????????????0?10110011101001001?0001?00??0??0?????0??101?0?1??11101?0?010101101110??10?01110??1011001000011??0?00????????????????1?????????010100???0???011001?1?0?1111100110?01000?0?1011100001???????10????????????????????????0??1???111?10001?00111?110011?0100100110011100011??????100?10?01???0?0100001?1??1?00?10?001??????1???11?????001?1??1??0??0??0??????0??000000??10?0?01??10?01?00000?1?11?????0??0???00?00???11?0??00?01?00?0?1??????00????1??????110?00??00?00??0000???11???????000??????1????000??1????1???????01?0???0?0???11???0??????0???1?0??01??????01???1?0?0??1?1111???????0????1??????1?10?0?????00????????0??0??????00??1?0?????0?000??100???1010?????0??100?000?0??0??1?0?100??????10????????0????????????0?0?????0???0??100??000???0???0????1???????0??1????1???0?????????????????0??0???0????1?????1?1??1?0??0100???01??????????00?01????????0?????????00?1??00?001?00000010011??0??00?0?0???????0??1????0??01??0???0?00???????1?0????00?????0?????????????????1???????????0????0??0????0??????0????0????????0?00???11?0?1??????11????0????????????????00?????0??00???????????0??????0?0?0?00????????010000?0????????0???????????0???????10?0???0000?0???00???10?11?????1?000????0??????????0?1???00????00???010?01??1???0?011???01??????0??????00?0???????????????????????10?0??000?101?0000?10?0?1???0?0????????0??????0??????????????10???01????0?0??0????1??1??10??0??1??????????10????????0?????????????????????????????????????????????????0????????????????????????????0????????????????0?110000000?00?0?010?????11?????????0?????????????????1???1?????????000???00?1????????00????0?????????? 
Sinosauropteryx  10?000?10000????0?00?10?1??0????100100?0?1?000???0101001??????1?????1100??00???????1?000?00?010?1???00000???0???????????????????????????????????????0000?00000000?000?00?0?????????????????????????0????????0??10??0000?0?100?100?0???0?0?010?0?01??00?00?111?000?1100??0?100000001?00001?1??01?011??011?11110???0?11?000?0110?1?0?00100??10010????????????????00000????0?0?000?100010001110?0?0?1010?1?00???0?10?????011?0?0?0?0011000?11100110?10011????0??101???101?0?00?????1?01111?1000110?010?000011?011001011100?011011000?000???0????0?00?1?????0?1?00?10?10?000??????1??1?0??0??000?1?00??0??001000??0???00000?0?00?00001??0???0?00000?011??????0???01000??00??11????1??01?00?101??????00????1????0?0?0?00??00?00????00???1????????00??????0??0??00???1????1???????01?00????0???11??????1???0????0??100?0???000???10?00001??000???0???0??0???????00101000?0??00??????0?0?01???0??00????0???0???000????0???0001??????001?0?000??00??001??1?0?0???0?000??0???0????????????0?0??????0?????0000?000???????????00?0???1000???1?0????0?0?00??0???0?????00?0???1???110??0?0????0?0??01001????????1?0????0???0??0????0???0?????0??1???00000?000000?0??01000?0????0????0?0?0??0???0???1??0???0??0???????0?0????00?????0?????????0???????1???????????0???????0??000???0?00??10??????0??0?0????0????00????000??????????????????1?0000?0??00?000??????????0????0?0?000?00?0???????0???000?1??????????0??0????000?????00?0??000?0?0???00???0??00????01?00?????0?????0?1??0?00??0?????00????1??00?010010?00110?00?1?0?????????00?????????00??????00?????0??????0?00?0?00000000???0?????00???????0??????????????????????0?10??0??0?1????????0?????00?1?????00?0?????10????????0???00?????????????????????????????0??????????????0????1???????????????????????0????1??0????????0?100000000?0000?0100?000?0??????0?0??????????????????10??1?????0???00????000?????????0???????0???0???? 
Sinovenator      000000?100001010000?110110001000?1010000000000???0?011??1?????????0????01?0??011000??????????1??1?0???0????????11?0?1?110?00?00010001??1?1??????????00?0?000001?0?000??0?1101??1?1???0??10??0??1?0???????????1?10?1000??1???10??0?0???000??1?00???11????001111?0111000?1?01?00???????00???????????0???????0???1?????0???1?????????????0????0??????????1?00000??01??????11???0???00?0??101010000000??001011?110?1011100011?010000101?111?0000????0101010?110?000?0?01???1?0???????1?1?1?????0?10001101010110010011????0?111??????????1???1?????1?0??0?1001????1?01?????01??1???11???0?1??10??1?00????????10???00??100?0??0?0100??0??0???0??0?0?0?1?11???????0???????????????0??1?????????????????0?????1?100?1?????0?00??00????0?????1???????00????0?0?????00??0?????????????01?0?????0???11??????????1??01???10?????????????10?01?1?0??0???????0?0?????????0??0?0?????10????0???00?0??0???0?????????????001????00??000???0???0010???????00001??00??0??0???????????????????????0??0???????????01???0????????????0????1??????00????1??????1??????????????????0??????????1???????01?0??????00?????????1??1??????????????????????????0?1?1?0?0010?000001001?10????0?000????1???????100?00000?0????0?0???????????0??0?0????0??????0??????????1????????????0??????0??000???????0????????????0?0???????????????????????????????????????0??????0??0?????????????????????????00????????00????????????????1????0????001?????1??0?1?00???0?????1??0????010??1????????0????????????1???00????0?????10?11????0???001????1???????????000??????????????????0??????????0???????0??0000??0?0???10??0??????0???????01??????0??????010??0???????????1???0???1??10?00?????????????1??????????????0?????????????????????????0??????????????????10????????????????????????????????1??11000??????11000000????1??0???????????????0?0??????????????????????????????0?0?0???0??0?0???????0?0????????0???? 
Sinraptor        1000000100001001010011001000000010000010001000100000101111100010011?000010000000001110100?1000000100010000010110001011111?0?0101100000000101101010010000000000000?0000100100??011101000100000011111011001111100110110001011100100101000000011001001000000110??0100010000000?00?????????????????????????1???????10????00??????0110110????111001100000??110000?0????????10?1000??????0?0?0111111100100001?010000010?10110110?0001100100010111001101100111100001101100101101000111011001111100011000100000010100100101100000110????????0?0000?0011000?0100000???0?101?01?0001000?00111010??0000110000?0000?000?00000000?100000000??01010000?00?00000?10?1?01??100??0?100?001101??100001?0????11?0?00000?11?1?001????000000000110?0?100111000???0001??000?0???001001111110101100?1000101?010?110?000010?000000?0?0??0?101000?0??01?000010?0011?110?010011?010??0????0?00?00010000001000000000000110000???10?00000000010000001000100?00??00?0001010000010??10??0?????0????????????00??00?0000000?1?0?10000000?000????000?0?0??1?10???110?111000?0???00?0??00?0??1?0?0??000?1????0??00??000??100110010???11?000000010001?00?00000?01??00?00??00000??00????????10000???000000000001??00000???1??0?00000000000100???0??100?0000??010????00100100?00?10010010?0?000??0?00?00??0??0?010???0110?00?00?0???????0???????0???00000?0001?0?010?000000?00?00???0??????00???00000?00?00?0?0??0110000000?11000??01?00?101100000????00100?0?0001?0???000???????01?100000?00000?00010?000??00??00?00000??0000101000101?00011?00001?00000?01??00001100?01000?10?10000??0?0?0100?0?0000?0000??000?0000??0?0?00???00?1000?000???0010011?101?0?10?00000??01101????1??0?1???11001???0000??0???0000001000000?0000001000010?0???0?0?0?0?????00???10?00000011????????0?000???11?000????0?????????0000011000000??000000???????00??00000?0000000100000101?0?1000?00?001?0000?00?0??0?0??????00?1000???01??1?0
Sinusonasus      0000?0?100?0????0?0?110?1000??00110000?0010000?1?0?0??0100001??1????????????????????????????????????????????????????????????????????????????????????00?0?000000?0?000?0??????????1????????????????????????????????????????????????????????????????????????????????????????????????????????????????????????????????????????????????????????????????????1??0?????011110???1?1??0??000?10?????????????????????????????????1???????????0100??001?110?10??????1?????????????0?01?????1??????????0110??11?10??11?0?00?10111001101?????????1??????????????00???0???00?0???0??010??????1?1?1?????000?1???????????0???????11??0??????????0???????1?0?000?1?1?0????????????0???????1?0??10?0???0??0??????????????0?1????1?????????00????0?????????????00????????????000??1????1????????1?0???0?0????????0??????1???????????????????????0?0???????????0???0???????????0???0????????????????0??0??????0?????0??11?0?00?????????000???????????????????????0?????0?0??????00???????????????????0????????????????1???0????0???????????????????????????????????????????????0?0????????10?????????????????0????????????????0????????????????????????1?00???????????????????????????0??????????????????????01?????????????????????????????????????????????????????????????????0????????????0????????????0?0???????????????????????????????????????0?????????????????????????????????????????????00?????????????????????????????????1????????????????????????????????????????0????????????????00??????????1??01????????001???0????????????000??????????????????0????????0??????00?01?000?000?0?0??0??0??????????????????????????????????01???????????????1???????????????????0??????????????????0????????????????????????????????????????????0?????????????????????????????????????????????0?11000000??00?0?????????????????0???????????????????????????????????0???????????????????0????????????? 
Stenonychosaurus_type ???????????????????????????????????????????????????????????????????????????????????????????????????????????????????????????????????????????????????????????????????????????????????????????????????????????????????????????????????????????????????????????????????????????????????????????????????????????1?010??????????????????????????????????????????????0????????????????????????????????????????????????????????????????????????????????????????????????????????????????????11?????001?0??11?110011?1?00010110101111?????????????????????????????????????1??1???????????????0????????????????????????????????????0???????????????????000?1???????????????00???????1????1??0??????????????00?1?????????01????????????????0???1????0?????????????????????????????????????????????????????????????????????????????0?????????????????????????????????1????????????????????????1???????????????????????????????????????????????????????????0???????????0???0???????????????????????????????????????????????????????????????????????????????????????????????????????????????????????????????????????????01??1??????????????????0????????????0?????????????0??11???????????????????????0??00??????????????0??????????????????????????????????????????????????????????????????0??????????????????????????????????????????????????????????????0?????????????????????????????????????????????????????????????????????????????????????????????????????0?0?????????????????????????????0?????0????????????????????????????????1??????????????????????????????????????1???????????0????????????????????0????????????????????????????????????????????????????????????1??????????????????0???????????????????????????????????????????????????????0?????????????????????????0?????????????????????1??????????????0??????????????????????????????????????00????0????????????1???????????? 
Suchomimus       ??0000?100100100100?1000??101001?1110??????010?100?00?0????001??????????????????????????????????????????????????????????????????????????????????????0??00000??000?111??0?????????0???????????????1?????????????1?????0????1??1?011??01??????????????0????0?????????????????????0??1????01010??0?001??????????????????????????0?????????????001??????01?????????????????????????0?????????????????????????????????????????????????????????????????????????????????????????????????????????????????????????????????????????????????????0???0?????0????1??0?????????0???00??????0???????????0?0?0???????1?0?0?10????????01?????????01??????????????????????????????????0??????00??????1?1?01??0?1????????1????????0??????0?00????0???1?0?1?????10?000????????100?????????????00???0?1???1????????0?????????0?????0?1?10???00?????0??????00????01??01?0?1??????0???????????1????????0??0??????1???????????0?010????????0100??????0?????????????????????0???????0?????????????????0???01???00???????????1???????0?????????????????????????????????????1?10????????????????1??1?0??????????????1??????????????????????1???0??????????????1??????????????????????????????0????0?????1?0?????????1???????????????????????0????0?1??????????0????0???????????0????0???????0??????????????????????0??????????0???????0???0??????0?????????00???????????00??????????????0??????00????????????????????????????0?0??????????????0??????????????00???010??0????????0???00???????????????0?0????????????000????????10?1?????????0????????1?????????????????1?????????????0???????000????????1????0????1??????????????????????1?0???1????????????????0?????????????1??????0?0?????????0??10??0?????????????????????????????0???????????????????????????????0?????101???????0????????????????????????11?????????????????????????0001000??11????1??????????????0????????????????0??1?1????????1??
Suzhousaurus     ?????????????????????????????????????????????????????????????????????????????????????????????????????????????????????????????????????????????????????????????????????????????????????????????????0????????????????????0????????00101?0?00?000001??10?1??10111001???100????1???0?1000?010?0110?????????????????????????????????????????????????????????1??00000???????000???00??????0?0?0111000?010000?011110010000??0001??110?0?01?0001?011?011101001110110??0??????????????????????????????????????????????????????????????????????0???1???????0?????????1??1?0???????1??????0??1??????????0???0???????0??1?????100???????0???0??????????????????10???????0??10?????0?????????????0??1???1????????????0???????0?00?01?????????????????????????????????0??????0???????0??10????????????011?1???????1?????0??1????????????00?0?0??110?1?0???????????????????????0?????????????????????0???????????????????????????????????0???0?0??????????1????0??????????????0?0???????????????????????????????????????????????????????????0000??????????1????????????1???????0??????1???????????????0???????1??????????????????????????????????????0??????????????????????????????????????????????????????????????????????101000???????????????0?????????????????????????????????????????????????????????????????????????????????????????????????????????????0?????????????????????????????????????????????????????1??????????????????????????????????????????1??????????????????????????????????????????????0?????????????????????????????????????????????????????????????????????1?????????????????????????????????????????????????????????????????????1?01???????????????????????????????????????????????????????????????????????????????????????????????????????????????????????????11000000??????1??????????????????1001???????????????????????????????????????????????????????????1???? 
Talos            ???????????????????????????????????????????????????????????????????????????????????????????????????????????????????????????????????????????????????????????????????????????????????????????????????????????????????????????????????????????0?1??????????1?????????????????????????????????????0?????????????????????????????????????????????????????????0???????????????1?????????????????????????????????????????????0???????????11?00?0?0???????010??????????0??????1?0????0011??11???1?001?0?0?1???1011?1?000??110101111????????????????????????????????????01??0???1????????0??0???????????1???0????????????????????1???????????????1????0??1????????????????0???????1????0????????????????10?????????????1????????????????????1??????????????????????????????????????????????????????????????????????????????????0???????????????01??????????????????????????????????????????0??????????0????????????????????????????0??????????????????0????????????10???????????????????????0??????????????????0???????????????????????????????0??????????????????1????????????1????????????????????????????????0?00??1???1???????????????0??????????????0???????????????????????????????????????????0???0??????????????????????????????????????????????????????0????????????????????????????????????????????????????????????????????????????????????????????????????????????????????????????????????????????1???????0????????1????????????????????????????????????????????????????????????0??????????????????????????????????????1?????????????????????????????????????1??????????1????????????????0?????????????1????????????????????????????????????????????????????1????????????????000???????????????????????????????????????????????????????0???????????????????????????????????????????????1????0?????????0?????????????????????????????????????????0???????????????1???????????? 
Tanycolagreus    ??0?????0001?0?1??00??????0????????????????0?00????0??001?1?10?1???????????????????????0?01????100?0010??1010????????????????????????????????????????????0??????????????0?????11???????1???????????????0??????0????????????????0?????0??00?0000?0?1?????0?1110010?1100010?100000000000001010?00?000??0110?01101???011101110110101111?10?111001????????????0???????????????0?1?????001?????????????????????????????????0?111???01????????????0110110??1??000?0101?001?110?000?11011?111111??011000?0000001110110?1?1110000110?????????0???01???1?010?0?????0?????0?10?0?????0?0?00??0??0???0?1?0000?000?0?0?0??0??000??0?0?????00?1?1????0??0000?0???10???1?0???0001000?0?1????1?000?00?10110????00?0????1???1000????0?0????????0???11???????00???????1000???0?01???11?00110?01?0???0??101????01?1?00???0?00???10?0????00?00?0?00???0?11?0???0?????0?1?????0?101?00?0????1???????00??001000?0?????????????0???000???????????01?0100?000???0?0001??????0???010??????0?0??????????010?0???0??????0?0???000????0????????1?0???0?0?0?????111???00000?00000?????0??0??110??1?????0???0?????001???????????1?011??0??10?????????????????00??0?00?0???00?00????0?10?0?0???0????1???00??????0??????0?00??00??????1??000?????100??10?1??????????0????0??000001?0??0??????????0?????0?????1??????????????0?1??0?????????????????????????0??00???????0?00???????????0???????00???0001???????????????1??0??????0???0??????0????????0????????????00??????00??????0?0?0??????????0??????000???????0??00?0?????10010?0???000??1?0?????????0???????????????00?0????0?0??????0????000?????0??0?0???0??0???????00????0??????????????1?0???0???0?0?????0???0??1????01?????0??0?000010?1????1??????0?000??????0?????1??????0?0???0???0?????????????????????????0??????0???00??????0?10?00???????????????0?000?0010???00??0????????110???????????????1???????????0??0??0?00??????????????????????????? 
Therizinosaurus  ?????????????????????????????????????????????????????????????????????????????????????????????????????????????????????????????????????????????????????????????????????????????????????????????????????????????????????????????????????????????????????????????001001100010?1?000?101??010?011?00?000??001??011010????111??10110???1?1?1????1000???????????????????????????????????????????????????????????????????????????????????????????????????????????????????????1???0????????011???10000?0?0?0000001100000??000000??01???????????????????1???0???????1?????0?11?0???????00????0???????????0???0??00???1???????00???0??????0?1?0???????0?00????????????????11????0?1?0????1???1?0????1??????00???????????000???????????????????1????0????????????0?00???????????1???????0???????????0??????????1??????0???01??????00??????00?????00?0?????????????????0?001??1?0?????????????????????0?0????????????????????????????????????00?00????????0????????????10????????????????????1???????????????????????????????????1?????????????????????????0??????????????????0???1????????????????0??????????????0??0?1??1??????????????????0??????0?0???????0???????????0???0????????????????0????????00?????????????0??1??????????????????????????????????????0??????????0????????0????01??????????????0?????????????????????????????????0???????0???0????????????????????0??????????????????????1????????????????????0?????????????????????????????00????????0???????????????????1?????????0???00?????????????????????????????????0????????????????0????????0??????1????????????????????????0?????????????????????????????????????????????????????1?????????????????????0???????????????????????????????????????????0??????????????????????????????????????????????????????????????????????????0?????????????????????0?????????????????????????????1????????????????????????????????0??? 
Tianyuraptor     ??0?????00????0???0?11?0??????0??0?00?1?0??00?0????????????????????????0???????1???????0?00?????????????????????????????????????????????????????????0????00000000?0???????????????????????????????????????????????10?????????0?????1???0??000????????0??00111??01??000?1??1?00?0000??1??1?????0?0000??11??1110????0101?1100110??11?011?0??11110??0??01??0???????111?????0?1??1????0?1???11?????00000?11000?110?11?11??0111????????00100?00010???01?10????1?????????????????????????????????0?10???1???1?11??????0?????????1?????????00??????1??????1??????1??1?00?1??1?1??????1????????????1????1?1?????1??0??????1????????00?00????1??????0??0???1110??????????0????????????????01????0?1??????0????????????????????????0??0????????????????????????1?0?????????????????????????????????????????????0???????01?????????????1??0??0??11????????0??????????11?00?00????????????????????????0?????????????00?????????1???????????1???000?????????0???????????00??????????????????1???0????????0?????????????????????????????????????????????????????????????0???????????1?????1????0?????1??????1????1???????????????????????????????10????0??????0??????10????0????????????????????????1???????????????0?1?0?????????1????????????0??????????????????00??????0??????????????????????0??0?????????????????????????????????????????0????????????????????????????????????0????????????????????????????????????????????01????????0??????????00?01????????0??????????????????????????????????1??0???????????????????????????????????????????????????????????????0?00????000?010?1???????????????????????1???????????????0???????????0?0?????1??1?????0??????????????????????????????????????????????????????????????????????????0???????????????????????????????????????0???????????????0???1????0?????0????????????????????????????1?????????????00????0???????????????????????????? 
Tsaagan          ?000000100000000010011001010100010100010100000010010110100001011111?11101000?0110?11101000000000000?01000001000??0??00110?00010?101010?0????????1?010??0100000000??000000000???1?01?0001?001??11?0???0??0?1?0??10?1000??????1???010???0???????????????????????0????0?0?1??????????????????????????????????????????????????????????????????????????????????????????????????????????????????????????????????????????????????????????????????????????????????????????????????????????????????????????????????????????????????????????????0????010?????1000000??????????0?0?????0?????1??0??0000?1???????0???01??0??0?????0?????????0?0????0?00?????????????1???00????10????1??1???0?????0?????0?????????01???0????????0??00001???0?????1??0????000???????????000??1?????????????1?00?00?0????????0?????00??0????0??????10???????0??0???0??????0?0?0?0001?1????0??????????00????????0??01?????0???1?00????000010?1000???000????0?0??0???????????????0100??0??????????????????????????0??0?0?00??????1001?0?0??00????0?????????00????010?????0??????0?????0?????0??????????????????1????00???00????????1?????????????????0?00?00????????1??0?1?????????????????0???????0???????0????010?0?????0???000?0????????????????????0?????????????????1????????????????0??0?0??0???1????????????????0?00?????????????????????0????????????????000???????????????????????????0??00?00????????0100?000?????0??0?00?0????0000?????0000????000????????01??????001????0??000?0??0?????????????10????????????100????1???1111??00??????1???????0?0???????0???????0?0??????00????0??????000???01???0?0??0??????1????????????????????????00?0110??010???001?0???0?????????1?0??????????0???????0????0??????0??0???????????????0?1????????????????00000?0????????????0????1?????????????????????00??????????00?0?????????01???0??0??0??001000000100?0?1??0????0????1?????????1?00?????0??0?0????0?????? 
Tugriken_Shireh_Parvicursorinae ????????????????????????????10?????????????0????????????????????????????????????????????????????????????????????????????????????????????????1???????0??????????????????00?????????0??????????????1?????????????0?1?0?????????????10??????????1????0???????1??????????????????????????????????????????01????100?011?11?10????11???????0????10?0??????????1??????0110????00?0110??000?1?????????????????0??????01????0?1??0?0??????1????????????????????????1??0?????????1?1???0?11??11?????001?0?0?1??10011???0???01?00100110???????????0?01??????01?????????????1??0?0?????????????0???????????0?1?0??????????????1?1???0?????0??0??????0????01?0???0????????????0???????1????1??01???????????1?00????????????1???????????????0????1????????????????????????????????1???????0?????????????????????????????????0???????0????1???1?????????????????????0???????????????????????????????????0???1??????0????????????????????????????????????????0????????????1?0???0?????????????????0???????????1???????????????????????????????????????????????????0?????1????0???????????0???????????1?1????????????0????00?00??????????????????0???????????????????????1??0?0????0???????????????????????????????????0??????????????????????????????????????????1??01???????????????????????01?????????0????0??????????????0???????????????????????????????????????????????????????????????????????????1?????????????????0????????????????????????1????????????????0???????????????????0??????????????10????????????0???1????????????????????????????????????????????????1?01????????00????0??????111?????0?????????????1????????????????????????????0????????????????????????????????????????????????????????????????????1?????11???????????????????????????????????????????????????????????????1???????1????00??1??????????????????????????????????????????????0???????????????????????????? 
Unenlagia_comahuensis ???????????????????????????????????????????????????????????????????????????????????????????????????????????????????????????????????????????????????????????????????????????????????????????????????????????????????????????????0??0??0?00??00101??1???1??11?1??01????????1????001000?0??0???0?????????????????????????????????????????????????????????1?0??????????????1???????????????011101000000?0110011111?01?1100111101000?000111??0?0110??010?010??10??00????????0????????????????????????????????????????????????????????????0???????????1?????????0??1?1???????0????????????????????1???0???????1??0???0?10???????1001?0????1?????????????11?0?????????1?????0?????????????????????1?1?????????????????0?00??0??????????????????????????????0??00????????????????11??????????????11????????0?????1??????????????????1?0???0??1?1???????????????????????00?????????????????????????????????????????????????????????????01????????01?0???0??????????????????????????????1?????????????000????????????????????????????????????????????0???????????????????0??????1???????????????0???????1????1????????????????????????????????0??0??01??00????????????????1??????????0??????0?011???????????????0?1????????????????????????0??????????0????????0?????????0???????????????????????????????????0????????????????????????????????0??????????0?????0???????????????????????????????????????????????11???????????????????????0??????????????????1?????????????????????????????????????????????1???????????????????????0??????????????????1???????????????????0??????0??????????????1??????0??????0????????10???11?????????????????????????000011??????????????0?????????????????????????????????0??????????????????????????????????????????????0?????????????????????????11100000????1???????0?????????????000????????????????0??????????0?0??11?????????0???????????????00??? 
Unenlagia_paynemili ?????????????????????????????????????????????????????????????????????????????????????????????????????????????????????????????????????????????????????????????????????????????????????????????????????????????????1????????????????1??0?00????1????11??????????????????????????0?1000?0?0????0???????????????????????????????????????????????11????????????????????????????????????????????0???0???????????1?1??00?1?01111111000?????????????????????????????????????????????????????????????????????????????????????11?1????????????????1???????0?????????0????????????????????????0???????????????????????0???0???????????0?1?1????????1??????????0?0?????????1?????0???????????????????????1??????0??????????0?0??????????????????????????????????0??00?????????????????????????????????1????????0??????????1???????????????0??????1??????????????????????????0???????????????????????????????????????????????????????????????????????01?????0??????????????????1????????????????????????????????????????????????????????????????????????????0??????????????????????????????????????0???????????????????????????????????????????????????????????????????????0?1?????????????????????????????????????0?????????????????????????????????????????????????????????????????????????????????????????????1????????????????????????????????????????????????????????????????????????????????????????????????1?????????????????????????????????????????????????????????????????????????????????????????1????????????????????????????????????????????????????????????????????????????????????0?????00???????????????????????????????????????????????0?00????????????????0????????????????????????????????????????????????????????????????????????????????????????????????????????????????????????????????????????????????????????????????????????????0?????????????????????????????????? 
Urbacodon        ?????????????????????????????????1?????????0????????????????????????????????????????????????????????????????????????????????????????????????????????000010000?110??00?1010??????01???????????????????????????????????????????????????????????????????????????????????????????????????????????????????????????????????????????????????????????????????????????????????????????????????????????????????????????????????????????????????????????????????????????????????????????????????????????????????????????????????????????????????????0????????????????????????????0???????????????????????????????????????????????0?????????0?????????????????????????????????????????1???????????????????????????0??1?????????0??????????0??????????????????10??????????????????????????????????0??????????????????0??????????????????????????????????0?????????0?????????????????0????????????????????????????????????????????01?10??????????????????????????0?????????????????????????????????????0?????????????????????0??????????????????????????????????????????????????????????????????????????????????????????????????????????????????????????????????????????????????1?????????????????????????????????????????????????????????????????????1???????????????????0????0??????????????????????00?????????????????0??????01???????????????????????????????????????????????????????????0??????????????????????????00?0????????????????????????????????????????????0??????????????????????????????????????????0????????????????????????????????????????????????????????????????????????00???????0????????????????????????????????????????0?????????????????????????????????1???????????????????????????????????????????????????00??????????0??????????0????????????????????????????????????????????????????0?????????????????????????0??????????????????????????????????0???01?????????? 
Utahraptor       ??0?00?100001001???0??????0????????????????????????????????????????????????????????????????????????????????1????????????????????????????????????????????1?????????0?0????????????????????????????????????????????????????????0??1??00??1?????1????11????00?????????0??????1?0??0?????????????????????????????????????????????????????????????1????????????????0????????10????1??0?0????01??00???0???????0???1??1???1???11?1???0?00???????????11001??0????????00???0101100???0????1?11???????????1?0???0????????0???????????????????????0?0?????????????????????????????????????10??????????0?????0?00????0????0??00??0?0?????????1??????????????????10??????????????????????????????0???0??0????????????1?????????????0?0???????????1???????00?????????????????????????????????0?????????????????????????????0??????????????0?????????????????????0?1???????????????????????????0??0????0?????????0000?????????????0?????????0?????????????00????????0???????0???????????????????0????1???????????????1???????????????????????????????1??????????????????????0?????????0????????????????????????????????????????????????????????????????????????????????10?????????????????0?????????011?00?0???????????????????????1????????????????????????????????????????????0??????????????????????????????????????????????????????????????0???????????????????????????????????00???????????????????????????????0????????????????????????????00????????????????????????????????????????????????????????????????1???????????????????????????????????????0???????????????0?0?1?????00??????????????????????????????????????????0?????????0?????????????????0????1????????????????????????????????????0???????????????????????????????????????????????????????????????????????????????????????????00???????????????????????????????????????????????????????0?????????????????????0??????????? 
Variraptor       ?????????????????????????????????????????????????????????????????????????????????????????????????????????????????????????????????????????????????????????????????????????????????????????????????????????????????????????0?????0??0??1?10??00?0???11??1??0????????????????????????????????????????????????????????????????????????????????????????????1?001001?????????????????????????01?10101001?1?01010?1110010?10???????????????????????????????????????????????????????????????????????????????????????????????????????????????????????????????????????????????????????????????????????????????????1??????0??????????0??1??????1??????????????1???????????????????????????????0???????1?0?????????????????????????????????????????????????????0??????????????????????????????????1??1??????????????????????????????????1?????1?????????0?????????????????????????????????????????????????????????????????????????????1?????????????0??????1?????????????????????????????????????0????????????????????????????????????????????????????????????????????????????????????????????????????????1?????????????????0???????????????????????????????????????????0???????????0?????????????0???????????????0????????0?????????????????????????????????????0???????????????????????????????????????????????????????????????????????????????????????????????????????????????????????????????????????????????????????????????????????????????????????????1???????????????????????????????????????????????????????????????????????????????????????????????????????????????????0?????????????????????0????????????????????????????????????????????????00???????????????????????????????????????????????????0????????????????????????????????????????????????????????????????????????11000000??????????????????????????????????????????????????????????0?????????????????????????????0???? 
Velociraptor_mongoliensis 10000001000010?0000011011010100010100010000000010010110100101011110?11011000101100010010100?10000000010010010000000001110?00010010101?000??11110110100?0100000000000000000000101?01100?1???1?0?1?0?0??????1?11110?100??11?10101?1?01?0000?000101111100?010111000111000010?1000001000000000????0?0001??11?1?11010?0011101110110??11?00111??1111001000011100000100011100010?1001??0000101011101?000100011001111001111100011??1000010101000001111100101110?11000000?1?10110?01?001111011111101010001100101011001001001101011010?????????00010?0101011010010001?00?010100001?0100011?110?0?00000010010100000100000000100000?000010000100100010000000101110?0?0?00010001001?011010?10001?0010011?00010000?010?000?0000000000?00??000010011???00?1000???0?01000?000?011???1??0?11011?00?00?0???11???00?00?00?001?0?0110?100000???110000?1?1111???0?0?010001001?0?01100?0?00?00?00001?100001??0?000??1?000?0?00001001000001000??11?000100?000?000?000101111?0?00010000?00000?????????1110?00?0000????0?1001?0000?00????0??01?0100000?010100011?0?0100000?0?000??001000??000?110?00?1?10?0101?0100??001?0111?0?0000?010?????0?00000????0?0?1000010010000000100111000?01?0?0????0??00?0?010010011?000?0000?????01110000000???1?0?0???00??0???????1??0??????1?00?0?0??0?00?00000000?01???0???0?000000?01?????????????0???0????????????0??0000????000000??0??????0000000?0?000?001??????10100000011???0??00000?101?00001?0000000??100000?00??0001?010000011010000000?0??00?0????00100000?0??00??0010100??1?010?1111000001???01?0??000?00???1????????00?0?0??????000??00000010000001000?00?0000??????10000??00000??????????11100?011???010????01?11??1?010?0?0?1?00?0?0?0?10?1??????00??00?00?1?00000010100????????0?1?0???00???0???100000010??1000000??000000???0???00??????0?00???00111100000?0010001000?00010??0??0?0000??????????1??0?10?01??00???0100000?0??1?0010???00?0001?1?0?0???? 
Wulatelong       01?1???0?1?1????0?????10??10????1????0?0?100?????0????0110011011100?000??????????????????00?0???????????00100?????????????????????????????????????????????11???????????????00???????????011?1?????????????????????????????????????0???????????????????????1???0????00?????1????0????????????????????????????10???????????????????1?0???????0?1???????????????????????????????????????????11?????01????1001??1??10????001????????0?11000???0?0??????1?????1???????????????0????????????????00?01???1?????11?0??0?1?????0???1?????????00?????1????????0???0??????0????00???????????????????0???????????????0???0???????0??01??????????0???????000?0????????????????0??????1?????10??1??0??????????????????????????????????1??????????????????????????????????????1????1???????0??0?????????1????0??0??0??????1?????????0???????0?0?????????????????????????????1??????????????????0???1?????????1?0????0?????????0??????0?????????????????????????????????????????????????????????????0????????????????0????0????????????01?10????0???0?????????????????????????????????1??????????0?????10??????????1??????0?????????0?0??0????????????1??????????????????????????????????????????????????????0??0????????????????????????????????0??????????????????0????????????????0??????????????????????????????????????????????????????????1??????????????????????0????0????0?????1????????????????1????????????1??01??????000?00????0???????00???????????????0???0???????????????1????????????????????????0??????1??????????0????0??????????????????????????????????0????????111??1?0??0????????????????????????????????????????1?????????1?????????????????????????????????????????????????????????????????????????????????????????????????????????????????????????????????????????????????????????????1???????????????????????????????????????????????????????????????????????????????? 
Xiaotingia       1111???1?0?0????0?0?11???00???1?1000??10?10?0?0?1?????00?0??1???1???1?????????????????????????????0??0??????????????????????????????????????????????0??0??0000?1???0??1??0??0?11010??????001?00??0?0???????????????????11???10?????????0???1????0????0??00100??001?00??????????1????????0?0?????0101??11???11??????101?111?11???10?01?11??1111??????011?????11?????????1????????????????10??1??0000??110001?1??101?0??1???????????????1???0????????????????????0??????????1?????????????????1????????????????????011?1?0011??11???1????????01??????0????1????0?00?10?001??????11???0?????0??????????????1?????????????1?????0?0?0???0???1?00???00?1?????????0???10???????1??1?1??01????0?0??????00????0??1????????????????????00??????????????????1??1??????????????1???????1????????0?0?1???????????0????????11??????0?????10??0?1???1??????????????????????10???????????????????????????0?????0????????????????????01??1?????1????0?????0??1???1?0???????00???????????????????????????????0????0?????????????????????????00???1?????????????????????????00??????????1?????0??0?1??????0?00?????????????????1????????0??????????0?0?111?0???00?????????0??????????????0??????????0???1?????????????????????????????1???????????????????????????????0??????????0????????????????????????0????1??????????????????????????????????0??????????0?00?????????????0???0?0???????????00?????0???????????????1???????????111???????0???????????00?1????????????????????????????????0???????????1??11??1?????001???????????????????????????????????????????????????????1????10???0???1?100??????????0??????????????????????????0???????0????????????0??????????????????????????????????????????????????????????????????????????????0????????????????????1???????1??????????????????110000000???10?000???10??1?????0??0?????????????????????1?????????00????0???????????????????????????? 
Xixiasaurus      ?00010?1?001?01000001100?001100111010??0?0?000?10?00??01??001?????????????01??????????????????????????????????????????????????????????????????1?????00?0100000011??00??00????????1??????????????????????????????????????????????????????????????????????????????????????????????????????????????01?????????????0????0???1?0??????1?0????????11???????????????????????????????????????????????????????????????????????????????????????????????????????????????????????????????????????????????????????????????????????????????????????0???0?????0???0???01?????????????0?1????????????????0???1???????0???0???0???????000????????0???????????????????????????0??????????????0?????????0??????????????????????????????????00????0??????????????0???00??1????000??1????????????01?0???0?0???????????????1????????0?1??????00??1???????????????0????1???1??????0??????????10????????0??0??????1???????????0?00??????????0???0??????????00????????????0?0?????????????????????????????00???10???????0?????0?????0????????????????????????????1??????????????????0???????????????????????0?????0???????????0?????????????0??????????????????0???????????????????????????0????????????00?????????????????0????????????????????????????????10???1???????????0????0??0??????????????????????????????????????????????????????????????????????????????????????????????????????????????????????????????????????????????1????????????????????????????????????????????????????????????????0?????????????0???????????1????????????????????????????????????????????????????????????00?????????????????????????????????????????????????0????????????????????????????1??????????????????????????????????????????????????????????????????????1?????????????????????????????????????????????????????????00????1????0?0?0??00?0??????????????????0?1????0??????????????????????????00??????????????? 
Xixianykus       ?????????????????????????????????????????????????????????????????????????????????????????????????????????????????????????????????????????????????????????????????????????????????????????????????1?????????????????????????????????????00????100??01??????????????????????????????????????????????????????????????????????????????????????????????????1??0000???????0??????11??????????????01?1?0???100????1??1?0????001???101??1110000?01??111001000?0?011???001101?1?0?11??????1?11???1?11?10?011?????11?????0????????????????????????1????????????????????0?1???????0???????0?????0??????0?0??1????????????0??11?????0??1??????????????????10??1????????0????????????????????????????????????0???????0???1?????0?10??????????1??1???????????????0??????????????????????????????????????1???????????00?0???????????????00????1???????0??????1??????????????????????????????????0????00?0???1???????????????????????????11???1????????????????0??????????1?????????1?????????????????????????1???????????????????????0??????????????????????????????????????0????????1??????????????0?????????????1??1?????????????????????????????1???????????????????10??1?????????????????????????10????0???????????1???????0????????????????????????????????1???1????????????0?????????????????????????????????????????????????????????????????????????????????????????????????????????????????????????????????????????????????????????????????????????????????????????????????????????????????????????????????????????????????????????????????????????????????????????????????????????????????11???????????????????1???????????????????????????????????????????????????????????????????????????????????????????????????????10???????????????????????????????????????????????????????11110000????????????????????????????????????????????????????????0???????0???????????????????????????? 
Xiyunykus        ???????????????????????????????????????????????????????????????????????0100?????00?????????????????????????????01??001??0?11010?00?1?????????????????????????????????????????101??????0??001???1?1?????????????100??0????????0?1??10????0????0??????0?????111??00?0000010?100???101???10?011????????????????????????????????????????????????????????????1?0???0?????????00?00??????0?????????????????????????????????????????????????????????????????????????????????????????????1?0?????????????1????????????????????????????????????01?0???1????????1??????????????????????11?????????0??????????????????0???????0???????????????????0????????????0??11???0??????????0????????0???????0??1???????10?????10???????????????????????1???????1???????????00??????????????????0????????0??????????????1?????????0??????0?????????0?????00???????????0????????????????????????????0?????????????????????????????????0??????????????100?????????????????????0?????????????????????????????????????????????????????0????0?1???????????????????0???00?0?????????????????????1???????????0?0??0??????????????????????????????????????????????????0????0?0?????????????????????????????????00??????????0?00?????????0?0????????????????????????0????????????????????????0???????????????????????????????????????????????????????????????????????00????????????????????????????????????00?00?0??????????0??????0???????????????0?????1?????????????????????????????????????????0?0?????????0???????????????????????????????????????????????????????????0?????0??0???????????????0??????????????????0?????????00??????????????????0?????1???0???????0??????????????1???????????????????????????????????????????1??????1?????0??????????????????????????????0???????????????????0?????????????????0?0???????????????0???0????????????????????????????0???????????0????????????????????????? 
Yanornis         101??1?10110??100?00?????01?????1010???????00????????10??001??111??????0????????0?0??????????10???1?????????????????????????????????????????????????00?0?100?0?11??0??10?????????????????????????0??????????????????????1????01????????00??00?0?????0??0?0101?101?100101001?00111010?0100?1?110?010?1011?111100???110101101001??11?0??????100111111?111??1?011???????????????????1??????1???0?0?????????????1??????????11??1?10?10??100?????0????????????????????????????1????????????????1110?0??0??1?011?0110???11?00?011??1????0??1????????????0?????1?1?0?000?11?00???????1????0??00?0????10??0????0?0?0??0??11100?????0??00???????????1100?0????????????????0???????1??111??01?0??0?1??1???00????1????0?0000?0?????????111?????????????00????0??1?0????0???????????????0????????0????1???????????????????00??????0????1???0?????11??????????????????1???10??0?????????????????1??????0???????????????1?1???????00????????010?1110100????1?????0???????0?0???????????????????0?0????????????????????????????????1???????0??????1????1???000?0???0?????0?????????????????11???1????010??????????1??????0?????????????????????00?1?????????0??1??1?????????0????0??????????1????0?????????????????????????????????0???????????????????1???????????0??????????0??????????????????????000???????????????????????????????????????0??????1??1?0??1???????0????????0?????????????0????0?0?????????1????????????1??????????1?0??11??0?00???00???????????01???????????????????????????1?1???1?????????????01??????????????????1??????????????????0???????????????????????????0?0?????1?????????????????1???????0?????????????????????????????11?????0???????????????0????????????????????????????????0???????0?????????????????????????????????????????????00????1??01111??????1111110010????0010???00??00?????0???????????????????????1?????????00????????????????????????????????? 
Yi               0111?????0?1????1?10?????01?????10???????0?01???1???????????????????0?????0?????????????????????????????1???????????????????????????????????????????0?01??010?????????????1???????????????1?1???????????????????????????1????0?????????????????????????0??101??????????????????1??0??1??0?0???0??000???1???1100???0101??1????0??10?001?0??1?01????????????????????????????????????????????????????????????????????????????????????????????????????????????????0??????????0???????????????????1??????????????????????????????110???00?1?????1????????????0?0???????0???????????????????????????????????????????????????????????0?1??????????0??????????????????????????????????????1????0??????????????1??????0????????????????00?????????????00??????1??????????????1???????1?????????????????????????????????0????????????1?????????10?????????????????????10??????????????????0???????????????????????????????????000?????????????00?????????????????????0?????????????????????????????????????????0?????????????????????0????????????1?????????????????0????????????????????????????10???????????????????????????????????????????????0???????????????0????0????0?????????????????????????????????????????????????????????????????????????????????0??????????00???????1???????????????0??????????????????????????????????????00???????????????????????????0????????????????????????0????????????????????????????????????0???????00??????00????????0?????0???????????????????????????????????????0????????1??????????????????????????????????????????????0????????1????????????????????????????????????????????????1?????????????????????????????????????????????????????????????????????????????????????????????????????????????????????????????????????????????????????????????0????0??00???11??0?????0????????????????????????1?????????????????0?????????0???????????????? 
Yixianornis      1????1?1?11??01?????????????????1??????????????????????????????????????0???0???000????????????????1???1?????????????????????1???????????????????????0??0?100?0?11?????100????????????????????????0??????????????????????????????1??????00?????0?1???01?00?101?101??00101001?0011??1??0??0?1??10?00011011?111100???110111101001??11?0??????10011??11?111??1???????????????????????11????110?????0000?????????10?10??0??010?0??10?1010101??00?0???01?0??0??1?????????1???1?1?0??????????????1110????1?11?011?0?00???11?00?011?111?1?0????????1???00?0???????1??0000?1??00???????1????0??00??????1????1????1?????0??1110?1???10??00????0??????1110?0????????????????0??????????0111?01?0??0?1??1???0??????????0?000????0?????????11????????00??00??????01?0????0?1?????????????0????????0????1????????1??????????00??????0????1???0??1??111??????????????????0?110??0?????????????????1??????0????????????????????0?????????????0010011101?0?1000?????0?????0?0?0??????1????????????0?0????????????????????????????????1???????0?0?????????1?1??00?????0?????0?11???0????1?????11???1????0?0??????????1??????0??1?????????????????????1??????1??0??111?11?0?????0????0??????????0????0?????0???????????????????????????0???????????????????1???????1???0??????????0???????????????????0??000????1??????????????????????????????????0???10?1?0100?0?00?01000????????0?????????????0??????0??????????????????????1?????????????1?11????00???00???????????01???????????????0???????????1?1???10?1?????????001????1?????????????0??????????????????0???????????????????1????0??0?0?????1???????0??0??????1????????0??????????????????1?????????11???????10????????????0?????????????????0??????????????0???????0?????1?1????????1????????????????????????????00????????????1?????1111110010?????0101??00??00?????0?0??????????????0??1???1?????????00???????0????????0???????????????? 
Yixianosaurus    ???????????????????????????????????????????????????????????????????????????????????????????????????????????????????????????????????????????????????????????????????????????????????????????????????????????????????????????0????????????????????0?????????10000???1100000?10000?100??100?????0??0001?011?101101?00010101110110?110?00111??1111???????????????????????????????????????????????????????????????????????????????????????????????????????????????????????????????????????????????????????????????????????????????1?????1?0????????????0??????10???????1??1????????????????0????????????????0???0???????00?????????00?1?????????0?????????????0??????0?????????????????1?0??0?0?????????????????????0???????????????0?????????????????????1?0????????????????????0?????????????????????????????????00???????????1??0??????11???????????????????0?100??0?????????????????????????????????????????????????????????????100100??????????????????????0???????????????????????0????????????????????????????????1?????????????????????????????0?0?????0??????0???????????????0????0???????????????????????0?????????????????0????????0???????????????????0????????????????????0???????????????????????0?????????????????????????????????????????0???????????0???????0????0???????????????0???????????????????????????????????????0?0??0?????????????????????0??????????????????????????????????????????????????????????????????????0??10?????????0?????????????????0?????????0????????????????0?????0?????????????????????????????????????????????????0??????0??????????????0??0???????0?????0?????????????????????????????????????????????????????????????0???????????????????????????????????????????0?????????????????????????????????????????????????01?0000??????????????0???????10???00??1???????????????????????????????????????????????????????????????????????0??? 
Zanabazar        ?00010?10000001?00??010?1001100?110100?0000001010100?1???0?01?1?1?0???0000011011000100?0100?0?????????????????010?0?10111111000???1100?1????????????00?0100000010?100?0010???????110???1??????????????????????????????????????????????????????????????????????????????????????????????????????????????????????????????????????????????????????????????1?001?0??????????111?????????0?????????????????????????????????????????????????????????????????????????????????????????0??1??11????010??????1??1????1?1?????????????????????????0??0?0?1?0???00?100????????1??0?0?1?????????1??1???0?1??00???0?0???0???0???????00?????????0??????0??0???0?????1???????0???????????1??0???0??????????????????????1??11?????????????00????0????1?????????0?0??????????0?0????????????????0?10?0??0?????????10???00??0??0????1??0?0???????0?11???0??????0???000?11??????0??????????10??000??????1?????000??1?0?0?????001?????????01???11?1?????????????????1??1?0??????1???????????????????????????0?0??????00010?1?0?00?1?00??????????10?????1??????1????????????00????0001???????????????0???00????00??0???????????????????????1?0?00?????????1??0?????1?????????????????????0???????0??????0???????0???????1?00????????????????????????0??????0???1????????????????0??0?0??0??10??????????????????00??0???????????????????????????????????00??????????????????????????0??0?????0?1?0??010000?00?????????0?0?????????011????1???????00????????????????????????0?????????0??????????????0??????????1??00????????0011???1????????????????????????????????0??????????0??????????000??00?1???10??0??????????????????????????????????00????0?????????????????????0?1????????????0???????????????????0???????????????????????????????????????00????????????????????0???????????????????????11100000??00???????????00???????????????????????????1??????????????????????0?01?????????????????????? 
Zhenyuanlong     1000?0?10000?0????001101?000??00100?0??00???00??00?0?1011??111110??0????1?01???1????????????????????????10?10???????????????????????????????????????0??0?00001?0??????00?0010????01?????0??0?????????????????????????0?1?????0??????????????????????0??000111??????????????????0??0??1??0?????0?0101?011?11111????010101110110??11?001?1??1?110??0????1??????????111??????1???????0?1???11?????0010????0????10?11????0111?010?0?00011?0?000?0?????????????????0??????????01????????????????010??????????11?0?????0?1??1?1???11101??100?????0????0?010???0?0??1?01?10?10??????????????????00?????1???????????????????0??????0?1000??????????0??0?1?1??????????????0???????1?0??1??01??0?0?1???????0?????????????0??0?????00????00?????????????00??????1????00???1????1??????????00??0?0???????????????0????????01??0?0?0????1?1????1??11???????????????????11?01?00????0?????????0??0??????0???????????10?????????????00????????1???000??0????0???1???????0?000?????????????????????0??0?????0?????0???????????????????????????????????????????????????????01??????????1?????1??????????1??????1????1?????????1??????0??????????????0??0?????????0??????11??0?1????????????????????????????????????????????????????????0?????????????????????????????0??????0????????????????????????????0????1??????????????????????????????????0???????????????????????????0???000??0?????????????????????0????????????0??????????1??????00??????00??????00?????????????????????????????????????????????1?1??01??0?1?01??0?????????????????????????????????0?????????????0?0???1??10????1??00????????????????????????????????????????1?????1?????????1????????1??????????????1????????????????????????0????????0?????????????????????????0???????????????????????????????????????00????0?111000000?00???000??0000?1??????????????????????????1?????????????00????????????????????????1???????? 
Zuolong          1000?0?100?0100101001101??000?00?0000???0?00??????????0???0?10??????????1000??111011?0?0?000????010?0100?1000???????????????????????????????????1???????0?????000?0?0????????????????????????????0?0?0????1??111000?0??1001??0?0??0????0??????????????????1????????????????????0??0??00010??????000?????????????????????????????????????????01????????1?0000010?0????010?000???00??0?0????101?10?1???01??0001??10?1???01??0?0001????????????0110010?110?000??1001?01???1?????????1?????????0??0?110000101?0?1?0??????????????????????0???0??0?1?0??00??0??0?????0?????????1?0??????????0?0?01??????????0?0??1000?00??0000??0???0??00??00??????0??0?1?0?????100?????00???1??0?????????0??0???????0?0?????1??01??0?0??0????0???????????????????????0?0??????00??0???????00011???????00??1??????1?0010??0???????0????0?????000????0???0?00????1??1??0?1??????00????00???????????0??00??0001??0?????0??00?1?0????100???0??0??00?????????????00?01??0?0??00?????0??0???????????????????00??00???????????????????0??????????????0???0????????00??1?00????00??????0???????00????000????0??0?????0?????????1??1????????0???00???0?0?????0??1??1?????????000?????10???????0?????00001?????????????000????0????????1?????1??1????????0??0?0??0?1???0?0?0??000???10?0????0??00???????000??????????????????????????????????00?????00?0????0???00???????????????????0???????0????1000?????????????????????????????????????????????????????????????????????????10????????????????????????????0??????????0???????????1???0?????????????????????????????????0??????????????????????00??????????????????????????????????????????10?????010??0???????0?0??????0?????????????000??0???????????????????????????????????????????????????????????????????????????0????????????????????????????0?11000000??00???????????????????????00001100001100???1??????????????????????????????????1????????0???? 
Hesperonychus    ???????????????????????????????????????????????????????????????????????????????????????????????????????????????????????????????????????????????????????????????????????????????????????????????????????????????????????????????????????????????????????????????????????????????????????????????????????????????????????????????????????????????????????????????????????????????????????1??10000??????1??011?1?1110???0110?0100010???????????????????????????????????????????????????????????????????????????????????00??????????????????1???????????????????????????????????????????????????????1??????????????????????????1?0?????????????????0???1?0???????????????????????????????????????????????????????????0????????????????????????????????????????????????????????????????????????1??????????????1??????????????????????????????????????????????????????0???????????????????????????????????????????????????????????????????????00?????0??????????????????????????????????????????????????????????????????????????????????????????????????????????????????????????????????????????????????????????????????????????????????????????????????????????????????????????????????????1??????????????????????????????????????????????????????????????0?????????????????????????????????????????????????????????????????????????????????????????0?????????????????????????????????????????????????????????????????????????????????????????????????????????????????????????????????????????????????????????????????????????????????????????????????????????????????????0????0????????????????0???????????????????????????????????????????????0?????????????????????????????????????????????????????0??????????????????????????????????????????????????????????????????????????????????????????????????????????????????????????????????????????0?????????????????????????????????? 
Hulsanpes        ???????????????????????????????????????????????????????????????????????????????????????????????????????????????????????1??????????????????????????????????????????????????????????????????????????????????????????????????????????????????????????????????????????????????????????????????????????????????????????????????????????????????????????????????????????????????????????????????????????????????????????????????????????????????????????????????????????????????????????????????????00100??01011?0??00????0???????????????????????????????????????????1??????????????1????????????????????????????????????????0???????????????1?????0???????????????????????????????1?????????????????0?????????????1????????????????????????????????????????????????????????????????????????????????????????????????????????????????0????????????????????????00???????????????????????0???????????????????????????????????????????????????????????????????????????????????????????????????????????????????????????????????????????????????????????????????????????????????????????????????????????????????????????????????????????????0???????????????????????????????0?????????????????????0???0????1??????????????????????????????????????????????????????0???????????????????????????????????????????????????????????????????????????????????????????????0?????????????????????????????????????????????????????????????0????????????????????????????0???????????????????????????????0????0?????????????????1???????????????1?????????????????????????????????????????????????????????????????????????????????????????????????????????????????????????????????1???????????????????1?????????????????????????????00??????????????????????????????????????0????????????????????????????????????????????????????????????????????????????????????????????????????????????0???????????? 
Velociraptor_osmolskae ?0??????????????????1100??????0??0100?100?00??????????011?1?1???????????????????????????????????????????????????????????????????????????????????????????10???0000???0????????????????????????????????????????????????????????????????????????????????????????????????????????????????????????????????????????????????????????????????????????????????????????????????????????????????????????????????????????????????????????????????????????????????????????????????????????????????????????????????????????????????????????????????????0?????????10??0????????????????0???????????0????0?0??????????????????????????0???????????????0?????????????????????????????0??????0?????????0???????????????????????????????????0?????????????????????0??????????00???1????????????????0??0?????????????????1??0?????????0????????????????????????????????????????0??????????00??????????????????0?????00????0?0????????????????????????????????????????1????????????????????????????????0???00??????????0??0?????????????????11??????????????????????????????????1???????????????????????????????????????????????????????????????????????1??0?????????????????????????????????????????10???????0????????????????????????????0???????????00????0????????????????0???????0????????????????????????????????????????????????????????????????????????????????????????????????00???????????????????????????????????????????????1???????????????????????????????????????????????????????0?????????????100??????????????0????????????????????????????????????????????????????????00?????????????0???????????????????????????1???????????????????????????????????????????????????????????????????????????????????????????????????????????0?00??0??????????????????????????0?????????????????????????????????????0????????????????????????????????????????????????????????????????????????????? 
; 
ccode  
-[/1  0    -[/1  1    -[/1  2    -[/1  3    -[/1  4     
-[/1  5    -[/1  6    -[/1  7    -[/1  8    -[/1  9     
-[/1  10   -[/1  11   -[/1  12   -[/1  13   -[/1  14    
-[/1  15   -[/1  16   -[/1  17   -[/1  18   -[/1  19    
-[/1  20   -[/1  21   -[/1  22   -[/1  23   -[/1  24    
-[/1  25   -[/1  26   -[/1  27   -[/1  28   -[/1  29    
-[/1  30   -[/1  31   -[/1  32   -[/1  33   -[/1  34    
-[/1  35   -[/1  36   -[/1  37   -[/1  38   -[/1  39    
-[/1  40   -[/1  41   -[/1  42   -[/1  43   -[/1  44    
-[/1  45   -[/1  46   -[/1  47   -[/1  48   -[/1  49    
-[/1  50   -[/1  51   -[/1  52   -[/1  53   -[/1  54    
-[/1  55   -[/1  56   -[/1  57   -[/1  58   -[/1  59    
-[/1  60   -[/1  61   -[/1  62   -[/1  63   -[/1  64    
-[/1  65   -[/1  66   -[/1  67   -[/1  68   -[/1  69    
-[/1  70   -[/1  71   -[/1  72   -[/1  73   -[/1  74    
-[/1  75   -[/1  76   -[/1  77   -[/1  78   -[/1  79    
-[/1  80   -[/1  81   -[/1  82   -[/1  83   -[/1  84    
-[/1  85   -[/1  86   -[/1  87   -[/1  88   -[/1  89    
-[/1  90   -[/1  91   -[/1  92   -[/1  93   -[/1  94    
-[/1  95   -[/1  96   -[/1  97   -[/1  98   -[/1  99    
-[/1  100  -[/1  101  -[/1  102  -[/1  103  -[/1  104   
-[/1  105  -[/1  106  -[/1  107  -[/1  108  -[/1  109   
-[/1  110  -[/1  111  -[/1  112  -[/1  113  -[/1  114   
-[/1  115  -[/1  116  -[/1  117  -[/1  118  -[/1  119   
-[/1  120  -[/1  121  -[/1  122  -[/1  123  -[/1  124   
-[/1  125  -[/1  126  -[/1  127  -[/1  128  -[/1  129   
-[/1  130  -[/1  131  -[/1  132  -[/1  133  -[/1  134   
-[/1  135  -[/1  136  -[/1  137  -[/1  138  -[/1  139   
-[/1  140  -[/1  141  -[/1  142  -[/1  143  -[/1  144   
-[/1  145  -[/1  146  -[/1  147  -[/1  148  -[/1  149   
-[/1  150  -[/1  151  -[/1  152  -[/1  153  -[/1  154   
-[/1  155  -[/1  156  -[/1  157  -[/1  158  -[/1  159   
-[/1  160  -[/1  161  -[/1  162  -[/1  163  -[/1  164   
-[/1  165  -[/1  166  -[/1  167  -[/1  168  -[/1  169   
-[/1  170  -[/1  171  -[/1  172  -[/1  173  -[/1  174   
-[/1  175  -[/1  176  -[/1  177  -[/1  178  -[/1  179   
-[/1  180  -[/1  181  -[/1  182  -[/1  183  -[/1  184   
-[/1  185  -[/1  186  -[/1  187  -[/1  188  -[/1  189   
-[/1  190  -[/1  191  -[/1  192  -[/1  193  -[/1  194   
-[/1  195  -[/1  196  -[/1  197  -[/1  198  -[/1  199   
-[/1  200  -[/1  201  -[/1  202  -[/1  203  -[/1  204   
-[/1  205  -[/1  206  -[/1  207  -[/1  208  -[/1  209   
-[/1  210  -[/1  211  -[/1  212  -[/1  213  -[/1  214   
-[/1  215  -[/1  216  -[/1  217  -[/1  218  -[/1  219   
-[/1  220  -[/1  221  -[/1  222  -[/1  223  -[/1  224   
-[/1  225  -[/1  226  -[/1  227  -[/1  228  -[/1  229   
-[/1  230  -[/1  231  -[/1  232  -[/1  233  -[/1  234   
-[/1  235  -[/1  236  -[/1  237  -[/1  238  -[/1  239   
-[/1  240  -[/1  241  -[/1  242  -[/1  243  -[/1  244   
-[/1  245  -[/1  246  -[/1  247  -[/1  248  -[/1  249   
-[/1  250  -[/1  251  -[/1  252  -[/1  253  -[/1  254   
-[/1  255  -[/1  256  -[/1  257  -[/1  258  -[/1  259   
-[/1  260  -[/1  261  -[/1  262  -[/1  263  -[/1  264   
-[/1  265  -[/1  266  -[/1  267  -[/1  268  -[/1  269   
-[/1  270  -[/1  271  -[/1  272  -[/1  273  -[/1  274   
-[/1  275  -[/1  276  -[/1  277  -[/1  278  -[/1  279   
-[/1  280  -[/1  281  -[/1  282  -[/1  283  -[/1  284   
-[/1  285  -[/1  286  -[/1  287  -[/1  288  -[/1  289   
-[/1  290  -[/1  291  -[/1  292  -[/1  293  -[/1  294   
-[/1  295  -[/1  296  -[/1  297  -[/1  298  -[/1  299   
-[/1  300  -[/1  301  -[/1  302  -[/1  303  -[/1  304   
-[/1  305  -[/1  306  -[/1  307  -[/1  308  -[/1  309   
-[/1  310  -[/1  311  -[/1  312  -[/1  313  -[/1  314   
-[/1  315  -[/1  316  -[/1  317  -[/1  318  -[/1  319   
-[/1  320  -[/1  321  -[/1  322  -[/1  323  -[/1  324   
-[/1  325  -[/1  326  -[/1  327  -[/1  328  -[/1  329   
-[/1  330  -[/1  331  -[/1  332  -[/1  333  -[/1  334   
-[/1  335  -[/1  336  -[/1  337  -[/1  338  -[/1  339   
-[/1  340  -[/1  341  -[/1  342  -[/1  343  -[/1  344   
-[/1  345  -[/1  346  -[/1  347  -[/1  348  -[/1  349   
-[/1  350  -[/1  351  -[/1  352  -[/1  353  -[/1  354   
-[/1  355  -[/1  356  -[/1  357  -[/1  358  -[/1  359   
-[/1  360  -[/1  361  -[/1  362  -[/1  363  -[/1  364   
-[/1  365  -[/1  366  -[/1  367  -[/1  368  -[/1  369   
-[/1  370  -[/1  371  -[/1  372  -[/1  373  -[/1  374   
-[/1  375  -[/1  376  -[/1  377  -[/1  378  -[/1  379   
-[/1  380  -[/1  381  -[/1  382  -[/1  383  -[/1  384   
-[/1  385  -[/1  386  -[/1  387  -[/1  388  -[/1  389   
-[/1  390  -[/1  391  -[/1  392  -[/1  393  -[/1  394   
-[/1  395  -[/1  396  -[/1  397  -[/1  398  -[/1  399   
-[/1  400  -[/1  401  -[/1  402  -[/1  403  -[/1  404   
-[/1  405  -[/1  406  -[/1  407  -[/1  408  -[/1  409   
-[/1  410  -[/1  411  -[/1  412  -[/1  413  -[/1  414   
-[/1  415  -[/1  416  -[/1  417  -[/1  418  -[/1  419   
-[/1  420  -[/1  421  -[/1  422  -[/1  423  -[/1  424   
-[/1  425  -[/1  426  -[/1  427  -[/1  428  -[/1  429   
-[/1  430  -[/1  431  -[/1  432  -[/1  433  -[/1  434   
-[/1  435  -[/1  436  -[/1  437  -[/1  438  -[/1  439   
-[/1  440  -[/1  441  -[/1  442  -[/1  443  -[/1  444   
-[/1  445  -[/1  446  -[/1  447  -[/1  448  -[/1  449   
-[/1  450  -[/1  451  -[/1  452  -[/1  453  -[/1  454   
-[/1  455  -[/1  456  -[/1  457  -[/1  458  -[/1  459   
-[/1  460  -[/1  461  -[/1  462  -[/1  463  -[/1  464   
-[/1  465  -[/1  466  -[/1  467  -[/1  468  -[/1  469   
-[/1  470  -[/1  471  -[/1  472  -[/1  473  -[/1  474   
-[/1  475  -[/1  476  -[/1  477  -[/1  478  -[/1  479   
-[/1  480  -[/1  481  -[/1  482  -[/1  483  -[/1  484   
-[/1  485  -[/1  486  -[/1  487  -[/1  488  -[/1  489   
-[/1  490  -[/1  491  -[/1  492  -[/1  493  -[/1  494   
-[/1  495  -[/1  496  -[/1  497  -[/1  498  -[/1  499   
-[/1  500  -[/1  501  -[/1  502  -[/1  503  -[/1  504   
-[/1  505  -[/1  506  -[/1  507  -[/1  508  -[/1  509   
-[/1  510  -[/1  511  -[/1  512  -[/1  513  -[/1  514   
-[/1  515  -[/1  516  -[/1  517  -[/1  518  -[/1  519   
-[/1  520  -[/1  521  -[/1  522  -[/1  523  -[/1  524   
-[/1  525  -[/1  526  -[/1  527  -[/1  528  -[/1  529   
-[/1  530  -[/1  531  -[/1  532  -[/1  533  -[/1  534   
-[/1  535  -[/1  536  -[/1  537  -[/1  538  -[/1  539   
-[/1  540  -[/1  541  -[/1  542  -[/1  543  -[/1  544   
-[/1  545  -[/1  546  -[/1  547  -[/1  548  -[/1  549   
-[/1  550  -[/1  551  -[/1  552  -[/1  553  -[/1  554   
-[/1  555  -[/1  556  -[/1  557  -[/1  558  -[/1  559   
-[/1  560  -[/1  561  -[/1  562  -[/1  563  -[/1  564   
-[/1  565  -[/1  566  -[/1  567  -[/1  568  -[/1  569   
-[/1  570  -[/1  571  -[/1  572  -[/1  573  -[/1  574   
-[/1  575  -[/1  576  -[/1  577  -[/1  578  -[/1  579   
-[/1  580  -[/1  581  -[/1  582  -[/1  583  -[/1  584   
-[/1  585  -[/1  586  -[/1  587  -[/1  588  -[/1  589   
-[/1  590  -[/1  591  -[/1  592  -[/1  593  -[/1  594   
-[/1  595  -[/1  596  -[/1  597  -[/1  598  -[/1  599   
-[/1  600  -[/1  601  -[/1  602  -[/1  603  -[/1  604   
-[/1  605  -[/1  606  -[/1  607  -[/1  608  -[/1  609   
-[/1  610  -[/1  611  -[/1  612  -[/1  613  -[/1  614   
-[/1  615  -[/1  616  -[/1  617  -[/1  618  -[/1  619   
-[/1  620  -[/1  621  -[/1  622  -[/1  623  -[/1  624   
-[/1  625  -[/1  626  -[/1  627  -[/1  628  -[/1  629   
-[/1  630  -[/1  631  -[/1  632  -[/1  633  -[/1  634   
-[/1  635  -[/1  636  -[/1  637  -[/1  638  -[/1  639   
-[/1  640  -[/1  641  -[/1  642  -[/1  643  -[/1  644   
-[/1  645  -[/1  646  -[/1  647  -[/1  648  -[/1  649   
-[/1  650  -[/1  651  -[/1  652  -[/1  653  -[/1  654   
-[/1  655  -[/1  656  -[/1  657  -[/1  658  -[/1  659   
-[/1  660  -[/1  661  -[/1  662  -[/1  663  -[/1  664   
-[/1  665  -[/1  666  -[/1  667  -[/1  668  -[/1  669   
-[/1  670  -[/1  671  -[/1  672  -[/1  673  -[/1  674   
-[/1  675  -[/1  676  -[/1  677  -[/1  678  -[/1  679   
-[/1  680  -[/1  681  -[/1  682  -[/1  683  -[/1  684   
-[/1  685  -[/1  686  -[/1  687  -[/1  688  -[/1  689   
-[/1  690  -[/1  691  -[/1  692  -[/1  693  -[/1  694   
-[/1  695  -[/1  696  -[/1  697  -[/1  698  -[/1  699   
-[/1  700  -[/1  701  -[/1  702  -[/1  703  -[/1  704   
-[/1  705  -[/1  706  -[/1  707  -[/1  708  -[/1  709   
-[/1  710  -[/1  711  -[/1  712  -[/1  713  -[/1  714   
-[/1  715  -[/1  716  -[/1  717  -[/1  718  -[/1  719   
-[/1  720  -[/1  721  -[/1  722  -[/1  723  -[/1  724   
-[/1  725  -[/1  726  -[/1  727  -[/1  728  -[/1  729   
-[/1  730  -[/1  731  -[/1  732  -[/1  733  -[/1  734   
-[/1  735  -[/1  736  -[/1  737  -[/1  738  -[/1  739   
-[/1  740  -[/1  741  -[/1  742  -[/1  743  -[/1  744   
-[/1  745  -[/1  746  -[/1  747  -[/1  748  -[/1  749   
-[/1  750  -[/1  751  -[/1  752  -[/1  753  -[/1  754   
-[/1  755  -[/1  756  -[/1  757  -[/1  758  -[/1  759   
-[/1  760  -[/1  761  -[/1  762  -[/1  763  -[/1  764   
-[/1  765  -[/1  766  -[/1  767  -[/1  768  -[/1  769   
-[/1  770  -[/1  771  -[/1  772  -[/1  773  -[/1  774   
-[/1  775  -[/1  776  -[/1  777  -[/1  778  -[/1  779   
-[/1  780  -[/1  781  -[/1  782  -[/1  783  -[/1  784   
-[/1  785  -[/1  786  -[/1  787  -[/1  788  -[/1  789   
-[/1  790  -[/1  791  -[/1  792  -[/1  793  -[/1  794   
-[/1  795  -[/1  796  -[/1  797  -[/1  798  -[/1  799   
-[/1  800  -[/1  801  -[/1  802  -[/1  803  -[/1  804   
-[/1  805  -[/1  806  -[/1  807  -[/1  808  -[/1  809   
-[/1  810  -[/1  811  -[/1  812  -[/1  813  -[/1  814   
-[/1  815  -[/1  816  -[/1  817  -[/1  818  -[/1  819   
-[/1  820  -[/1  821  -[/1  822  -[/1  823  -[/1  824   
-[/1  825  -[/1  826  -[/1  827  -[/1  828  -[/1  829   
-[/1  830  -[/1  831  -[/1  832  -[/1  833  -[/1  834   
-[/1  835  -[/1  836  -[/1  837  -[/1  838  -[/1  839   
-[/1  840  -[/1  841  -[/1  842  -[/1  843  -[/1  844   
-[/1  845  -[/1  846  -[/1  847  -[/1  848  -[/1  849   
-[/1  850  -[/1  851  -[/1  852  -[/1  853  -[/1  854   
-[/1  855  -[/1  856  -[/1  857  -[/1  858  -[/1  859   
-[/1  860  -[/1  861  -[/1  862  -[/1  863  -[/1  864   
-[/1  865  -[/1  866  -[/1  867  -[/1  868  -[/1  869   
-[/1  870  -[/1  871  -[/1  872  -[/1  873  -[/1  874   
-[/1  875  -[/1  876  -[/1  877  -[/1  878  -[/1  879   
-[/1  880  -[/1  881  -[/1  882  -[/1  883  -[/1  884   
-[/1  885  -[/1  886  -[/1  887  -[/1  888  -[/1  889   
-[/1  890  -[/1  891  -[/1  892  -[/1  893  -[/1  894   
-[/1  895  -[/1  896  -[/1  897  -[/1  898  -[/1  899   
-[/1  900  -[/1  901  -[/1  902  -[/1  903  -[/1  904   
-[/1  905  -[/1  906  -[/1  907  -[/1  908  -[/1  909   
-[/1  910  -[/1  911  -[/1  912  -[/1  913  -[/1  914   
-[/1  915  -[/1  916  -[/1  917  -[/1  918  -[/1  919   
-[/1  920  -[/1  921  -[/1  922  -[/1  923  -[/1  924   
-[/1  925  -[/1  926  -[/1  927  -[/1  928  -[/1  929   
-[/1  930  -[/1  931  -[/1  932  -[/1  933  -[/1  934   
-[/1  935  -[/1  936  -[/1  937  -[/1  938  -[/1  939   
-[/1  940  -[/1  941  -[/1  942  -[/1  943  -[/1  944   
-[/1  945  -[/1  946  -[/1  947  -[/1  948  -[/1  949   
-[/1  950  -[/1  951  -[/1  952  -[/1  953  -[/1  954   
-[/1  955  -[/1  956  -[/1  957  -[/1  958  -[/1  959   
-[/1  960  -[/1  961  -[/1  962  -[/1  963  -[/1  964   
-[/1  965  -[/1  966  -[/1  967  -[/1  968  -[/1  969   
-[/1  970  -[/1  971  -[/1  972  -[/1  973  -[/1  974   
-[/1  975  -[/1  976  -[/1  977  -[/1  978  -[/1  979   
-[/1  980  -[/1  981  -[/1  982  -[/1  983  -[/1  984   
-[/1  985  -[/1  986  -[/1  987  -[/1  988  -[/1  989   
-[/1  990  -[/1  991  -[/1  992  -[/1  993  -[/1  994   
-[/1  995  -[/1  996  -[/1  997  -[/1  998  -[/1  999   
-[/1  1000 -[/1  1001 -[/1  1002 -[/1  1003 -[/1  1004  
-[/1  1005 -[/1  1006 -[/1  1007 -[/1  1008 -[/1  1009  
-[/1  1010 -[/1  1011 -[/1  1012 -[/1  1013 -[/1  1014  
-[/1  1015 -[/1  1016 -[/1  1017 -[/1  1018 -[/1  1019  
-[/1  1020 -[/1  1021 -[/1  1022 -[/1  1023 -[/1  1024  
-[/1  1025 -[/1  1026 -[/1  1027 -[/1  1028 -[/1  1029  
-[/1  1030 -[/1  1031 -[/1  1032 -[/1  1033 -[/1  1034  
-[/1  1035 -[/1  1036 -[/1  1037 -[/1  1038 -[/1  1039  
-[/1  1040 -[/1  1041 -[/1  1042 -[/1  1043 -[/1  1044  
-[/1  1045 -[/1  1046 -[/1  1047 -[/1  1048 -[/1  1049  
-[/1  1050 -[/1  1051 -[/1  1052 -[/1  1053 -[/1  1054  
-[/1  1055 -[/1  1056 -[/1  1057 -[/1  1058 -[/1  1059  
-[/1  1060 -[/1  1061 -[/1  1062 -[/1  1063 -[/1  1064  
-[/1  1065 -[/1  1066 -[/1  1067 -[/1  1068 -[/1  1069  
-[/1  1070 -[/1  1071 -[/1  1072 -[/1  1073 -[/1  1074  
-[/1  1075 -[/1  1076 -[/1  1077 -[/1  1078 -[/1  1079  
-[/1  1080 -[/1  1081 -[/1  1082 -[/1  1083 -[/1  1084  
-[/1  1085 -[/1  1086 -[/1  1087 -[/1  1088 -[/1  1089  
-[/1  1090 -[/1  1091 -[/1  1092 -[/1  1093 -[/1  1094  
-[/1  1095 -[/1  1096 -[/1  1097 -[/1  1098 -[/1  1099  
-[/1  1100 -[/1  1101 -[/1  1102 -[/1  1103 -[/1  1104  
-[/1  1105 -[/1  1106 -[/1  1107 -[/1  1108 -[/1  1109  
-[/1  1110 -[/1  1111 -[/1  1112 -[/1  1113 -[/1  1114  
-[/1  1115 -[/1  1116 -[/1  1117 -[/1  1118 -[/1  1119  
-[/1  1120 -[/1  1121 -[/1  1122 -[/1  1123 -[/1  1124  
-[/1  1125 -[/1  1126 -[/1  1127 -[/1  1128 -[/1  1129  
-[/1  1130 -[/1  1131 -[/1  1132 -[/1  1133 -[/1  1134  
-[/1  1135 -[/1  1136 -[/1  1137 -[/1  1138 -[/1  1139  
-[/1  1140 -[/1  1141 -[/1  1142 -[/1  1143 -[/1  1144  
-[/1  1145 -[/1  1146 -[/1  1147 -[/1  1148 -[/1  1149  
-[/1  1150 -[/1  1151 -[/1  1152 -[/1  1153 -[/1  1154  
-[/1  1155 -[/1  1156 -[/1  1157 -[/1  1158 -[/1  1159  
-[/1  1160 -[/1  1161 -[/1  1162 -[/1  1163 -[/1  1164  
-[/1  1165 -[/1  1166 -[/1  1167 -[/1  1168 -[/1  1169  
-[/1  1170 -[/1  1171 -[/1  1172 -[/1  1173 -[/1  1174  
-[/1  1175 -[/1  1176 -[/1  1177 -[/1  1178 -[/1  1179  
-[/1  1180 -[/1  1181 -[/1  1182 -[/1  1183 -[/1  1184  
-[/1  1185 -[/1  1186 -[/1  1187 -[/1  1188 -[/1  1189  
-[/1  1190 -[/1  1191 -[/1  1192 -[/1  1193 -[/1  1194  
-[/1  1195 -[/1  1196 -[/1  1197 -[/1  1198 -[/1  1199  
-[/1  1200 -[/1  1201 -[/1  1202 -[/1  1203 -[/1  1204  
-[/1  1205 -[/1  1206 -[/1  1207 -[/1  1208 -[/1  1209  
-[/1  1210 -[/1  1211 -[/1  1212 -[/1  1213 -[/1  1214  
-[/1  1215 -[/1  1216 -[/1  1217 -[/1  1218 -[/1  1219  
-[/1  1220 -[/1  1221 -[/1  1222 -[/1  1223 -[/1  1224  
-[/1  1225 -[/1  1226 -[/1  1227 -[/1  1228 -[/1  1229  
-[/1  1230 -[/1  1231 -[/1  1232 -[/1  1233 -[/1  1234  
-[/1  1235 -[/1  1236 -[/1  1237 -[/1  1238 -[/1  1239  
-[/1  1240 -[/1  1241 -[/1  1242 -[/1  1243 -[/1  1244  
-[/1  1245 -[/1  1246 -[/1  1247 -[/1  1248 -[/1  1249  
-[/1  1250 -[/1  1251 -[/1  1252 -[/1  1253 -[/1  1254  
-[/1  1255 -[/1  1256 -[/1  1257 -[/1  1258 -[/1  1259  
-[/1  1260 -[/1  1261 -[/1  1262 -[/1  1263 -[/1  1264  
-[/1  1265 -[/1  1266 -[/1  1267 -[/1  1268 -[/1  1269  
-[/1  1270 -[/1  1271 -[/1  1272 -[/1  1273 -[/1  1274  
-[/1  1275 -[/1  1276 -[/1  1277 -[/1  1278 -[/1  1279  
-[/1  1280 -[/1  1281 -[/1  1282 -[/1  1283 -[/1  1284  
-[/1  1285 -[/1  1286 -[/1  1287 -[/1  1288 -[/1  1289  
-[/1  1290 -[/1  1291 -[/1  1292 -[/1  1293 -[/1  1294  
-[/1  1295 -[/1  1296 -[/1  1297 -[/1  1298 -[/1  1299  
-[/1  1300 -[/1  1301 -[/1  1302 -[/1  1303 -[/1  1304  
-[/1  1305 -[/1  1306 -[/1  1307 -[/1  1308 -[/1  1309  
-[/1  1310 -[/1  1311 -[/1  1312 -[/1  1313 -[/1  1314  
-[/1  1315 -[/1  1316 -[/1  1317 -[/1  1318 -[/1  1319  
-[/1  1320 -[/1  1321 -[/1  1322 -[/1  1323 -[/1  1324  
-[/1  1325 -[/1  1326 -[/1  1327 -[/1  1328 -[/1  1329  
-[/1  1330 -[/1  1331 -[/1  1332 -[/1  1333 -[/1  1334  
-[/1  1335 -[/1  1336 -[/1  1337 -[/1  1338 -[/1  1339  
-[/1  1340 -[/1  1341 -[/1  1342 -[/1  1343 -[/1  1344  
-[/1  1345 -[/1  1346 -[/1  1347 -[/1  1348 -[/1  1349  
-[/1  1350 -[/1  1351 -[/1  1352 -[/1  1353 -[/1  1354  
-[/1  1355 -[/1  1356 -[/1  1357 -[/1  1358 -[/1  1359  
-[/1  1360 -[/1  1361 -[/1  1362 -[/1  1363 -[/1  1364  
-[/1  1365 -[/1  1366 -[/1  1367 -[/1  1368 -[/1  1369  
-[/1  1370 -[/1  1371 -[/1  1372 -[/1  1373 -[/1  1374  
-[/1  1375 -[/1  1376 -[/1  1377 -[/1  1378 -[/1  1379  
-[/1  1380 -[/1  1381 -[/1  1382 -[/1  1383 -[/1  1384  
-[/1  1385 -[/1  1386 -[/1  1387 -[/1  1388 -[/1  1389  
-[/1  1390 -[/1  1391 -[/1  1392 -[/1  1393 -[/1  1394  
-[/1  1395 -[/1  1396 -[/1  1397 -[/1  1398 -[/1  1399  
-[/1  1400 -[/1  1401 -[/1  1402 -[/1  1403 -[/1  1404  
-[/1  1405 -[/1  1406 -[/1  1407 -[/1  1408 -[/1  1409  
-[/1  1410 -[/1  1411 -[/1  1412 -[/1  1413 -[/1  1414  
-[/1  1415 -[/1  1416 -[/1  1417 -[/1  1418 -[/1  1419  
-[/1  1420 -[/1  1421 -[/1  1422 -[/1  1423 -[/1  1424  
-[/1  1425 -[/1  1426 -[/1  1427 -[/1  1428 -[/1  1429  
-[/1  1430 -[/1  1431 -[/1  1432 -[/1  1433 -[/1  1434  
-[/1  1435 -[/1  1436 -[/1  1437 -[/1  1438 -[/1  1439  
-[/1  1440 -[/1  1441 -[/1  1442 -[/1  1443 -[/1  1444  
-[/1  1445 -[/1  1446 -[/1  1447 -[/1  1448 -[/1  1449  
-[/1  1450 -[/1  1451 -[/1  1452 -[/1  1453 -[/1  1454  
-[/1  1455 -[/1  1456 -[/1  1457 -[/1  1458 -[/1  1459  
-[/1  1460 -[/1  1461 -[/1  1462 -[/1  1463 -[/1  1464  
-[/1  1465 -[/1  1466 -[/1  1467 -[/1  1468 -[/1  1469  
-[/1  1470 -[/1  1471 -[/1  1472 -[/1  1473 -[/1  1474  
-[/1  1475 -[/1  1476 -[/1  1477 -[/1  1478 -[/1  1479  
-[/1  1480 -[/1  1481 -[/1  1482 -[/1  1483 -[/1  1484  
-[/1  1485 -[/1  1486 -[/1  1487 -[/1  1488 -[/1  1489  
-[/1  1490 -[/1  1491 -[/1  1492 -[/1  1493 -[/1  1494  
-[/1  1495 -[/1  1496 -[/1  1497 -[/1  1498 -[/1  1499  
-[/1  1500 -[/1  1501 -[/1  1502 -[/1  1503 -[/1  1504  
-[/1  1505 -[/1  1506 -[/1  1507 -[/1  1508 -[/1  1509  
-[/1  1510 -[/1  1511 -[/1  1512 -[/1  1513 -[/1  1514  
-[/1  1515 -[/1  1516 -[/1  1517 -[/1  1518 -[/1  1519  
-[/1  1520 -[/1  1521 -[/1  1522 -[/1  1523 -[/1  1524  
-[/1  1525 -[/1  1526 -[/1  1527 -[/1  1528 -[/1  1529  
-[/1  1530 -[/1  1531 -[/1  1532 -[/1  1533 -[/1  1534  
-[/1  1535 -[/1  1536 -[/1  1537 -[/1  1538 -[/1  1539  
-[/1  1540 -[/1  1541 -[/1  1542 -[/1  1543 -[/1  1544  
-[/1  1545 -[/1  1546 -[/1  1547 -[/1  1548 -[/1  1549  
-[/1  1550 -[/1  1551 -[/1  1552 -[/1  1553 -[/1  1554  
-[/1  1555 -[/1  1556 -[/1  1557 -[/1  1558 -[/1  1559  
-[/1  1560 -[/1  1561 -[/1  1562 -[/1  1563 -[/1  1564  
-[/1  1565 -[/1  1566 -[/1  1567 -[/1  1568 -[/1  1569  
-[/1  1570 -[/1  1571 -[/1  1572 -[/1  1573 -[/1  1574  
-[/1  1575 -[/1  1576 -[/1  1577 -[/1  1578 -[/1  1579  
-[/1  1580 -[/1  1581 -[/1  1582 -[/1  1583 -[/1  1584  
-[/1  1585 -[/1  1586 -[/1  1587 -[/1  1588 -[/1  1589  
-[/1  1590 -[/1  1591 -[/1  1592 -[/1  1593 -[/1  1594  
-[/1  1595 -[/1  1596 -[/1  1597 -[/1  1598 -[/1  1599  
-[/1  1600 -[/1  1601 -[/1  1602 -[/1  1603 -[/1  1604  
-[/1  1605 -[/1  1606 -[/1  1607 -[/1  1608 -[/1  1609  
-[/1  1610 -[/1  1611 -[/1  1612 -[/1  1613 -[/1  1614  
-[/1  1615 -[/1  1616 -[/1  1617 -[/1  1618 -[/1  1619  
-[/1  1620 -[/1  1621 -[/1  1622 -[/1  1623 -[/1  1624  
-[/1  1625 -[/1  1626 -[/1  1627 -[/1  1628 -[/1  1629  
-[/1  1630 -[/1  1631 -[/1  1632 -[/1  1633 -[/1  1634  
-[/1  1635 -[/1  1636 -[/1  1637 -[/1  1638 -[/1  1639  
-[/1  1640 -[/1  1641 -[/1  1642 -[/1  1643 -[/1  1644  
-[/1  1645 -[/1  1646 -[/1  1647 -[/1  1648 -[/1  1649  
-[/1  1650 -[/1  1651 -[/1  1652 -[/1  1653 -[/1  1654  
-[/1  1655 -[/1  1656 -[/1  1657 -[/1  1658 -[/1  1659  
-[/1  1660 -[/1  1661 -[/1  1662 -[/1  1663 -[/1  1664  
-[/1  1665 -[/1  1666 -[/1  1667 -[/1  1668 -[/1  1669  
-[/1  1670 -[/1  1671 -[/1  1672 -[/1  1673 -[/1  1674  
-[/1  1675 -[/1  1676 -[/1  1677 -[/1  1678 -[/1  1679  
-[/1  1680 -[/1  1681 -[/1  1682 -[/1  1683 -[/1  1684  
-[/1  1685 -[/1  1686 -[/1  1687 -[/1  1688 -[/1  1689  
-[/1  1690 -[/1  1691 -[/1  1692 -[/1  1693 -[/1  1694  
-[/1  1695 -[/1  1696 -[/1  1697 -[/1  1698 -[/1  1699  
-[/1  1700 -[/1  1701 -[/1  1702 -[/1  1703 -[/1  1704  
-[/1  1705 -[/1  1706 -[/1  1707 -[/1  1708 -[/1  1709  
-[/1  1710 -[/1  1711 -[/1  1712 -[/1  1713 -[/1  1714  
-[/1  1715 -[/1  1716 -[/1  1717 -[/1  1718 -[/1  1719  
-[/1  1720 -[/1  1721 -[/1  1722 -[/1  1723 -[/1  1724  
-[/1  1725 -[/1  1726 -[/1  1727 -[/1  1728 -[/1  1729  
-[/1  1730 -[/1  1731 -[/1  1732 -[/1  1733 -[/1  1734  
-[/1  1735 -[/1  1736 -[/1  1737 -[/1  1738 -[/1  1739  
-[/1  1740 -[/1  1741 -[/1  1742 -[/1  1743 -[/1  1744  
-[/1  1745 -[/1  1746 -[/1  1747 -[/1  1748 -[/1  1749  
-[/1  1750 -[/1  1751 -[/1  1752 -[/1  1753 -[/1  1754  
-[/1  1755 -[/1  1756 -[/1  1757 -[/1  1758 -[/1  1759  
-[/1  1760 -[/1  1761 -[/1  1762 -[/1  1763 -[/1  1764  
-[/1  1765 -[/1  1766 -[/1  1767 -[/1  1768 -[/1  1769  
-[/1  1770 -[/1  1771 -[/1  1772 -[/1  1773 -[/1  1774  
-[/1  1775 -[/1  1776 -[/1  1777 -[/1  1778 -[/1  1779  
-[/1  1780 -[/1  1781 -[/1  1782 -[/1  1783 -[/1  1784  
-[/1  1785 -[/1  1786 -[/1  1787 -[/1  1788 -[/1  1789  
-[/1  1790 -[/1  1791 -[/1  1792 -[/1  1793 -[/1  1794  
-[/1  1795 -[/1  1796 -[/1  1797 -[/1  1798 -[/1  1799  
-[/1  1800 -[/1  1801 -[/1  1802 -[/1  1803 -[/1  1804  
-[/1  1805 -[/1  1806 ; 
Ancstates 
 -0      -1      -2      -3      -4      -5      -6      -7      -8      -9      
 -10     -11     -12     -13     -14     -15     -16     -17     -18     -19     
 -20     -21     -22     -23     -24     -25     -26     -27     -28     -29     
 -30     -31     -32     -33     -34     -35     -36     -37     -38     -39     
 -40     -41     -42     -43     -44     -45     -46     -47     -48     -49     
 -50     -51     -52     -53     -54     -55     -56     -57     -58     -59     
 -60     -61     -62     -63     -64     -65     -66     -67     -68     -69     
 -70     -71     -72     -73     -74     -75     -76     -77     -78     -79     
 -80     -81     -82     -83     -84     -85     -86     -87     -88     -89     
 -90     -91     -92     -93     -94     -95     -96     -97     -98     -99     
 -100    -101    -102    -103    -104    -105    -106    -107    -108    -109    
 -110    -111    -112    -113    -114    -115    -116    -117    -118    -119    
 -120    -121    -122    -123    -124    -125    -126    -127    -128    -129    
 -130    -131    -132    -133    -134    -135    -136    -137    -138    -139    
 -140    -141    -142    -143    -144    -145    -146    -147    -148    -149    
 -150    -151    -152    -153    -154    -155    -156    -157    -158    -159    
 -160    -161    -162    -163    -164    -165    -166    -167    -168    -169    
 -170    -171    -172    -173    -174    -175    -176    -177    -178    -179    
 -180    -181    -182    -183    -184    -185    -186    -187    -188    -189    
 -190    -191    -192    -193    -194    -195    -196    -197    -198    -199    
 -200    -201    -202    -203    -204    -205    -206    -207    -208    -209    
 -210    -211    -212    -213    -214    -215    -216    -217    -218    -219    
 -220    -221    -222    -223    -224    -225    -226    -227    -228    -229    
 -230    -231    -232    -233    -234    -235    -236    -237    -238    -239    
 -240    -241    -242    -243    -244    -245    -246    -247    -248    -249    
 -250    -251    -252    -253    -254    -255    -256    -257    -258    -259    
 -260    -261    -262    -263    -264    -265    -266    -267    -268    -269    
 -270    -271    -272    -273    -274    -275    -276    -277    -278    -279    
 -280    -281    -282    -283    -284    -285    -286    -287    -288    -289    
 -290    -291    -292    -293    -294    -295    -296    -297    -298    -299    
 -300    -301    -302    -303    -304    -305    -306    -307    -308    -309    
 -310    -311    -312    -313    -314    -315    -316    -317    -318    -319    
 -320    -321    -322    -323    -324    -325    -326    -327    -328    -329    
 -330    -331    -332    -333    -334    -335    -336    -337    -338    -339    
 -340    -341    -342    -343    -344    -345    -346    -347    -348    -349    
 -350    -351    -352    -353    -354    -355    -356    -357    -358    -359    
 -360    -361    -362    -363    -364    -365    -366    -367    -368    -369    
 -370    -371    -372    -373    -374    -375    -376    -377    -378    -379    
 -380    -381    -382    -383    -384    -385    -386    -387    -388    -389    
 -390    -391    -392    -393    -394    -395    -396    -397    -398    -399    
 -400    -401    -402    -403    -404    -405    -406    -407    -408    -409    
 -410    -411    -412    -413    -414    -415    -416    -417    -418    -419    
 -420    -421    -422    -423    -424    -425    -426    -427    -428    -429    
 -430    -431    -432    -433    -434    -435    -436    -437    -438    -439    
 -440    -441    -442    -443    -444    -445    -446    -447    -448    -449    
 -450    -451    -452    -453    -454    -455    -456    -457    -458    -459    
 -460    -461    -462    -463    -464    -465    -466    -467    -468    -469    
 -470    -471    -472    -473    -474    -475    -476    -477    -478    -479    
 -480    -481    -482    -483    -484    -485    -486    -487    -488    -489    
 -490    -491    -492    -493    -494    -495    -496    -497    -498    -499    
 -500    -501    -502    -503    -504    -505    -506    -507    -508    -509    
 -510    -511    -512    -513    -514    -515    -516    -517    -518    -519    
 -520    -521    -522    -523    -524    -525    -526    -527    -528    -529    
 -530    -531    -532    -533    -534    -535    -536    -537    -538    -539    
 -540    -541    -542    -543    -544    -545    -546    -547    -548    -549    
 -550    -551    -552    -553    -554    -555    -556    -557    -558    -559    
 -560    -561    -562    -563    -564    -565    -566    -567    -568    -569    
 -570    -571    -572    -573    -574    -575    -576    -577    -578    -579    
 -580    -581    -582    -583    -584    -585    -586    -587    -588    -589    
 -590    -591    -592    -593    -594    -595    -596    -597    -598    -599    
 -600    -601    -602    -603    -604    -605    -606    -607    -608    -609    
 -610    -611    -612    -613    -614    -615    -616    -617    -618    -619    
 -620    -621    -622    -623    -624    -625    -626    -627    -628    -629    
 -630    -631    -632    -633    -634    -635    -636    -637    -638    -639    
 -640    -641    -642    -643    -644    -645    -646    -647    -648    -649    
 -650    -651    -652    -653    -654    -655    -656    -657    -658    -659    
 -660    -661    -662    -663    -664    -665    -666    -667    -668    -669    
 -670    -671    -672    -673    -674    -675    -676    -677    -678    -679    
 -680    -681    -682    -683    -684    -685    -686    -687    -688    -689    
 -690    -691    -692    -693    -694    -695    -696    -697    -698    -699    
 -700    -701    -702    -703    -704    -705    -706    -707    -708    -709    
 -710    -711    -712    -713    -714    -715    -716    -717    -718    -719    
 -720    -721    -722    -723    -724    -725    -726    -727    -728    -729    
 -730    -731    -732    -733    -734    -735    -736    -737    -738    -739    
 -740    -741    -742    -743    -744    -745    -746    -747    -748    -749    
 -750    -751    -752    -753    -754    -755    -756    -757    -758    -759    
 -760    -761    -762    -763    -764    -765    -766    -767    -768    -769    
 -770    -771    -772    -773    -774    -775    -776    -777    -778    -779    
 -780    -781    -782    -783    -784    -785    -786    -787    -788    -789    
 -790    -791    -792    -793    -794    -795    -796    -797    -798    -799    
 -800    -801    -802    -803    -804    -805    -806    -807    -808    -809    
 -810    -811    -812    -813    -814    -815    -816    -817    -818    -819    
 -820    -821    -822    -823    -824    -825    -826    -827    -828    -829    
 -830    -831    -832    -833    -834    -835    -836    -837    -838    -839    
 -840    -841    -842    -843    -844    -845    -846    -847    -848    -849    
 -850    -851    -852    -853    -854    -855    -856    -857    -858    -859    
 -860    -861    -862    -863    -864    -865    -866    -867    -868    -869    
 -870    -871    -872    -873    -874    -875    -876    -877    -878    -879    
 -880    -881    -882    -883    -884    -885    -886    -887    -888    -889    
 -890    -891    -892    -893    -894    -895    -896    -897    -898    -899    
 -900    -901    -902    -903    -904    -905    -906    -907    -908    -909    
 -910    -911    -912    -913    -914    -915    -916    -917    -918    -919    
 -920    -921    -922    -923    -924    -925    -926    -927    -928    -929    
 -930    -931    -932    -933    -934    -935    -936    -937    -938    -939    
 -940    -941    -942    -943    -944    -945    -946    -947    -948    -949    
 -950    -951    -952    -953    -954    -955    -956    -957    -958    -959    
 -960    -961    -962    -963    -964    -965    -966    -967    -968    -969    
 -970    -971    -972    -973    -974    -975    -976    -977    -978    -979    
 -980    -981    -982    -983    -984    -985    -986    -987    -988    -989    
 -990    -991    -992    -993    -994    -995    -996    -997    -998    -999    
 -1000   -1001   -1002   -1003   -1004   -1005   -1006   -1007   -1008   -1009   
 -1010   -1011   -1012   -1013   -1014   -1015   -1016   -1017   -1018   -1019   
 -1020   -1021   -1022   -1023   -1024   -1025   -1026   -1027   -1028   -1029   
 -1030   -1031   -1032   -1033   -1034   -1035   -1036   -1037   -1038   -1039   
 -1040   -1041   -1042   -1043   -1044   -1045   -1046   -1047   -1048   -1049   
 -1050   -1051   -1052   -1053   -1054   -1055   -1056   -1057   -1058   -1059   
 -1060   -1061   -1062   -1063   -1064   -1065   -1066   -1067   -1068   -1069   
 -1070   -1071   -1072   -1073   -1074   -1075   -1076   -1077   -1078   -1079   
 -1080   -1081   -1082   -1083   -1084   -1085   -1086   -1087   -1088   -1089   
 -1090   -1091   -1092   -1093   -1094   -1095   -1096   -1097   -1098   -1099   
 -1100   -1101   -1102   -1103   -1104   -1105   -1106   -1107   -1108   -1109   
 -1110   -1111   -1112   -1113   -1114   -1115   -1116   -1117   -1118   -1119   
 -1120   -1121   -1122   -1123   -1124   -1125   -1126   -1127   -1128   -1129   
 -1130   -1131   -1132   -1133   -1134   -1135   -1136   -1137   -1138   -1139   
 -1140   -1141   -1142   -1143   -1144   -1145   -1146   -1147   -1148   -1149   
 -1150   -1151   -1152   -1153   -1154   -1155   -1156   -1157   -1158   -1159   
 -1160   -1161   -1162   -1163   -1164   -1165   -1166   -1167   -1168   -1169   
 -1170   -1171   -1172   -1173   -1174   -1175   -1176   -1177   -1178   -1179   
 -1180   -1181   -1182   -1183   -1184   -1185   -1186   -1187   -1188   -1189   
 -1190   -1191   -1192   -1193   -1194   -1195   -1196   -1197   -1198   -1199   
 -1200   -1201   -1202   -1203   -1204   -1205   -1206   -1207   -1208   -1209   
 -1210   -1211   -1212   -1213   -1214   -1215   -1216   -1217   -1218   -1219   
 -1220   -1221   -1222   -1223   -1224   -1225   -1226   -1227   -1228   -1229   
 -1230   -1231   -1232   -1233   -1234   -1235   -1236   -1237   -1238   -1239   
 -1240   -1241   -1242   -1243   -1244   -1245   -1246   -1247   -1248   -1249   
 -1250   -1251   -1252   -1253   -1254   -1255   -1256   -1257   -1258   -1259   
 -1260   -1261   -1262   -1263   -1264   -1265   -1266   -1267   -1268   -1269   
 -1270   -1271   -1272   -1273   -1274   -1275   -1276   -1277   -1278   -1279   
 -1280   -1281   -1282   -1283   -1284   -1285   -1286   -1287   -1288   -1289   
 -1290   -1291   -1292   -1293   -1294   -1295   -1296   -1297   -1298   -1299   
 -1300   -1301   -1302   -1303   -1304   -1305   -1306   -1307   -1308   -1309   
 -1310   -1311   -1312   -1313   -1314   -1315   -1316   -1317   -1318   -1319   
 -1320   -1321   -1322   -1323   -1324   -1325   -1326   -1327   -1328   -1329   
 -1330   -1331   -1332   -1333   -1334   -1335   -1336   -1337   -1338   -1339   
 -1340   -1341   -1342   -1343   -1344   -1345   -1346   -1347   -1348   -1349   
 -1350   -1351   -1352   -1353   -1354   -1355   -1356   -1357   -1358   -1359   
 -1360   -1361   -1362   -1363   -1364   -1365   -1366   -1367   -1368   -1369   
 -1370   -1371   -1372   -1373   -1374   -1375   -1376   -1377   -1378   -1379   
 -1380   -1381   -1382   -1383   -1384   -1385   -1386   -1387   -1388   -1389   
 -1390   -1391   -1392   -1393   -1394   -1395   -1396   -1397   -1398   -1399   
 -1400   -1401   -1402   -1403   -1404   -1405   -1406   -1407   -1408   -1409   
 -1410   -1411   -1412   -1413   -1414   -1415   -1416   -1417   -1418   -1419   
 -1420   -1421   -1422   -1423   -1424   -1425   -1426   -1427   -1428   -1429   
 -1430   -1431   -1432   -1433   -1434   -1435   -1436   -1437   -1438   -1439   
 -1440   -1441   -1442   -1443   -1444   -1445   -1446   -1447   -1448   -1449   
 -1450   -1451   -1452   -1453   -1454   -1455   -1456   -1457   -1458   -1459   
 -1460   -1461   -1462   -1463   -1464   -1465   -1466   -1467   -1468   -1469   
 -1470   -1471   -1472   -1473   -1474   -1475   -1476   -1477   -1478   -1479   
 -1480   -1481   -1482   -1483   -1484   -1485   -1486   -1487   -1488   -1489   
 -1490   -1491   -1492   -1493   -1494   -1495   -1496   -1497   -1498   -1499   
 -1500   -1501   -1502   -1503   -1504   -1505   -1506   -1507   -1508   -1509   
 -1510   -1511   -1512   -1513   -1514   -1515   -1516   -1517   -1518   -1519   
 -1520   -1521   -1522   -1523   -1524   -1525   -1526   -1527   -1528   -1529   
 -1530   -1531   -1532   -1533   -1534   -1535   -1536   -1537   -1538   -1539   
 -1540   -1541   -1542   -1543   -1544   -1545   -1546   -1547   -1548   -1549   
 -1550   -1551   -1552   -1553   -1554   -1555   -1556   -1557   -1558   -1559   
 -1560   -1561   -1562   -1563   -1564   -1565   -1566   -1567   -1568   -1569   
 -1570   -1571   -1572   -1573   -1574   -1575   -1576   -1577   -1578   -1579   
 -1580   -1581   -1582   -1583   -1584   -1585   -1586   -1587   -1588   -1589   
 -1590   -1591   -1592   -1593   -1594   -1595   -1596   -1597   -1598   -1599   
 -1600   -1601   -1602   -1603   -1604   -1605   -1606   -1607   -1608   -1609   
 -1610   -1611   -1612   -1613   -1614   -1615   -1616   -1617   -1618   -1619   
 -1620   -1621   -1622   -1623   -1624   -1625   -1626   -1627   -1628   -1629   
 -1630   -1631   -1632   -1633   -1634   -1635   -1636   -1637   -1638   -1639   
 -1640   -1641   -1642   -1643   -1644   -1645   -1646   -1647   -1648   -1649   
 -1650   -1651   -1652   -1653   -1654   -1655   -1656   -1657   -1658   -1659   
 -1660   -1661   -1662   -1663   -1664   -1665   -1666   -1667   -1668   -1669   
 -1670   -1671   -1672   -1673   -1674   -1675   -1676   -1677   -1678   -1679   
 -1680   -1681   -1682   -1683   -1684   -1685   -1686   -1687   -1688   -1689   
 -1690   -1691   -1692   -1693   -1694   -1695   -1696   -1697   -1698   -1699   
 -1700   -1701   -1702   -1703   -1704   -1705   -1706   -1707   -1708   -1709   
 -1710   -1711   -1712   -1713   -1714   -1715   -1716   -1717   -1718   -1719   
 -1720   -1721   -1722   -1723   -1724   -1725   -1726   -1727   -1728   -1729   
 -1730   -1731   -1732   -1733   -1734   -1735   -1736   -1737   -1738   -1739   
 -1740   -1741   -1742   -1743   -1744   -1745   -1746   -1747   -1748   -1749   
 -1750   -1751   -1752   -1753   -1754   -1755   -1756   -1757   -1758   -1759   
 -1760   -1761   -1762   -1763   -1764   -1765   -1766   -1767   -1768   -1769   
 -1770   -1771   -1772   -1773   -1774   -1775   -1776   -1777   -1778   -1779   
 -1780   -1781   -1782   -1783   -1784   -1785   -1786   -1787   -1788   -1789   
 -1790   -1791   -1792   -1793   -1794   -1795   -1796   -1797   -1798   -1799   
 -1800   -1801   -1802   -1803   -1804   -1805   -1806  ; 
 
xgroup 
 
 
 
; 
agroup 
 
 
 
; 

proc/;
