# Supplementary material for: The body plan of Halszkaraptor escuilliei (Dinosauria, Theropoda) is not a transitional form along the evolution of dromaeosaurid hypercarnivory
Source: PeerJ. 2020 Feb 25;8:e8672. doi: 10.7717/peerj.8672 (PMC7047864; doi:10.7717/peerj.8672)
Supplement: Supplemental Information 3 [file peerj-08-8672-s003.txt]

Genus	Species	locomotion	HML	HMMSD	HMMTD	ULL	ULMSD	ULMTD	CMCL	CMCMSD	CMCMTD	CL	CMSD	CMTD	SCL	SCMSD	SCMTD	CVL	SYNSL	AW	AH	STERL	STERW	STERH	FML	FMMSD	FMMTD	TBTL	CPL	TBTMSD	TBTMTD	TMTL	TMTMSD	TMTMTD	femur_aver_diam	ulna_compression
Tyrannosaurus	rex	TH	385	?	56	214	?	39	?	?	?	?	?	?	?	?	?	?	?	?	?	?	?	?	?	?	?	?	?	?	?	?	?	?	#VALORE!	#VALORE!
Australovenator	wintonensis	TH	303.35	?	44.02	268	?	29.5	?	?	?	?	?	?	?	?	?	?	?	?	?	?	?	?	?	?	?	?	?	?	?	?	?	?	#VALORE!	#VALORE!
Australovenator	wintonensis	TH	307.35	?	47.02	269	?	26.4	?	?	?	?	?	?	?	?	?	?	?	?	?	?	?	?	?	?	?	?	?	?	?	?	?	?	#VALORE!	#VALORE!
Acrocanthosaurus	atokensis	TH	370	?	55	255	?	38	?	?	?	?	?	?	?	?	?	?	?	?	?	?	?	?	?	?	?	?	?	?	?	?	?	?	#VALORE!	#VALORE!
Alcmonavis poeschli	TH	?	?	?	82	?	5	?	?	?	?	?	?	?	?	?	?	?	?	?	?	?	?	?	?	?	?	?	?	?	?	?	?	#VALORE!	#VALORE!
Serikornis	sungei	TH	59	?	5	50	?	3	?	?	?	?	?	?	?	?	?	?	?	?	?	?	?	?	?	?	?	?	?	?	?	?	?	?	#VALORE!	#VALORE!
Yixianosaurus	longimanus	TH	89	?	8.6	64	?	4.6	?	?	?	?	?	?	?	?	?	?	?	?	?	?	?	?	?	?	?	?	?	?	?	?	?	?	#VALORE!	#VALORE!
Balaur	bondoc	TH	170	?	17	163	?	10	?	?	?	?	?	?	?	?	?	?	?	?	?	?	?	?	?	?	?	?	?	?	?	?	?	?	#VALORE!	#VALORE!
Balaur	bondoc	TH	117	?	10	99	?	7	?	?	?	?	?	?	?	?	?	?	?	?	?	?	?	?	?	?	?	?	?	?	?	?	?	?	#VALORE!	#VALORE!
Halzkaraptor	escuilliei	HE	45.7	4.53	4.21	39.3	2.78	3.66	18.5	?	4.85	?	?	?	?	?	?	?	51.8	?	?	45.6	27.2	?	76.2	5.6	7.3	105.5	11	4.7	8.1	52.8	3.77	9.3	0.8095597146	1.3165467626
Aechmophorus	clarkii	FP	115.95	4.91	5.2	104.25	4.81	4.25	50.31	2.89	2.82	48.14	4.75	3.31	55.77	3.09	2	50.05	85.45	12.07	13.6	55.93	41.97	23.01	45.34	5.46	6.63	119.61	20.84	7.61	5.43	74.83	3.54	6.08	0.7813963052	0.8835758836
Aechmophorus	occidentalis	FP	116.83	5.18	5.53	104.17	4.92	4.44	51.5	2.92	2.91	48.25	5.09	3.4	59.11	3.16	1.92	50.01	87.49	12.2	13.65	59.76	44.53	23.23	45.33	5.4	6.64	116.55	20.34	7.66	5.43	73.37	3.51	6.18	0.7795964913	0.9024390244
Anhinga	anhinga	FP	124.35	6.22	5.99	113.01	6.01	5.53	64.73	4.6	3.74	57.85	5.36	3.94	69.43	4.51	2.13	50.79	83.43	17.21	12.64	58.83	38.78	24.9	55.01	5.66	5.44	84.25	3.91	6.01	4.37	39.82	6.19	4.17	0.7442929831	0.9201331115
Aythya	affinis	FP	80.83	5.36	5.15	71.31	4.56	4.49	44.77	3.46	3.29	46.98	5.51	3.08	63.3	3.75	1.34	37.2	71.54	19.02	9.87	68.35	37.3	23.61	44.09	3.97	4.67	71.58	5.63	3.79	3.05	36.95	3.6	3.58	0.6354837468	0.9846491228
Aythya	americana	FP	84.72	5.58	5.28	75.16	4.74	4.58	49.57	4.03	3.54	48.57	5.19	3.31	67.01	4.35	1.38	37.77	75	22.28	10.16	73.12	37.53	24.81	44.51	3.84	4.49	74.37	5.01	3.9	3.15	38.92	3.98	3.29	0.6196150057	0.9662447257
Aythya	australis	FP	88.44	5.68	5.55	77.16	4.79	4.75	47.78	3.6	3.46	53.47	5.95	3.57	71.02	4.66	1.37	38.07	75.57	21.23	10.78	76.59	36.85	26.35	47.23	4.16	4.97	74.49	6.07	4.32	3.36	38.32	4.35	3.77	0.6594407819	0.9916492693
Aythya	collaris	FP	76.4	5.2	4.81	66.12	4.17	4.12	41.79	3.31	3.08	46.61	5.33	3.07	60.98	4.02	1.51	34.67	66.62	18.22	10.25	68.17	36.16	22.82	43.45	3.72	4.52	66.6	5.64	3.63	2.9	34.24	3.89	3.49	0.614897216	0.9880095923
Aythya	fuligula	FP	77.81	4.99	4.76	68.95	4.16	4.11	41.99	3.2	2.93	44.4	5.51	3.02	62.34	3.25	1.5	35.28	64.65	18.94	9.32	66.37	36.33	22.71	41.69	3.76	4.57	67.44	4.99	3.54	2.99	33.95	3.79	3	0.6196150057	0.9879807692
Aythya	marila	FP	87.4	5.74	5.16	76.29	4.53	4.32	47.17	3.5	3.32	50.34	5.63	3.45	69.65	4.02	1.46	39.45	77.05	19.38	9.23	70.47	40.73	24.52	47.22	4.08	5.09	77.28	6.31	3.91	3.28	38.08	4.05	3.71	0.66133934	0.9536423841
Aythya	valisineria	FP	94.73	6.02	5.44	83.58	4.95	4.93	51.62	3.97	3.59	55.5	6.06	3.66	75.49	4.76	1.55	42.51	80.89	20.89	11.6	80.59	42.73	26.65	50.6	4.54	5.31	85.79	6.14	4.36	3.73	44.84	5.09	4.06	0.6924062348	0.995959596
Biziura	lobata	FP	113.46	7.04	6.3	97.01	5.56	5.37	53.31	4.39	3.09	59.78	7.11	4.22	76.1	4.25	2.7	50.2	111.26	17.01	17.48	84.48	49.89	24.83	60.39	5.94	7.4	103.95	7.56	6.76	5.22	49.1	7.29	6.29	0.8241258339	0.9658273381
Bucephala	albeola	FP	62.25	4.12	3.99	53.53	3.5	3.35	36.8	3.05	2.45	38.85	4.21	2.46	50.3	3.21	1.2	30.86	51	16.07	8.32	58.98	29.59	19.87	38.71	3.31	3.81	55.88	5.55	3.24	2.65	32.74	3.11	2.86	0.551449998	0.9571428571
Dendrocygna	bicolor	FP	95.19	5.72	5.13	99.07	4.41	4.37	50.33	3.55	3.01	44.51	4.67	3.31	59.84	4.04	1.85	35.76	67.07	15.07	11.31	68.33	32.3	28.06	50.68	4.22	4.58	88.43	5.69	4.55	3.99	56.12	5.14	4.62	0.6434526765	0.9909297052
Gavia	adamsii	FP	201.11	10.44	9.89	162.04	9.83	7.93	104.57	6.38	7.16	78.9	10.42	8.09	100.97	6.17	3.28	63.82	147.67	17.37	22.12	186.9	77.21	42.54	60.97	7.7	9.95	147.79	51.15	10.16	7.91	90.9	5.6	8.89	0.9457147141	0.8067141404
Gavia	arctica	FP	141.91	7.12	6.73	113.77	6.5	5.34	75.89	4.1	4.98	55.53	6.98	5.16	71.84	3.99	2.22	47.48	104.26	13.17	15.37	140.41	55.86	32	41.45	5.86	7.37	110.69	39.87	6.48	5.79	69.3	3.65	5.77	0.8205298485	0.8215384615
Gavia	immer	FP	180.94	8.59	8.61	145.99	8.35	6.47	95.29	5.31	6.19	71.17	9.03	6.63	86.87	5.22	2.89	59.96	129.85	16.3	19.1	165.73	66.47	38.6	53.95	6.73	9.6	135.78	49.68	8.37	6.99	84.54	4.77	7.5	0.9119561891	0.7748502994
Gavia	pacifica	FP	149.55	7.35	7.2	120.69	7.1	5.51	79.81	4.65	5.31	59.08	7.23	5.58	75	4.26	2.45	48	110.85	12.9	16.18	148.14	56.09	34.03	42.84	6.04	7.95	114.3	43.84	7.47	6.29	73.53	3.94	6.59	0.8447877188	0.776056338
Gavia	stellata	FP	141.84	6.68	6.57	114.88	5.95	5.53	76.61	4.26	4.18	54.55	6.37	5.08	67.59	4.1	2.52	47.54	122.57	11.27	15.15	137.42	50.08	30.64	39	6.07	8.06	116.93	45.89	7.66	5.75	75.68	3.75	6.77	0.8491121662	0.9294117647
Melanitta	nigra	FP	92.15	5.77	5.07	83.71	4.55	4.41	52.47	3.68	2.93	48.15	6.11	3.28	70.96	4.04	1.63	41.09	73.73	17.3	12.02	85.16	45.89	26.51	51.67	4.31	5.3	86.17	6.83	4.95	3.72	44.99	4.01	3.96	0.681693392	0.9692307692
Netta	peposaca	FP	96.54	6.13	5.54	82.99	4.63	4.84	53.99	3.79	3.63	58.49	6.44	3.36	76.92	4.4	1.63	41	79.28	20.72	11.26	78.65	34.15	26.98	48.89	4.6	5.22	81.84	5.84	4.64	3.91	45.78	4.97	4.2	0.6910814921	1.0453563715
Oxyura	jamaicensis	FP	69.5	4.22	4.13	60.45	3.31	3.11	35.46	2.71	2.27	41.81	4.87	2.62	53.34	2.99	1.61	47.31	57.3	13.44	10.16	55.35	35.84	20.72	39.37	3.85	4.55	62.98	6.57	4.2	2.82	33.77	4.22	3.66	0.6232492904	0.9395770393
Phalacrocorax	africanus	FP	94.68	4.93	4.09	99.47	3.73	3.77	47.48	3.13	2.33	47.85	3.54	2.97	53	3.06	1.57	38.91	77.78	12.61	9.38	48.49	29.89	21.9	38.33	3.8	4.55	62.36	3.11	4.52	3.28	36.82	4.23	4.13	0.6206564798	1.0107238606
Phalacrocorax	albiventer	FP	145	7.96	6.83	152.11	6.14	6.01	65.58	4.45	3.84	72.04	5.94	5.27	85.86	4.69	2.61	63.45	125.19	17.01	16.7	93.32	63.43	33.03	63.77	7.2	8.78	117.34	7.03	8.33	5.76	65.76	6.33	5.37	0.9025467793	0.9788273616
Phalacrocorax	atriceps	FP	152.87	8.68	7.32	166.23	6.43	6.48	68.4	4.87	3.93	77.08	6.84	5.28	92.78	5.21	2.62	70.2	129.53	18.72	17.78	97.46	65.11	36.62	65.96	7.4	8.83	121.12	6.91	8.32	6.04	65.4	6.85	5.41	0.9092885242	1.0077760498
Phalacrocorax	auritus	FP	152.35	7.94	7.62	160.99	6.07	6.32	73.27	4.82	3.71	73.7	6.06	5.11	81.4	5.65	2.38	64	124.44	19.46	16	80.24	50.52	32.89	59.67	7.06	8.67	103.72	6.18	7.31	7.36	54.63	6.43	6.22	0.895698727	1.0411861614
Phalacrocorax	bouganvillii	FP	155.48	8.2	7.3	167.69	6.23	6.28	66.16	4.54	3.79	69.22	5.83	5.55	84.5	5.18	3	59.4	128.36	16.01	15.83	89.26	53.78	35.27	56.58	7.08	8.33	118.54	5.91	8.48	6	66.58	5.89	6.14	0.8867726431	1.0080256822
Phalacrocorax	brasilianus	FP	123.85	6.72	5.95	129.68	4.81	5.25	60.86	4.05	3.12	62.31	4.71	4.09	70.45	4.22	2.19	54.31	97.93	15.41	13.5	62.31	40.8	30.01	48.77	5.51	6.54	82.44	4.44	6.12	4.36	52.42	5.14	5.01	0.7799570512	1.0914760915
Phalacrocorax	capensis	FP	121.64	6.46	5.64	129.56	4.77	4.97	57.94	3.73	2.98	57.81	4.72	4.22	65.9	4	2.08	50.47	105.81	14.31	13.93	66.3	42.54	28.91	48.9	6.01	6.86	95.23	4.57	6.76	4.69	57.46	4.8	5.37	0.8085485512	1.0419287212
Phalacrocorax	carbo	FP	156.17	8.76	7.63	166.39	6.12	6.47	75.28	4.86	3.98	76.45	6.18	5.59	86.7	5.34	2.63	64.5	129.71	18.69	15.96	80.45	49.78	36.51	60.39	7.2	8.56	105.14	4.76	7.74	5.81	64.5	6.49	5.82	0.8965262175	1.0571895425
Phalacrocorax	coronatus	FP	95.65	5.63	4.51	100.09	3.96	4.21	47.92	3.42	2.44	49.95	3.87	3.63	54.71	3.44	1.87	40.88	76.05	14.25	10.79	49.8	34.55	24.08	43.93	4.51	5.32	68.71	4.13	5.12	3.84	42.23	4.53	4.17	0.6915235222	1.0631313131
Phalacrocorax	harrisi	FP	93.37	6.42	5.76	76.54	4.65	4.35	39.56	3.93	2.54	60.86	4.55	3.61	66.03	4.67	1.76	46.61	141.94	20.64	19.37	75.31	57.49	10.67	67.57	9.18	9.85	128.27	8.12	9.63	6.65	68.37	9.24	7.22	0.9784087926	0.935483871
Phalacrocorax	magellanicus	FP	121.72	7.13	5.77	127.67	5.44	5.22	58.1	4.04	3.19	62.64	5.41	4.71	75.35	4.99	2.2	53.4	91.63	17.11	14.44	69.21	54.31	29.17	57.96	6.68	7.72	93.54	5.06	7.36	4.93	55.5	5.61	4.77	0.8573324964	0.9595588235
Phalacrocorax	melanoleucos	FP	105.31	5.76	4.79	109.57	4.35	4.5	53.57	3.72	2.7	51.41	4.41	3.95	58.79	3.97	1.92	44.92	81.36	13.72	10.9	53.13	35.03	24.87	42.33	4.86	5.45	65.16	3.5	5.23	3.51	38.71	5.34	4.44	0.7122286696	1.0344827586
Phalacrocorax	neglectus	FP	134.3	7.48	6.35	141.2	5.71	5.9	59.77	4.33	3.33	63.99	5.37	4.89	76.88	4.74	2.39	59.22	105.43	17.33	14.81	75.47	53.75	28.53	58.96	6.64	7.49	100.12	6.13	7.66	5.57	60.61	6.03	5.73	0.8491121662	1.0332749562
Phalacrocorax	pelagicus	FP	117.92	7.06	5.66	125.61	5.23	5.16	57.19	3.99	3.09	60.65	5.4	4.24	69.6	4.41	2.44	53.03	97.22	16.55	14.04	66.74	49.05	26.2	51.6	5.88	7.03	88.39	5.78	6.71	4.45	50.14	5.24	4.25	0.8098962466	0.9866156788
Phalacrocorax	penicillatus	FP	142.08	8.23	6.47	149.77	5.55	5.88	62.79	4.29	3.37	69.73	5.68	5.2	81.91	5.01	2.75	64.79	124.18	16.1	16.49	83.54	55.41	31.65	59.4	7	8.64	116.66	6.71	8.34	5.69	63.89	6.34	5.89	0.8932067531	1.0594594595
Phalacrocorax	urile	FP	125.02	7.94	6.24	133.73	5.87	5.7	61.06	4.28	3.44	66.81	5.32	4.86	76.92	4.82	2.6	59.38	104.38	16.37	14.62	69.83	53.84	30.93	58.29	6.46	7.57	96.85	6.84	6.79	5.05	53.32	5.49	4.33	0.8460276754	0.9710391823
Phalacrocorax	varius	FP	143.64	7.52	6.67	149.35	5.48	5.76	69.14	4.54	3.29	71.19	5.36	4.85	78	4.56	2.54	61.88	121.84	16.95	15.17	73.94	51.19	32.3	58.56	6.45	7.78	102.03	5.26	7.41	5.02	64.15	5.86	6.12	0.8521749044	1.0510948905
Podiceps	auritus	FP	78.73	3.56	3.72	70.7	3.18	3.22	35.7	2.1	2.1	31.69	3.39	2.16	42.05	2.16	1.37	31.86	56.27	9.23	9.11	40.29	30.11	18.79	34.57	3.55	4.33	76.14	15.36	4.77	3.56	47.44	2.42	3.9	0.5954962218	1.0125786164
Podiceps	grisegena	FP	109.98	4.95	5.3	100.69	4.74	4.25	48.09	2.99	2.95	43.88	5.48	3.06	55.77	3.08	1.99	46.81	77.46	11.79	13.32	56.22	40.06	26.01	46.26	5.19	6.13	104.74	19.67	6.39	4.95	62.98	3.58	4.91	0.7528164312	0.8966244726
Podiceps	major	FP	110.71	5.16	4.86	97.53	4.78	3.99	49.7	2.83	2.64	43.15	4.28	3.11	56.23	2.8	1.71	45.65	86.27	12.62	13.79	55.45	37.76	24.75	46.21	5.55	6.39	113.07	19.51	6.68	4.95	66.89	3.79	5.55	0.7759743311	0.8347280335
Podiceps	nigricollis	FP	72.26	3.25	3.43	66.38	3.15	2.92	32.69	1.98	1.96	29.29	3.34	1.99	39.43	1.89	1.31	32.14	49.62	9.11	8.87	40.05	27.81	17.99	33.32	3.3	4.02	70.6	13.54	4.21	3.09	44.03	2.15	3.25	0.5634810854	0.926984127
Podilymbus	podiceps	FP	74.32	3.51	3.45	68.99	3.02	2.99	32.37	2.13	1.85	32.23	3.04	2.11	38.6	1.95	1.55	29.17	56.2	9.47	8.88	34.21	27.25	16.31	39.41	3.56	3.96	70.03	11.34	4.39	3.66	40.99	3.29	4	0.5751878449	0.9900662252
Puffinus	carneipes	FP	111.3	4.7	5.36	112.1	4.77	4.67	58.24	3.83	3.41	37.62	4.59	3.11	49	2.74	1.65	45.54	56.15	12.81	8.96	55.84	32.15	29.18	39.81	3.99	3.85	78.05	13.11	4.34	3.52	54.08	3.35	3.86	0.593286067	0.9790356394
Puffinus	creatopus	FP	113.84	4.98	5.29	113.97	4.94	4.68	60.08	3.92	3.39	36.31	4.86	3.59	49.79	2.94	1.65	46.15	59.04	13.3	10.27	56.14	34.68	28.37	41.5	4.13	4.21	81.33	13.46	4.58	3.59	55.14	3.54	3.96	0.620136055	0.9473684211
Puffinus	griseus	FP	109.54	4.36	6.43	102.06	5.13	4.37	57.08	3.75	3.52	40.49	5.6	3.15	53.37	2.9	1.78	49.86	65.7	12.42	10.48	65.94	33.89	33.68	39.47	4.19	4.51	86.65	19.58	4.83	3.75	57.33	3.01	4.12	0.638489257	0.8518518519
Puffinus	lherminieri	FP	67.96	3	3.44	63.2	3.01	2.66	35.93	2.44	2.16	24.5	2.55	1.82	32.86	1.8	1.04	29.45	35.74	7.67	5.91	35.36	19.81	19.08	24.8	2.51	2.69	51.5	8.63	2.69	2.24	38.24	1.76	2.48	0.414973348	0.8837209302
Puffinus	opisthomelas	FP	83.78	3.46	4.93	76.64	4	3.29	45.49	3.04	2.69	33.37	4.04	2.57	40.32	2.38	1.53	38.03	50.94	9.46	6.92	48.51	28.32	24.83	32.56	3.14	3.94	64.72	13.35	3.57	2.81	45.76	2.24	3.3	0.549003262	0.8225
Puffinus	tenuirostris	FP	98.21	4.09	6.01	93.82	4.89	4.02	50.55	3.5	3.21	36.23	4.69	2.95	50.17	2.88	1.62	45.14	57.27	11.5	8.37	57.79	31.96	31.3	35.52	3.52	3.82	75.5	16.03	4.09	3.42	49.96	2.67	3.52	0.5646660643	0.8220858896
Rollandia	microptera	FP	68.34	2.75	3.18	52.88	2.94	2.51	28.21	1.7	1.89	31.5	2.51	1.74	42.03	2.08	0.83	36.96	66.75	11.34	11.49	34.3	32.4	6.9	44.3	4.49	4.99	91.45	14.12	5.22	4.27	52.78	3.53	3.92	0.6757783417	0.8537414966
Rollandia	rolland	FP	54.4	2.51	2.45	48.64	2.27	1.9	24.75	1.53	1.54	24.17	2.15	1.61	29.52	1.56	1.03	24.97	40.55	8.06	7.04	30.72	20.48	12.36	31.17	2.76	3.07	56.82	8.96	3.47	2.56	34.62	2.41	3.06	0.4646385591	0.8370044053
Tachybaptus	dominicus	FP	48.16	2.49	2.2	46.94	2.01	2.08	21.7	1.6	1.4	21.74	2.18	1.33	26.23	1.47	0.99	20.95	35.09	7.48	6.51	23.59	18.99	10.83	26.98	2.57	2.81	50.06	8.21	3.35	2.61	31.78	2.43	2.64	0.42975228	1.0348258706
Tachybaptus	novaehollandiae	FP	56.93	2.82	2.6	52.65	2.46	2.19	25.45	1.76	1.61	24.29	2.71	1.64	30.68	1.58	1.01	25.75	39.68	8.86	7.53	32.78	22.1	14.72	28.92	2.69	3.22	54.38	9.24	3.78	2.72	35.07	2.79	3.35	0.4705574852	0.8902439024
Tachybaptus	ruficollis	FP	57.95	2.69	2.46	53.03	2.51	2.08	25.73	1.64	1.56	26.03	2.47	1.52	31.38	1.5	1.01	25.28	40.12	8.4	7.54	30.8	23.07	13.68	30.34	2.88	3.23	58.23	9.9	3.87	2.75	36.54	2.57	2.83	0.4850112146	0.828685259
Bucephala	clangula	FW	78.18	5.28	4.95	67.42	4.56	4.38	46.41	3.65	3.38	50.3	5.79	3.43	67.49	4.73	1.33	37.48	65.26	21.65	10.77	82.21	38.98	26.39	48.85	4.08	5.07	71.35	6.73	4.18	3.25	38.49	3.88	3.43	0.6603910984	0.9605263158
Cepphus	columba	FW	66.12	3.85	4.4	55.59	3.67	4.06	36.84	3.43	2.54	34.4	4.33	3.26	58.23	3.28	1.14	39.62	48.11	16.63	8.06	69.68	27.07	27.57	40.15	3.24	3.58	68.84	5.46	3.53	2.98	34.72	2.87	2.89	0.532754379	1.10626703
Clangula	hyemalis	FW	72.18	5.16	5.27	64.55	4.52	4.53	44.91	3.81	3.5	49.09	6.23	3.18	66.12	4.31	1.27	41.84	66.58	19.62	9.7	90.23	39.55	25.07	41.28	3.87	4.4	67.79	4.66	4.06	2.96	34.72	3.21	3.01	0.6164755139	1.0022123894
Fulmarus	glacialis	FW	106.19	5.21	4.75	102.24	4.39	4.27	50.92	3.57	3.16	37.02	5.21	3.16	50.68	3.21	1.89	42.12	50.91	16.51	10.25	49.45	32.47	27.07	44.72	3.89	4.1	83.75	8.96	4.18	3.6	50.46	3.35	3.19	0.6015167837	0.9726651481
Lophodytes	cucullatus	FW	65.25	4.96	4.37	54.26	3.94	3.82	39.81	3.29	2.94	43.95	5.3	2.57	57.86	4.07	1.16	34.94	61.89	19.91	9.11	69.6	32.52	22.8	38.85	3.34	4.37	58.62	5.07	3.56	2.73	31.37	3.33	3.08	0.5860243824	0.9695431472
Melanitta	fusca	FW	97.33	6.63	6.26	87.68	5.41	5.44	56.69	4.41	4.05	55.07	6.78	4	77.38	4.68	1.93	46.12	78.83	21.62	12.04	90.49	50.62	30.95	55.27	4.72	5.96	90.65	7.05	5.15	3.92	47.74	4.03	4.25	0.727541257	1.0055452865
Melanitta	perspicillata	FW	81.94	5.67	5.41	74.1	4.68	4.58	47.88	3.79	3.44	48.86	5.76	3.5	66.36	4.3	1.55	43.52	71.22	19.06	11.33	78.39	43.9	28.36	49.15	4.45	4.97	80.3	7.08	4.59	3.39	43.11	3.76	3.96	0.6730209071	0.9786324786
Mergus	merganser	FW	93.94	6.21	5.95	79.08	5.58	5.42	57.18	4.27	3.76	63.67	6.97	3.83	75.98	4.8	1.59	49.38	95.56	20.34	14.05	93.85	43.29	25.79	53.05	5.14	6.32	87.35	6.34	5.54	3.91	49.86	4.27	4.58	0.758154622	0.9713261649
Mergus	serrator	FW	75.58	4.81	4.95	63.09	4.3	4.16	43.98	3.48	2.98	52.54	5.47	3.21	60.62	3.79	1.59	38.51	81.19	14.64	12.02	80.23	36.11	22.03	40.83	4.05	5.29	70.95	6.08	4.62	3.57	40.49	3.7	3.93	0.6693168806	0.9674418605
Polysticta	stelleri	FW	72.97	5.15	5.12	65.86	4.53	4.27	47.7	3.53	3.71	46.74	5.43	3.01	61.16	4.12	1.6	38.92	65.77	21.35	10.85	78.43	39.4	26.99	46.97	4.16	4.46	72.27	5.5	4.22	3.12	39.29	3.73	3.25	0.6344772702	0.9426048565
Somateria	fischeri	FW	98.1	6.57	6.34	85.75	6.01	5.83	61.17	4.47	4.05	58.7	7.51	4.1	80.98	4.62	2.19	48.48	85.01	26.63	12.93	95.24	51.07	32.56	58.03	4.97	5.49	92.8	6.53	5.32	3.64	47.59	4.1	3.75	0.7185016889	0.9700499168
Somateria	mollissima	FW	107.06	7.59	7.53	95.01	6.46	6.43	65.36	5.05	4.56	64.33	7.97	4.49	85.71	5.67	2.16	54.76	94.44	27.73	14.52	97.33	53.05	33.96	61.01	5.58	6.63	95.44	6.72	5.92	4.15	51.19	4.76	4.31	0.7856856683	0.9953560372
Somateria	spectabilis	FW	100.41	6.92	6.79	87.92	6.12	5.93	62.06	4.79	4.37	60.64	7.82	4.23	82.61	5.23	1.94	52.79	88.34	25.64	13.69	95.01	51.08	32.37	57.45	4.91	5.84	90.62	6.22	5.52	4.1	46.87	4.38	3.94	0.7303784686	0.9689542484
Dendrocygna	autumnalis	NS	100.21	6.24	5.6	102.87	4.7	4.77	55.81	3.9	3.37	47.29	4.76	3.62	62.56	4.4	1.46	36.14	71.09	16.29	11.45	72.64	32.17	30.26	54.31	4.67	5.2	95.74	5.44	5.06	4.32	60.44	5.17	4.78	0.693287157	1.014893617
Aerodramus	bartschi	NS	6.68	1.96	1.1	11.09	1.04	1.1	11.7	1.2	1.17	7.81	1.07	0.69	11.45	0.67	0.36	7.64	8.98	7.79	1.68	13.49	5.79	8.23	9.88	0.66	0.71	16.98	0.26	0.61	0.59	8.14	0.69	0.53	-0.1643094285	1.0576923077
Amazona	ochrocephala	NS	62.14	5.16	4.74	74.21	4.33	4.34	41.28	3.38	2.94	42.84	4.33	3.2	46.06	4.33	1.5	27.88	51.78	23.28	12.02	53.8	26.3	22.6	52.55	4.32	4.59	70.18	0.91	3.96	3.52	25.54	5.07	2.79	0.6488477084	1.0023094688
Anthus	novaeseelandiae	NS	20.79	1.95	1.65	26.3	1.49	1.48	13.82	1.33	1.3	17.36	0.99	1.3	20.02	1.39	0.42	15.9	13.84	10.39	3.21	17.06	10.46	9.86	17.67	1.35	1.31	30.97	1.12	1.3	1.23	24.44	1.07	1.38	0.123851641	0.9932885906
Aphelocoma	coerulescens	NS	30.12	2.67	2.29	34.36	2.28	2.12	18.63	1.91	1.75	24.93	1.7	1.62	26.33	2.1	0.82	22.76	22.67	12.62	5.75	24.74	11.64	9.47	31.29	2.51	2.34	52.17	0.94	2.32	2.17	39.77	1.89	2.59	0.3847117429	0.9298245614
Aquila	chrysaetos	NS	192.97	13.65	12.13	219.17	10.54	10.62	107.23	8.54	6.47	79.16	12.19	9.89	99.46	12.42	3.1	68.87	93.75	38.21	26.22	117.11	63.17	48.99	128.26	13	13.03	165.83	5.7	11.06	8.93	107.02	12.85	11.08	1.1144441724	1.0075901328
Ardea	alba	NS	138.97	8.31	7.29	164.08	5.17	5.91	73.86	4.39	3.42	54.49	5.21	4.51	68.6	3.81	1.71	48.73	62.74	20.32	13.63	70.58	26.04	26.17	78.22	6.03	6.1	211.67	0.83	6.41	5.61	162.48	5.03	4.93	0.7828308052	1.1431334623
Aulacorhynchus	prasinus	NS	35.68	3.31	3.03	45.34	2.57	2.71	17.78	2.07	2.35	32.29	2.13	2.12	34.62	2.98	0.72	23.47	31.01	11.99	6.92	23.3	17.84	10.21	34.08	2.92	2.76	54.43	1.96	2.68	2.56	33.97	2.22	2.22	0.45331834	1.0544747082
Auriparus	flaviceps	NS	13.05	1.1	0.95	15.64	0.91	0.98	8.35	0.83	0.91	12.02	0.52	0.79	11.47	0.89	0.25	11.38	9.79	5.93	2.28	10.68	6	4.77	11.46	0.93	0.88	20.92	0.57	0.9	0.79	16.11	0.71	0.94	-0.0433514208	1.0769230769
Bombycilla	cedrorum	NS	19.98	2.01	1.85	25.29	1.74	1.63	14.52	1.44	1.38	20.6	1.3	1.3	25.09	1.7	0.54	18.71	16.65	11.44	3.28	19.52	11.44	11.23	18.82	1.47	1.49	27.59	0.81	1.27	1.19	16.35	1.11	1.36	0.1702617154	0.9367816092
Burhinus	bistriatus	NS	98.23	5.29	4.83	110.35	4.15	4.28	46.76	3.76	2.94	40.8	4.23	3.4	55.97	4.1	1.54	39.83	69.51	27.5	10.18	71.29	27.62	34.66	59.22	5.02	4.6	128.2	3.92	5.19	4.74	116.66	4.03	4.43	0.6821450764	1.0313253012
Calidris	mauri	NS	23.81	1.6	1.61	24.78	1.5	1.56	14.8	1.3	1.03	11.87	1.52	1.02	20.86	1.49	0.39	16.05	15.48	11.18	2.58	24.61	9.96	13.16	16.76	1.2	1.28	34.57	1.45	1.15	1.14	22.3	1.11	0.94	0.0934216852	1.04
Callipepla	californica	NS	34.48	3.82	2.88	30.47	2.63	2.34	17.58	2.19	2.19	29.94	2.95	2.63	45.19	2.9	1.23	34.96	37.41	22.53	6.47	58.06	3.46	24.54	42.53	3.65	3.56	58.25	1.68	3.12	2.9	33.74	2.97	2.35	0.5569052691	0.8897338403
Cardinalis	cardinalis	NS	22.52	2.24	1.89	25.78	1.9	1.87	13.67	1.51	1.53	21.09	1.3	1.49	24.73	2.06	0.5	20.12	17.81	11.24	3.81	20.79	10.69	9.78	21.45	1.83	1.69	34.21	1.11	1.44	1.36	23.44	1.56	1.89	0.2455126678	0.9842105263
Cathartes	aura	NS	156.44	12.99	11.07	185.91	10.6	10.65	87.98	8.95	7.7	67.58	8.58	7.39	69.03	7.92	2.78	55.2	89.84	44.75	16.88	77.84	42.85	35.85	74.87	9.11	8.77	123.73	1.88	7.48	6.6	67.58	8.37	5.8	0.9513375188	1.0047169811
Catoptrophorus	semipalmatus	NS	64.55	4.42	3.99	70.18	3.6	3.88	39.26	3.05	2.42	29.22	3.41	2.45	47.12	4	0.99	34.29	39.95	23.16	6.79	56.72	22	27.67	41.63	3.41	3.48	73.18	3.8	3.17	2.96	65.57	2.82	2.56	0.5371892262	1.0777777778
Centrocercus	urophasianus	NS	81.24	8.1	6.25	84.59	4.9	4.85	44.56	4.2	3.58	57.69	5.81	5.18	79.3	6.36	1.99	65.44	67.85	50.89	11.06	113.14	12.14	44.35	74.95	6.78	6.48	90.63	1.9	5.2	4.75	46.96	4.51	4	0.8215135284	0.9897959184
Certhia	americana	NS	12.33	1.27	1.01	15.49	1.08	1.06	9.5	0.89	1.06	11.23	0.65	0.81	11.33	0.9	0.32	9.74	8.64	6.25	2.42	10.74	6.6	4.08	10.28	0.99	0.91	16.77	0.99	0.89	0.84	14.89	0.78	0.95	-0.0222763947	0.9814814815
Charadrius	vociferus	NS	38.72	3.15	2.62	43.29	2.67	2.8	26.02	2.28	1.79	18.47	2.64	1.7	29.29	2.47	0.61	21.37	23.97	14.92	4.53	38.62	15.38	17.25	26.64	2.25	2.2	50.12	1.9	2.12	1.99	35.67	1.79	1.53	0.3473300153	1.0486891386
Chiroxiphia	linearis	NS	19.31	1.79	1.64	25.57	1.4	1.4	12.33	1.18	1.14	16.6	1.11	0.99	19.58	1.3	0.52	16.37	14.32	9.72	3.28	15.33	9.73	7.81	16.71	1.36	1.32	24.42	0.73	1.21	1.09	19.01	0.9	1.23	0.1271047984	1
Chloephaga	melanoptera	NS	160.53	10.26	10.51	162.66	8.03	7.86	88.59	6.87	5.07	81.85	9.48	6.29	97.61	8.95	2.61	54.68	116.46	35.92	20.77	114.13	53.99	41.49	88.04	9.26	8.78	156.27	3.19	9.1	7.67	97.25	6.85	6.55	0.9552065375	0.9788293898
Chordeiles	acutipennis	NS	34.14	2.76	2.29	44.39	2.37	2.25	24.41	2.09	1.51	17.94	1.96	1.48	21.62	1.72	0.69	17.63	18.62	15.74	3.22	22.96	12.65	14.01	19.02	1.46	1.56	26.28	0.35	1.39	1.32	13.97	1.44	1.15	0.1789769473	0.9493670886
Coccothraustes	vespertinus	NS	23.51	2.37	2.03	28.56	2.05	1.89	17.64	1.77	1.82	23.92	1.3	1.4	27.28	2.16	0.57	21.05	17.92	11.97	4.4	24.71	12.57	12.56	22.34	1.88	1.71	33.53	0.72	1.55	1.39	21.09	1.41	1.55	0.2540644529	0.9219512195
Coccyzus	americanus	NS	29.87	2.7	2.52	28.54	2.2	2.12	15.49	1.89	1.34	22.05	1.61	1.65	26.57	1.77	0.61	21.92	22.21	13.32	5.01	21.65	12.92	11.2	27.46	2.06	2.18	38.26	0.09	1.83	1.88	24.76	1.68	1.33	0.3263358609	0.9636363636
Dendrocygna	javanica	NS	89.14	5.21	4.71	93.27	4.08	3.99	46.2	3.1	2.74	42.11	4.25	3.05	56.76	3.42	1.48	32.79	66.26	14.82	10.09	64.74	29.25	25.87	46.18	3.86	4.2	79.14	4.98	4.16	3.55	49.76	4.25	3.62	0.6053050461	0.9779411765
Dumetella	carolinensis	NS	21.96	1.97	1.67	25.33	1.63	1.58	14.13	1.32	1.3	19.79	1.11	1.44	23.17	1.56	0.51	17.7	16.43	11.67	3.85	19.43	11.04	7.95	22.11	1.68	1.66	38.02	1.48	1.55	1.48	27.54	1.38	1.61	0.2227164711	0.9693251534
Empidonax	difficilis	NS	15.03	1.46	1.21	20.5	1.16	1.13	10.49	1.02	0.92	14.34	0.79	0.92	16.39	1.16	0.37	13.19	10.8	8.33	2.52	13.25	8.15	7.44	13.05	0.95	0.96	22.9	0.45	0.89	0.87	17.63	0.71	0.88	-0.0199966284	0.974137931
Eremophila	alpestris	NS	22.23	2.05	1.78	27.22	1.75	1.6	15.01	1.47	1.43	18.46	1.1	1.29	23.73	1.79	0.49	17	13.82	11.34	3.33	20.31	10.02	9.87	18.09	1.39	1.31	28.34	1.19	1.27	1.14	22.03	1.08	1.16	0.1303337685	0.9142857143
Falco	sparverius	NS	44.04	3.82	3.38	49.42	3.09	2.92	28.33	2.57	2.16	25.62	2.85	2.23	28.9	2.17	1.09	24.37	25.1	16.2	5.95	22.45	15.07	14.81	37.18	2.97	3.07	50.36	0.35	2.73	2.64	36.58	2.43	2.39	0.480006943	0.9449838188
Ficedula	narcissina	NS	17.57	1.62	1.44	21.45	1.38	1.32	12.36	1.15	1.25	17.28	0.96	1.16	19.78	1.26	0.56	16.46	13.85	9.52	3.18	16.54	9.07	8.45	17.81	1.36	1.28	32.3	0.86	1.31	1.16	26.53	1.1	1.33	0.1205739312	0.9565217391
Fregata	minor	NS	187.89	10.64	9.56	244.7	8.64	9.42	110.42	6.39	6.87	74.17	9.46	7.48	70.02	4.33	2.27	68.49	81.54	42.05	13.63	52.52	51.89	34.08	50.68	6.46	6.65	67.69	1.27	4.51	4.02	19.7	6.32	2.86	0.816572696	1.0902777778
Galbula	ruficauda	NS	23.17	2.06	1.72	30.09	1.68	1.52	12.12	1.3	1.41	17.19	1.27	1.21	22.19	1.65	0.54	13.15	17.57	10.73	3.58	17.23	11.04	7.37	14.81	1.33	1.32	21.35	0.44	1.22	1.18	13.01	1.36	1	0.1222158783	0.9047619048
Gallinago	gallinago	NS	37.71	2.78	2.52	39.59	2.29	2.37	25.76	1.89	1.49	19.22	2.55	1.66	34.71	2.56	0.54	27.38	27.59	13.99	4.61	46.01	15.95	23.09	31.93	2.2	2.23	51.14	1.6	2.32	2.04	33.11	2.12	1.79	0.3453737306	1.0349344978
Glaucidium	gnoma	NS	33.43	2.41	2.3	38.8	1.88	1.82	17.75	1.49	1.26	22.06	1.63	1.51	24.84	1.61	0.8	19.63	18.99	11.42	4.86	21.13	13.29	8.55	27.53	2.26	2.21	37.03	0.8	2.15	1.97	19.48	3.12	1.8	0.3492775275	0.9680851064
Grus	canadensis	NS	188.54	12.69	10.82	210.95	8.2	8.48	94.8	6.64	5.76	69.39	11.51	8.62	102.33	7.2	2.45	86.13	107.94	41.78	20.24	121.71	33.96	60.27	107.1	9.83	9.13	218.84	5.84	9.65	8.3	186.12	7.09	7.89	0.9768083373	1.0341463415
Gygis	alba	NS	47.93	2.98	2.66	58.43	2.62	3.03	31.2	2.39	1.75	22.69	2.32	1.87	32.49	2.11	0.7	25.24	26.86	17.14	3.81	38.71	16.55	19.77	22.93	1.85	1.97	29.16	1.46	1.52	1.25	12.53	1.49	1.07	0.2810333672	1.1564885496
Haematopus	palliatus	NS	81.01	4.98	4.8	89.22	4.02	4.22	46.54	3.62	2.98	39.4	3.89	3.13	55.52	4.59	1.31	38.71	54.83	27.92	10.94	62.36	29.59	29.51	54.5	4.17	4.62	90.95	3.15	4.37	3.9	58.32	3.79	3.54	0.6429588794	1.0497512438
Himantopus	mexicanus	NS	54.04	3.39	3.04	59.78	3.03	3.12	33.36	2.54	2.16	22.19	2.79	2.02	37.55	2.89	0.82	25.68	31.18	17.08	5.95	45.36	17.99	20.6	32.05	2.74	2.73	110.36	4.72	2.7	2.71	103.44	2.42	2.4	0.4369573307	1.0297029703
Petrochelidon	pyrrhonota	NS	15.21	1.89	1.68	23.47	1.57	1.64	14.58	1.27	1.7	16.55	0.96	1.17	18.76	1.21	0.53	15.31	14.38	11.21	2.74	15.61	9.51	8.6	13.84	1.13	1.19	22.16	0.68	0.97	0.98	12.38	0.98	1.16	0.0644579892	1.0445859873
Histrionicus	histrionicus	NS	65.18	4.58	4.46	56.27	4.06	3.76	40.59	3.13	3.09	42.39	5.38	3.16	54.55	3.59	1.56	36.9	62.66	20.5	10.29	65.61	37.51	22.21	42.56	3.81	4.82	68.41	5.11	4.05	3.22	36.75	3.47	3.38	0.6349808001	0.9261083744
Jacana	spinosa	NS	39.96	3.01	2.7	44.85	2.54	2.58	24.44	2.15	1.76	21.18	2.3	1.61	30.27	2.45	0.75	24.86	26.72	12.44	5.51	37.54	12.37	17.34	29.94	2.56	2.55	77.95	2.6	2.58	2.36	57.34	2.46	2.12	0.4073909045	1.0157480315
Lanius	ludovicianus	NS	24.31	2.18	1.93	28.87	1.68	1.69	16.25	1.49	1.46	21.81	1.34	1.41	24.78	1.66	0.55	19.36	17.01	10.54	4.21	20.02	12.53	9.5	22.73	1.65	1.61	36.76	1.2	1.72	1.55	27.17	1.48	1.79	0.2121876044	1.005952381
Larus	californicus	NS	112.59	5.89	4.94	128.47	4.5	5.26	62.81	4.07	3.05	42.6	4.47	3.62	57.41	3.25	1.76	46.3	56.34	24.65	8.29	59.22	31.66	28.53	47.9	3.98	4.06	89.32	4.07	3.99	3.75	55.87	3.09	3.34	0.6042260531	1.1688888889
Larus	canus	NS	92.63	5.21	4.46	103.82	4.17	4.77	54.86	3.78	2.94	35.97	4.05	3.01	47.88	3.23	1.41	38.95	40.91	21.02	7.19	55.07	26.81	25.44	40.8	3.41	3.49	70.69	3.15	3.26	3.14	51.02	2.76	2.75	0.5378190951	1.1438848921
Larus	heermanni	NS	103.46	5.59	4.74	117.06	4.52	4.82	60.93	3.87	2.89	42.68	3.93	3.34	53.37	3.45	1.57	44.52	52.45	24.59	8.39	56.87	29.77	26.77	48.03	3.96	3.97	86.19	4.15	4	3.86	57.62	3.25	3.16	0.5982431917	1.0663716814
Larus	occidentalis	NS	126.98	6.96	5.68	141.87	5.08	5.98	71.58	4.81	3.52	51.57	5.43	4.1	66.21	4.04	1.86	52.52	61.27	29.27	11.52	70.85	36.11	33.82	61.7	4.95	5.04	109.85	4.93	5.23	4.86	70.02	3.99	4.09	0.6985354926	1.1771653543
Laterallus	jamaicensis	NS	22.85	1.4	1.22	18.37	1.19	1.13	12.61	0.92	1.04	12.29	1.22	1.01	21.32	0.93	0.36	15.05	17.45	8.26	3.38	19.8	4.93	7.97	24.26	1.45	1.58	33.67	1.07	1.35	1.38	20.39	1.37	1.14	0.1804126328	0.9495798319
Lepidocolaptes	affinis	NS	23.08	2.26	2	28.26	1.85	1.92	15.96	1.59	1.59	19.21	1.37	1.37	19.18	1.51	0.7	15.43	18.14	8.57	4.57	19.38	9.19	7.42	18.23	1.88	1.67	26.13	1.29	1.53	1.44	20.34	1.36	1.53	0.2491983574	1.0378378378
Meleagris	ocellata	NS	113.83	12.21	9.53	117.42	8.79	7	61.65	6.49	5.04	83.44	8.63	8.99	100.97	11.7	3.11	87.35	106.6	53.01	19.56	169.78	8.95	70.1	104.28	9.7	8.68	170.89	4.92	8.7	7.27	123.32	7.02	9.03	0.9633155114	0.7963594994
Momotus	mexicanus	NS	35.14	2.95	2.71	41.94	2.39	2.22	17.71	1.99	1.77	25.86	2.06	1.77	28.96	2.29	0.73	19.41	22.41	14.06	5.15	21.74	15.97	10.48	25.61	2.1	2.06	37.56	0.57	1.94	1.71	24.87	1.85	1.88	0.318063335	0.9288702929
Monarcha	takatsukasae	NS	14.56	1.3	1.09	17.6	1.06	1.07	9.49	0.93	0.91	12.93	0.79	0.8	14.25	0.96	0.38	12.38	10.41	7.19	2.75	10.66	7.05	5.02	14.75	1.27	1.15	27.54	0.71	1.04	1.04	22.86	0.95	1.13	0.0827853703	1.0094339623
Monasa	morphoeus	NS	35	2.74	2.36	43.2	2.32	1.98	17.84	2	1.63	24.41	1.75	1.58	29.34	2.18	0.82	21.86	23.34	14.94	4.9	22.1	14.02	9.8	21.92	1.73	1.67	31.72	0.73	1.58	1.45	19.5	1.76	1.5	0.2304489214	0.8534482759
Nothoprocta	ornata	NS	57.89	5.26	4.01	61.29	4.05	3.23	32.34	3.12	2.74	33.66	5.06	2.54	50.5	4.28	1.42	24.64	55.94	30.97	11.18	81.56	3.81	17.97	59.72	4.78	4.61	76.58	2.29	4.57	4.12	42.11	3.68	3.21	0.6716355966	0.7975308642
Numenius	americanus	NS	95.33	5.44	5.2	106.91	4.36	4.85	54.05	3.9	3.18	37.58	4.73	3.37	59.98	4.43	1.36	41.08	59.22	26.75	9.38	80.82	28.42	40.52	55.59	4.4	4.47	105.48	3.26	5.04	4.14	85.49	3.76	3.39	0.6468936242	1.1123853211
Oceanites	gracilis	NS	16.59	1.53	1.31	15.73	1.5	1.38	12.68	1.42	1.18	12.09	1.48	0.86	15.72	0.85	0.43	12.12	12.52	5.59	2.63	14.91	9.92	8.99	11.27	1.1	1.13	37.39	3.12	1.2	1.12	29.97	1.04	1.04	0.0472748674	0.92
Oceanites	oceanicus	NS	22.34	1.95	1.8	19.99	1.91	1.71	15.53	1.74	1.55	14.85	1.58	1.2	18.26	1.04	0.63	14.32	15.52	6.86	3.41	18.66	12.12	10.32	14.64	1.45	1.56	44.76	3.87	1.55	1.38	33.69	1.39	1.41	0.1775364999	0.8952879581
Oreortyx	pictus	NS	38.74	3.77	2.95	37.02	3.05	2.47	22.09	2.45	2.2	30.8	2.87	2.53	44.04	2.94	0.99	37.08	36.98	26.82	6.67	63.3	4.9	19.39	44.59	3.47	3.26	61.56	1.31	3.03	2.89	36.39	2.68	2.36	0.5269850686	0.8098360656
Pagodroma	nivea	NS	67.32	3.64	3.48	63.02	3.31	3.3	33.92	2.93	2.31	28.58	3.04	2.39	36.67	2.13	1.32	33.85	34.04	11.96	7.33	37.73	23.3	22.26	34.9	2.75	2.88	62.05	4.44	2.64	2.41	33	2.23	2.07	0.4494783992	0.996978852
Parus	carolinensis	NS	13.9	1.33	1.1	17.12	1.11	1.14	9.26	0.91	1.09	13.01	0.72	0.83	14.4	1	0.33	12.1	10.01	6.95	2.46	11.47	6.71	5.38	12.19	1.04	0.99	21.34	0.96	0.94	0.85	15.66	0.86	1.12	0.0064660422	1.027027027
Passer	domesticus	NS	18.64	1.85	1.61	20.89	1.66	1.41	12.37	1.34	1.43	18.67	1.05	1.19	20.46	1.54	0.48	16.38	14.11	9.13	3.39	18.52	10.03	8.66	17.99	1.42	1.42	27.47	0.88	1.32	1.21	18.69	1.2	1.45	0.1522883444	0.8493975904
Phainopepla	nitens	NS	21.42	2.07	1.68	27.17	1.75	1.65	14.55	1.49	1.53	18.04	1.12	1.34	21.23	1.63	0.48	15.93	14.26	11.22	3.44	17.12	10.02	8.07	17.5	1.41	1.41	26.28	0.79	1.25	1.25	18.19	1.11	1.38	0.1492191127	0.9428571429
Phasianus	colchicus	NS	70.5	6.58	5.38	63.19	5.29	4.55	36.91	4.05	3.31	49.46	5.06	4.9	72.46	7.23	1.75	59.3	64.38	34.46	12.38	106.08	6.9	39.1	80.39	6.5	6.44	101.19	3	5.77	5.11	67.73	5.03	5.94	0.8109042807	0.8601134216
Phoeniconaias	minor	NS	161.37	8.88	8.48	174.26	6.04	6.14	77.59	4.78	4.07	54.73	8.1	6.45	82.51	4.98	2.62	50.26	76.56	34.43	16.56	94.65	40.2	38.5	77.9	8.51	7.99	241.2	8.71	7.12	5.9	220.7	5.3	6.67	0.9164539485	1.0165562914
Picoides	pubescens	NS	22.76	1.96	1.72	27.07	1.62	1.68	13.05	1.38	1.46	18.68	1.02	1.2	15.06	1.3	0.6	15.81	15.29	10.07	4.28	18.6	8.05	9.85	16.95	1.67	1.5	24.78	1.03	1.34	1.19	16.81	1.07	1.27	0.2000292666	1.037037037
Piranga	ludoviciana	NS	21.12	2.07	1.78	26.45	1.75	1.62	14.74	1.46	1.46	19.77	1.11	1.4	22.68	1.73	0.53	18.01	16.52	10.12	3.57	19.92	10.69	9.93	18.97	1.48	1.42	29.59	1.16	1.33	1.27	20.71	1.16	1.47	0.1613680022	0.9257142857
Plegadis	chihi	NS	87.95	6.28	5.52	101.59	4.49	4.43	52.56	3.66	3.08	38.04	5.54	4.44	51.78	4.01	1.54	35.47	52.3	25.39	9.2	62.89	29.22	35.12	55.59	4.95	4.98	125.33	2.87	5.02	4.35	95.42	4.02	3.57	0.6959192528	0.986636971
Pluvialis	squatarola	NS	54.72	4.94	4.48	100.53	3.93	4.02	44.57	3.56	2.8	38.47	4.14	3.18	54.38	3.84	1.43	37.05	58.5	25.11	9.65	66.6	25.82	32.06	55.57	4.54	4.2	116.11	3.53	4.7	4.24	104.14	3.71	3.87	0.640481437	1.0229007634
Polioptila	melanura	NS	11.13	0.98	0.82	12.84	0.85	0.82	7.01	0.82	0.81	10.01	0.53	0.71	11.02	0.84	0.31	9.85	7.83	6.03	2.21	9.38	5.57	4.36	10.18	0.87	0.76	20.26	0.79	0.75	0.79	17.07	0.81	0.92	-0.0888423913	0.9647058824
Porzana	carolina	NS	32.26	2.2	1.92	27.41	1.88	1.76	19.42	1.42	1.5	17.42	2.08	1.61	31.41	1.62	0.58	20.62	27.42	10.62	4.55	28.06	7.19	12.42	33.93	2.35	2.36	51.73	2.11	2.22	2.09	33.2	2.05	1.79	0.3719909115	0.9361702128
Psaltriparus	minimus	NS	10.27	0.91	0.78	11.61	0.74	0.81	6.64	0.71	0.81	10.48	0.62	0.62	11.32	0.73	0.24	9.98	7.5	5.45	2.21	8.86	5.73	4.04	10.04	0.93	0.76	20.25	0.94	0.78	0.76	16.41	0.75	0.69	-0.0731432911	1.0945945946
Pterocnemia	pennata	NS	260.64	10.22	11.72	206.68	6.08	4.48	83.29	3.23	4.39	108.73	21.9	8.91	119.93	11.25	4.79	142.4	240.14	54.58	51.89	115.26	60.55	25.95	211.91	24.86	20.31	323.23	5.87	22.26	17.73	289.64	16.17	17.13	1.3538200949	0.7368421053
Pycnonotus	jocosus	NS	21.11	2.02	1.71	24	1.67	1.68	12.66	1.48	1.4	19.7	1.15	1.35	22.35	1.59	0.47	18.34	16.55	11.07	3.63	18.32	10.3	8.75	19.39	1.64	1.45	30.01	1.05	1.32	1.22	20.8	1.05	1.66	0.1889284838	1.005988024
Regulus	calendula	NS	10.98	0.97	0.91	14.78	0.94	0.97	8.56	0.94	0.92	10.91	0.52	0.75	11.54	0.81	0.34	11.1	7.96	5.79	1.78	9.6	6.46	4.68	10.56	0.8	0.75	23.18	1.09	0.81	0.83	19.36	0.64	0.94	-0.1106982975	1.0319148936
Rissa	tridactyla	NS	86.07	4.98	4.53	94.69	4.19	4.62	48.24	3.71	2.84	36.31	3.84	3.1	49.92	3.26	1.3	39.77	40.88	20.82	7.18	50.93	26.31	27.22	37.6	2.97	3.18	65.48	3.28	2.77	2.95	34.66	2.44	2.25	0.4878451201	1.1026252983
Sitta	carolinensis	NS	17.84	1.58	1.42	22.88	1.46	1.45	12.84	1.18	1.28	15.19	0.95	1.06	16.52	1.12	0.45	13.04	13.22	6.67	3.05	15.8	8.47	7.12	14.76	1.21	1.2	23.09	1.17	1.16	1.09	17.86	1.13	1.25	0.0809870469	0.9931506849
Stercorarius	longicaudus	NS	87.42	4.8	4.76	93.71	3.87	4.42	47.8	3.5	2.78	31.83	4.13	3.35	45.9	2.91	1.28	34.67	42.5	24.06	6.98	54.86	26.06	26.06	36.31	2.89	3.01	64.83	2.75	3.1	2.75	45.47	2.53	2.47	0.469822016	1.142118863
Stercorarius	maccormicki	NS	135.58	8.17	7.71	139.37	5.61	6.94	68.23	5.1	3.84	53.07	6.35	5.87	70.74	4.47	2.29	56.1	66.21	32.42	12.82	92.1	43.32	39.12	61	5.35	5.76	96.92	6.23	5.36	4.78	65.12	4.56	4.47	0.7446840633	1.2370766488
Stercorarius	parasiticus	NS	101.03	5.79	5.45	108.44	4.45	5.18	53.8	3.95	3.21	37.52	4.63	4.2	51.85	3.14	1.54	40.7	49.39	25.31	7.73	64.37	29.81	31.61	39.76	3.36	3.59	69.55	3	3.2	2.95	46.55	2.81	2.74	0.5409548089	1.1640449438
Stercorarius	pomarinus	NS	113.85	6.49	6.39	118.82	4.88	5.73	59.09	4.44	3.55	43.64	5.32	4.73	58.92	3.71	1.88	47.45	58.41	28.04	10.03	77.09	35.72	32.78	47.02	4.08	4.5	79.44	4.61	4.36	3.51	55.19	3.78	3.62	0.6324572922	1.1741803279
Sturnella	neglecta	NS	32.58	2.87	2.48	36.53	2.61	2.37	20.43	1.88	1.86	29.19	1.84	2.19	34.53	2.66	0.68	25.93	25.02	11.83	5.62	31.76	15.01	14.55	30.67	2.48	2.4	48.98	2.43	2.36	2.19	37.24	2.08	2.74	0.3873898263	0.908045977
Sturnus	vulgaris	NS	27.06	2.6	2.22	31.99	2.3	2.14	20.26	1.77	1.91	26.05	1.5	1.69	31	1.95	0.68	21.97	22.69	13.06	4.96	27.15	12.77	13.06	25.19	1.98	1.94	41.56	1.85	1.85	1.74	28.18	1.56	2.06	0.2922560714	0.9304347826
Synallaxis	albescens	NS	16.88	1.4	1.15	17.29	1.13	1.08	9.97	0.92	1	14.92	0.86	0.9	15.85	1.04	0.42	13.37	13.82	7.24	3.3	13.63	7.74	5.57	17.22	1.35	1.24	26.74	0.78	1.22	1.06	19.78	1.08	1.3	0.1122697684	0.9557522124
Thamnophilus	doliatus	NS	20.32	1.8	1.53	22.07	1.42	1.46	10.77	1.22	1.27	17.39	1.15	0.85	17.74	1.32	0.47	16.28	15.2	8.82	4	15.71	10.49	6.64	21.81	1.62	1.56	35.01	0.99	1.56	1.48	27.56	1.31	1.75	0.2013971243	1.0281690141
Thryomanes	bewickii	NS	13.26	1.17	0.98	14.57	0.98	0.94	7.81	0.8	1.01	12.45	0.66	0.84	13.19	1	0.27	11.41	10.69	6.72	2.46	11.12	6.59	4.29	13.27	1.02	0.95	23.65	0.72	0.99	0.88	18.47	0.78	1.04	-0.0065637695	0.9591836735
Tockus	erythrorhynchus	NS	45.58	3.95	3.65	64.2	3.99	3.75	25.69	4.06	3.61	27.99	2.41	2.46	34.52	2.77	1.2	22.84	29.25	13.17	8.01	30.14	15.98	15.43	39.13	3.31	3.1	58.88	0.51	2.89	3	39.19	3.41	3.97	0.5058280339	0.9398496241
Trogon	elegans	NS	31.6	3.23	2.85	35.55	2.32	2.11	18.13	2.2	1.83	24.38	2.13	1.63	28.36	2.26	1.05	21.23	21.19	15.43	4.97	21.93	16.71	12.29	21.59	2.08	1.94	28.58	0.78	1.53	1.53	14.67	1.43	1.61	0.3031960574	0.9094827586
Turnix	suscitator	NS	29.33	2.29	1.96	27.54	1.83	1.63	17.2	1.38	1.4	22.36	2.97	1.75	31.2	1.69	0.62	23.27	27.17	14.33	3.96	31.17	9.15	13.4	30.14	1.97	2.07	38.19	1.4	1.69	1.67	25.51	1.8	1.38	0.3053513694	0.8907103825
Tyto	alba	NS	100.23	6.34	5.81	113.96	4.5	4.63	52.48	4.05	2.87	40.28	4.71	3.12	45.1	3.75	1.43	43.46	45.21	21.65	11.8	44.71	30.25	16.01	61.51	4.99	4.88	105.33	1.61	5.15	4.99	75.19	4.86	4.29	0.693287157	1.0288888889
Uraeginthus	bengalus	NS	13.33	1.17	0.99	14.94	0.99	0.93	8.06	0.88	1.04	12.88	0.77	0.86	14.63	0.99	0.3	11.98	9.87	6.28	2.32	12.12	6.72	6.64	12.64	0.97	0.89	19.78	0.61	0.91	0.79	14.13	0.78	1.07	-0.0315170514	0.9393939394
Vermivora	celata	NS	12.8	1.19	1.01	15.96	0.94	1.01	8.94	0.85	0.91	12.75	0.63	0.82	13.6	0.84	0.28	11.51	10.16	6.5	2.23	11.29	6.31	5.55	12.79	0.93	0.89	24.01	0.67	0.9	0.83	18	0.74	0.97	-0.0409586077	1.0744680851
Vireo	gilvus	NS	14.69	1.37	1.18	18.77	1.14	1.13	10.08	0.97	1.01	14.51	0.69	0.82	15.81	1	0.35	13.5	11.09	7.42	2.5	13.71	6.36	6.76	13.31	1.02	0.95	23.15	0.61	0.87	0.82	17.09	0.7	0.93	-0.0065637695	0.9912280702
Zenaida	macroura	NS	32.25	3.61	2.97	36.7	2.75	2.61	23.27	2.3	2.02	25.8	2.72	2.11	32.5	2.33	0.9	22.4	27.18	20.86	5.03	46.15	15.18	24.48	28.43	2.39	2.29	37.16	0.68	2.19	1.98	20.91	2.23	1.93	0.3692158574	0.9490909091
Zonotrichia	leucophrys	NS	18.83	1.71	1.49	19.79	1.44	1.4	11.7	1.25	1.15	17.59	0.96	1.14	21.2	1.65	0.53	15.74	15.41	10.1	3.6	18.33	9.61	8.04	19.78	1.62	1.46	31.9	1.28	1.48	1.38	23.51	1.25	1.54	0.1875207208	0.9722222222
Anous	stolidus	PL	66.32	3.89	3.72	77.31	3.09	3.58	40.78	2.94	2.35	29.48	2.85	2.91	38.29	2.55	1.09	30.76	33.07	19.43	4.92	40.91	19.51	21.55	28.2	2.41	2.62	45.75	2.23	2.33	2.13	25.82	2.21	1.92	0.4005379894	1.1585760518
Ceryle	alcyon	PL	48.81	3.84	3.29	60.27	3.03	2.94	27.11	2.54	2.12	31.41	2.36	2.25	38.43	3.5	0.98	23.45	33.54	22.61	6.1	35.6	18.52	14.74	26.99	2.3	2.57	37.16	0.31	1.93	1.73	11.12	2.14	1.42	0.3864989656	0.9702970297
Cinclus	mexicanus	PL	22.68	2.15	1.85	26.96	1.84	1.8	17.45	1.52	1.6	22.54	1.4	1.55	26	2.07	0.61	20.3	18.88	14.4	4.53	22.9	11.98	10.2	21.06	1.74	1.75	38.47	2.09	1.74	1.55	29.64	1.55	1.82	0.2417954313	0.9782608696
Larus	delawarensis	PL	102.54	5.78	4.78	116.28	4.55	5.15	59.04	3.97	3.07	40.11	4.21	3.35	52.89	3.34	1.47	44.49	50.18	24.15	7.96	59.39	28.68	28.36	46.31	3.87	3.84	88.46	3.11	3.72	3.53	58.01	3	3.17	0.5860243824	1.1318681319
Larus	glaucescens	PL	135.12	7.56	6.31	149.51	5.72	6.68	76.47	5.14	3.78	56.57	5.95	4.39	70.38	4.66	2.1	57.68	68.45	31.73	12.42	75.95	39.21	36.66	65	5.29	5.65	116.41	4.52	5.39	5.37	71.93	4.24	4.31	0.7379873263	1.1678321678
Morus	bassanus	PL	189.82	9.84	9.83	196.92	8.27	8.46	93.14	7.03	5.77	73.73	8.09	8.07	102.39	5.28	3.41	65.02	124.38	28.52	17.91	120.42	46.67	42.96	71.66	7.29	7.77	101.21	3.83	7.31	5.62	59.2	8.43	5.03	0.8767949762	1.022974607
Morus	capensis	PL	213.04	8.92	9.52	187.21	7.93	8.12	87.46	6.32	5.59	67.92	7.47	7.85	92.15	5.14	3.56	63.54	113.59	26.68	17.19	112.7	45.37	42.19	68.79	6.95	7.62	100.1	3.74	7.3	5.73	59.07	8.41	4.72	0.8624295561	1.0239596469
Pelecanus	occidentalis	PL	288.54	15.79	13.45	343.53	10.48	11.32	132.74	8.74	7.6	108.36	13.9	10.96	100.9	7.05	4.16	97.64	192.83	53.37	25.5	111.11	70.04	52.38	94.29	10.9	10.32	130.03	5.54	10.09	9.34	85.7	9.95	8.74	1.0257153839	1.0801526718
Phaethon	aetherus	PL	92.05	5.34	5	95.9	5.17	4.49	47.78	4.08	3.45	50.75	5.25	3.84	66.91	3.01	1.97	42.9	45.07	24.8	8.26	54.25	34.3	32.83	36.37	3.36	3.25	51.26	1.81	3.15	2.86	27.71	4.14	3.08	0.5191714638	0.8684719536
Phaethon	lepturus	PL	79.91	4.9	4.42	86.52	3.82	4.11	42	3.5	2.93	42.82	4.03	3.25	53.59	2.58	1.55	37.09	36.75	22.76	6.29	44.36	27.54	27.53	24.45	2.54	2.72	43.28	0.98	2.63	2.28	22.11	3.57	2.08	0.4199557485	1.0759162304
Phaethon	rubricauda	PL	101.23	6.26	5.8	110.45	5.24	5	51.55	4.31	3.58	54.28	5.38	4.46	70.31	3.06	2.1	48.14	46.7	26.38	8.86	66.51	33.95	31.46	36.94	3.15	3.51	55.33	1.8	3.27	2.8	29.02	4.69	3.04	0.5224442335	0.9541984733
Sterna	dougallii	PL	49.35	2.89	2.62	57.53	2.49	2.83	30.45	2.27	1.81	22.72	2.28	1.99	31.46	2.02	0.74	25.06	27.34	16.96	4.19	34.67	14.77	19.3	23.67	1.92	1.96	39.39	2.07	1.89	1.8	20.32	1.44	1.46	0.2878017299	1.1365461847
Sterna	elegans	PL	74.12	4.15	3.67	91.35	3.36	3.92	44.06	3.08	2.47	30.37	2.81	2.83	42.5	2.81	1.03	33.51	40.17	21.2	5.98	45.94	21.55	24.85	32.33	2.46	2.59	56.89	2.41	2.63	2.45	29.81	2.09	1.94	0.4022613825	1.1666666667
Sterna	forsteri	PL	55.54	3.26	2.89	65.26	2.85	3.12	34.87	2.55	2.02	23.64	2.42	2.2	32.89	2.21	0.79	27.08	28.92	17.35	4.56	36.53	17.55	20.44	25.53	2.04	2.07	44.19	2.71	1.97	1.82	24.28	1.61	1.51	0.3128118262	1.0947368421
Sterna	fuscata	PL	63.72	3.75	3.43	75.55	3.25	3.85	39.48	2.93	2.5	28	3.09	2.38	38.45	2.66	1.02	31	33.03	20.93	4.96	41.42	19.7	22.25	27.93	2.33	2.4	47.54	1.6	2.08	1.83	23.98	1.68	1.71	0.3738311451	1.1846153846
Sterna	hirundo	PL	55.4	3.3	2.98	64.19	3.02	3.41	33.42	2.58	2.06	23.52	2.56	2.21	33.01	2.08	0.85	25.85	30.26	17.66	4.17	35.05	17.75	19.53	24.79	1.95	2.08	39.99	2.15	1.9	1.75	20.31	1.48	1.45	0.3042750505	1.1291390728
Sterna	maxima	PL	94.39	5.03	4.71	117.45	4.34	4.95	56.19	3.78	3.2	39.66	3.61	3.3	53.13	3.34	1.36	43.13	46.94	26.52	7.35	58.76	26.97	30.04	42.28	3.5	3.55	70.55	4.02	3.47	3.42	37	2.69	2.63	0.5471591213	1.1405529954
Sterna	paradisaea	PL	49.39	3.14	2.73	58.06	2.77	3.09	30.67	2.43	1.96	21.27	2.32	1.95	30.12	1.99	0.78	25.31	26.62	16.98	3.96	32.12	16.66	18.72	22.07	1.89	1.82	35.06	1.62	1.75	1.7	15.48	1.46	1.28	0.268343914	1.1155234657
Sula	dactylatra	PL	193	8.39	8.75	204.22	7.78	7.52	86.16	6.5	5.57	68.14	6.67	6.65	87.75	4.64	2.84	63.43	115.92	26.96	16.59	100.06	45.65	44.48	60.42	7.44	7.51	92.57	2.71	7	5.93	59.93	9.77	5.59	0.873611197	0.9665809769
Sula	leucogaster	PL	160.84	7.5	7.56	175.97	6.54	6.33	73.97	5.49	4.71	59.05	5.59	5.53	73.28	4.01	2.43	53.25	91.21	25.82	13.06	72.08	39.04	35.92	51.85	6.33	6.77	73.8	2.45	5.53	4.49	45.85	7.94	4.44	0.8162413	0.9678899083
Sula	sula	PL	162.3	6.95	7.59	181.23	6.41	6.34	73.54	5.33	4.44	57.01	5.31	5.4	70.99	4.14	2.54	57.28	85.05	29.01	11.62	68.36	38.45	28.64	50.46	6.11	6.38	68.59	2.1	4.92	4	38.11	7.47	3.62	0.7955324427	0.9890795632
Aix	sponsa	SS	71.64	5.37	4.97	58.72	4.07	4.11	45.91	3.57	3.19	45	5.62	2.83	63.18	4.62	1.34	31.61	64.21	23.47	9.63	69.81	29.92	22.17	42.49	3.65	4.07	64.55	3.41	3.71	3.07	35.7	3.54	3.16	0.5865873047	1.0098280098
Anas	acuta	SS	86	6.11	5.47	75.9	4.89	4.69	52.76	4.09	3.85	48.45	5.72	3.39	64.58	4.35	1.4	38.24	65.87	24.67	9.2	78.2	33.12	27.18	44.54	3.99	4.57	75.9	3.72	4.05	3.45	41.04	3.91	3.44	0.631443769	0.9591002045
Anas	americana	SS	82.37	6.09	5.72	71.06	5.05	4.82	51.9	4.07	3.97	46.71	5.53	3.31	66.7	4.35	1.32	35.37	72.38	26.9	9.66	74.11	35.71	24.89	44.81	3.63	4.42	74.3	3.33	3.89	3.32	39.55	3.52	3.06	0.6047658847	0.9544554455
Anas	clypeata	SS	75.14	5.2	5.05	65.34	4.39	4.08	46.25	3.58	3.35	43.85	5.18	3.06	60.15	3.75	1.22	32.8	62.6	21.63	8.33	68.87	30.89	23.46	39.54	3.41	3.99	65.88	3.65	3.54	2.9	36.61	3.5	3.11	0.5682017241	0.9293849658
Anas	crecca	SS	59.44	4.44	4.11	52.15	3.52	3.37	37.43	2.88	2.96	36.19	4.12	2.4	50.5	3.13	0.97	27.2	49.27	19.81	7.45	60.76	25.04	19.91	33.83	2.96	3.42	56.91	3.27	2.91	2.58	30.58	2.91	2.48	0.5037906831	0.9573863636
Anas	cyanoptera	SS	66.69	4.69	4.59	56.72	3.72	3.82	40.75	3.16	3.05	39.33	4.44	2.43	55.46	3.38	1.13	28.2	55.49	18.83	8.23	63.77	25.78	20.28	36.08	2.9	3.61	60.96	3.35	3.1	2.74	34.02	3.24	3	0.5125509929	1.0268817204
Anas	gibberifrons	SS	70.78	4.91	4.74	62.21	4.13	4.04	43.5	3.29	3.12	40.89	4.49	2.55	56.29	3.81	1.28	30.56	59.12	20.79	8.71	66.72	27.59	21.79	39.26	3.3	4.2	64.74	3.98	3.45	3.07	36.53	3.66	2.98	0.5740312677	0.9782082324
Anas	platyrhynchos	SS	88.64	6.67	6.55	76.98	5.41	5.43	56.88	4.57	4.22	54.25	6.33	3.56	73.06	5.52	1.49	39.48	75.45	26.58	10.84	84.77	36.59	27.5	49.27	4.23	5.32	78.02	4.65	4.39	3.61	44.11	4.21	3.88	0.6789733759	1.0036968577
Anas	strepera	SS	86.61	6.5	5.94	75.05	5.41	5.18	53.78	4.31	3.93	48.51	5.73	3.39	70.75	4.45	1.53	34.96	74.31	27.34	9.94	81.03	34.78	26.78	45.31	3.66	4.46	76.53	4.35	4.16	3.4	41.39	3.78	3.51	0.6085260336	0.9574861368
Anser	albifrons	SS	153.01	10.19	9.26	146.9	7.62	7.44	86.22	6.26	5.19	69.2	8.8	6.79	91.87	6.8	2.22	53.88	118.74	32.41	17.82	112.86	49.85	46.45	72.7	7.48	7.17	126.88	5.55	7.54	6.22	77.75	6.55	5.97	0.864807629	0.9763779528
Cairina	scutulata	SS	124.95	9.35	8.63	112.38	7.14	6.72	72.42	6.64	5.17	71.67	8.97	5.25	92.94	6.7	2.73	51.49	90.29	29.29	15.74	110.79	48.62	37.19	67.73	6.77	8.02	99.81	6.31	6.21	5.63	58.15	6.41	5.63	0.8689381783	0.9411764706
Branta	bernicla	SS	122.27	7.98	7.36	115.15	6.03	5.88	65.31	4.85	4.13	54.74	7.12	5.22	74.32	5.75	1.91	42.91	91.1	28.43	13.27	93.95	43.63	38.26	60.58	5.55	6.01	103.57	4.79	5.5	4.88	61.7	4.26	4.65	0.7619278384	0.9751243781
Branta	canadensis	SS	155.26	10.22	9.26	149.75	7.16	7.67	80.9	6.24	4.81	67.66	8.68	6.82	90.43	6.48	2.58	61.21	115.09	32	18.18	118.86	51.65	50.47	74.72	7.51	8.03	131.91	6.79	7.73	6.36	82.32	6.04	5.96	0.8904210188	1.0712290503
Chen	caerulescens	SS	152.2	10.03	9.29	151.37	7.24	7.13	85.19	6.22	4.99	66.63	8.14	6.63	90.52	7.01	2.33	63.78	118.07	32.87	16.74	109.61	49.15	49.06	75.35	7.37	7.33	134.22	7.33	7.01	6.48	83.94	6.1	5.9	0.8662873391	0.9848066298
Chen	canagica	SS	141.68	8.77	8.11	135.11	6.59	6.25	79.41	5.52	4.29	63.94	7.88	5.96	88.86	7.34	2.61	48.14	106.38	33.43	19.47	101.6	52.52	38.3	74.14	6.89	7.41	122.81	5.75	7.71	6.27	71.15	6.22	5.21	0.8543060418	0.9484066768
Chen	rossii	SS	127.64	8.81	8.36	126.1	6.7	6.62	71.99	5.6	4.45	57.49	7.36	6.13	75.84	6.08	2.04	51	97.48	28.77	14.81	88.89	43.26	40.59	61.52	6.21	6.47	111.88	6.56	6.46	5.57	70.46	5.34	4.99	0.8020892579	0.9880597015
Cygnus	atratus	SS	238.35	12.99	11.5	221.84	8.61	8.97	110.72	7.51	6.18	83.34	11.7	9.95	116.08	8.5	3.29	78.91	185.19	34.45	22.55	155.27	66.74	55.39	87.01	9.76	9.57	169.42	9.04	9.32	7.26	99.04	8.04	7.18	0.9852018584	1.0418118467
Cygnus	columbianus	SS	248.85	13.42	11.85	226.07	8.86	9.21	114.08	7.77	6.43	85.21	11.83	10.06	118.16	8.6	3.49	80.13	191.35	35.92	23.38	167.36	70.76	58.71	89.19	10.04	9.71	172.88	9.26	9.62	7.42	101.19	8.14	7.47	0.9945371043	1.039503386
Malacorhynchus	membranaceus	SS	66.55	4.31	3.99	60.99	3.65	3.56	40.5	2.95	2.5	37.01	3.86	2.58	52.21	3.57	1.04	28.46	52.13	18.04	8.59	60.34	26.77	22.1	36.82	3.23	3.71	63.91	4.13	3.3	2.77	36.08	3.29	2.97	0.5403294748	0.9753424658
Nettapus	coromandelianus	SS	57.92	4.11	3.72	51.01	3.35	3.2	32.8	2.72	2.49	33.33	3.43	2.45	48.03	2.7	0.94	24.97	44.15	14.66	6.94	52.21	24.5	18.49	29.87	2.49	2.89	48.86	3.39	2.62	2.41	25.92	2.61	2.15	0.42975228	0.9552238806
Oceanodroma	furcata	SS	35.64	2.3	1.99	34.38	2.21	2.08	20.71	1.94	1.58	18.03	1.91	1.64	23.76	1.36	0.69	21.64	14.2	6.7	4.02	25.33	13.78	15.33	17.67	1.55	1.5	38.57	3.31	1.63	1.42	26.14	1.43	1.15	0.1832698437	0.9411764706
Oceanodroma	homochroa	SS	31.44	1.89	1.82	30.92	1.97	1.87	17.78	1.74	1.44	15.67	1.44	1.33	19.77	1.06	0.6	18.61	15.24	7.77	3.46	20.13	11.37	12.97	15.08	1.44	1.3	33.73	2.55	1.38	1.23	22.63	1.43	1.19	0.1367205672	0.9492385787
Oceanodroma	leucorhoa	SS	34.89	1.94	2.07	34.86	2.06	1.92	18.8	1.77	1.45	15.36	1.45	1.45	21.8	1.19	0.69	17.81	15.13	8.05	3.22	20.74	11.84	12.78	15.66	1.31	1.26	34.26	2.73	1.26	1.16	22.77	1.12	0.97	0.1089031277	0.932038835
Oceanodroma	melania	SS	41.57	2.31	2.32	41.85	2.51	2.34	23.27	2.16	1.82	18.38	1.64	1.57	23.56	1.35	0.76	21.54	20.3	7.81	4.08	23.84	13.97	14.55	17.15	1.53	1.62	40.71	3.84	1.75	1.69	32.52	1.39	1.43	0.1972805581	0.9322709163
Pelecanus	erythrorhynchos	SS	297.2	18.36	16.37	337.37	12.67	13.69	145.7	9.78	8.69	127.99	16.48	14.08	124.18	8.78	4.93	108.29	224.91	55.06	30.58	129.17	86.97	52.25	106.41	13.11	12.38	169.06	8.55	13	11.03	118.27	9.81	11.44	1.1053398398	1.0805051302
Pelecanus	onacrotalus	SS	343.33	20.79	17.64	397.83	14.03	15.23	159.78	11.38	9.74	150.64	20.34	13.75	135.86	9.84	5.71	128.64	252.66	57.38	35.92	147.62	98.82	57.09	123.05	14.47	14.18	195.08	9.46	15.76	12.91	136.39	13.28	14.28	1.1560946306	1.085531005
Phalaropus	fulicarius	SS	34.97	2.27	2.01	36.01	2.01	2.13	20.87	1.67	1.24	16.42	2.12	1.3	27.05	1.84	0.52	19.63	18.92	12.92	3.17	33.04	13.54	16.36	20.06	1.37	1.47	37.33	2.16	1.25	1.22	22.36	1.19	1.07	0.1522883444	1.0597014925
Phalaropus	lobatus	SS	28.18	1.8	1.66	28.91	1.64	1.75	17.36	1.35	1.05	13.99	1.64	1.09	22.34	1.36	0.46	16.34	15.37	10.14	2.97	27.26	11.32	13.78	16.98	1.17	1.2	33.44	2.14	1.14	1.12	20.87	0.93	1.01	0.0737183503	1.0670731707
Phalaropus	tricolor	SS	34.53	2.18	1.98	36.22	1.9	2.07	21.39	1.61	1.38	16.68	1.97	1.29	28.1	1.82	0.5	19.97	19	12.67	3.54	32.46	12.72	16.11	21.76	1.55	1.69	45.05	2.37	1.54	1.44	32.77	1.18	1.51	0.2095150145	1.0894736842
Phoebastria	nigripes	SS	266.34	10.78	11.13	267.92	7.49	7.96	103.23	5.45	6.18	62.79	14.27	7.19	91.51	4.93	2.71	68.7	102.73	23.98	17.68	87.07	59.1	45.91	74.92	7.08	7	152.94	15.16	8.18	6.62	90.23	6.88	6.79	0.8475726591	1.0627503338
Pterodroma	externa	SS	100.65	4.72	4.74	103.42	4.65	4.51	51.08	3.74	3.54	33.84	3.84	3.06	45.86	2.69	1.62	40.7	41.47	10.96	7.18	48.41	27	28.58	35.05	3.06	2.94	62.92	6.38	3.04	2.78	38.8	3.12	2.71	0.4771212547	0.9698924731
Pterodroma	hypoleuca	SS	71.96	3.75	3.8	74.72	3.58	3.5	35.86	2.81	2.79	24.71	2.98	2.54	34.15	1.93	1.1	29.76	28.82	11.9	5.49	36.28	19.59	21.35	24.64	2.13	2.18	46.6	4.05	2.12	2	30.04	2.2	1.92	0.3334472745	0.9776536313
Pterodroma	inexpectata	SS	85.17	3.98	4.69	86.34	4.3	4.08	42.68	3.33	2.98	31.42	3.52	2.88	41.66	2.17	1.54	38.77	34.73	13.67	6.18	49.19	25.92	29.75	34.1	2.57	2.6	60.57	4.87	2.51	2.57	36.17	2.22	2.1	0.4124605474	0.9488372093
Tachyeres	pteneres	SS	127.35	9.41	8.94	97.85	7.66	7.39	66.68	6.22	5.4	79.9	9.36	5.88	111.73	7.96	2.99	63.5	118.46	38.96	22.57	121.74	65.03	36.82	88.8	8.23	8.86	139.47	9.58	8.56	7.02	73.2	8.38	6.87	0.9317120671	0.9647519582
Tadorna	tadornoides	SS	125.74	8.9	8.59	116.31	7.8	7.31	75.31	6.17	4.81	62.69	7.78	4.8	83.76	6.67	2.3	47.38	91.53	33.28	15.7	100.72	41.9	36.35	63.47	6.15	7.45	111.52	5.34	6.61	5.25	69.08	5.83	5.7	0.8325089127	0.9371794872
Aethia	cristatella	WP	53.1	3.09	3.33	45.08	3.51	2.64	29.65	2.2	2.08	28.1	3.12	2.35	44.22	2.41	0.84	34.24	36.98	13.26	6.11	74.06	19.48	27.39	34.63	2.61	2.52	56.13	3.84	2.53	2.37	28.19	2.13	1.87	0.4090873694	0.7521367521
Aethia	pusilla	WP	34.51	1.95	2.47	28.97	1.81	2.44	18.79	1.58	1.42	18.59	2.39	1.71	29	2.04	0.54	23.36	22.11	11.49	4.03	41.34	13.19	17.6	22.56	1.67	1.83	36.86	2.94	1.61	1.57	18.41	1.59	1.35	0.2430380487	1.3480662983
Alca	torda	WP	81.32	5.04	5.85	65.1	4.01	5.39	42.74	3.63	2.87	40.72	4.31	3.9	66.15	4.17	1.36	43.99	51.06	17.53	8.96	103.21	29.26	33.89	44.5	3.65	4.09	75.65	5.08	3.84	3.17	34.94	3.39	2.65	0.587710965	1.3441396509
Alle	alle	WP	41	2.4	2.67	34.32	2.32	3.06	22.24	1.97	1.69	22.48	2.74	2.03	38.57	2.26	0.79	26.32	27.31	14.14	4.74	59.49	17.2	21.17	26.71	1.99	2.11	43.24	3.35	1.87	1.61	19.77	2.06	1.6	0.3117538611	1.3189655172
Aptenodytes	forsteri	WP	132.71	10.53	24.27	90.77	7.04	19.56	73.17	6.04	15.36	181.68	22.5	13.52	229.68	45.13	3.64	116.34	168.41	53.53	34.9	214.86	105.09	67.53	121.45	14.27	15.95	201.02	8.82	12.55	12.68	45.67	30.17	9.39	1.1792644643	2.7784090909
Aptenodytes	patagonica	WP	111.72	8.21	22.6	86.57	5.9	15.44	71.92	5.09	13.22	143.55	15.03	10.14	189.51	42.44	2.29	101.2	136.77	41.94	28.96	177.91	87.92	61.16	99.04	12.08	11.85	177.74	6.9	11.64	9.69	48.35	24.89	7.97	1.0779127029	2.6169491525
Brachyramphus	brevirostris	WP	50.38	3.06	3.91	40.93	2.71	3.35	27.49	2.4	2.29	25.61	3.37	2.45	49.53	2.98	0.83	29.26	31.59	17.67	4.46	74.46	20.21	27.75	24.37	1.94	2.19	41.19	2.93	2.09	1.84	16.85	2.07	1.24	0.314920056	1.2361623616
Brachyramphus	marmoratus	WP	47.92	2.65	3.8	36.3	2.53	3.37	25.12	2.31	2.01	25.6	3.01	2.38	47.53	2.99	0.73	30.17	34.11	16.36	4.53	68.8	19.61	26.19	23.9	1.93	2.2	40.79	3.88	1.98	1.75	16.99	2.13	1.44	0.314920056	1.3320158103
Cepphus	grylle	WP	60	3.74	4.09	51.62	3.42	3.75	33.71	2.99	2.2	32.88	3.89	2.99	54.09	2.85	1.12	35.1	41.26	18.68	6.79	86.98	26.95	27.45	35.5	3.15	3.25	58.87	4.46	2.87	2.53	29.99	2.43	2.17	0.5051499783	1.0964912281
Cerorhinca	monocerata	WP	67.24	3.74	5.12	54.9	3.64	4.8	36.04	3.14	2.74	38.29	4.19	3.29	60.73	3.57	1.21	40.98	45.16	17.79	8.14	90.46	28.27	32.28	39.89	3.08	3.35	63.26	3.47	3.19	2.74	28.75	3.7	3.05	0.5071809773	1.3186813187
Cyclorrhynchus	psittacula	WP	55.25	3.23	3.81	48.64	3.17	3.76	30.86	2.47	2.33	28.05	3.4	2.61	46.02	2.79	1.13	33.48	34.9	15.45	6.53	72.28	22.32	25.6	33.94	2.79	2.8	55.59	4.13	2.92	2.53	29.56	2.57	2.28	0.4463818122	1.1861198738
Eudyptes	chrysocome	WP	59.65	5.07	11.65	42.08	2.97	11.55	34.14	2.68	8.15	67.51	12.61	4.84	94.48	22.92	1.48	54.84	77.9	25.92	14.91	95.34	45.7	35.97	64.48	6.15	6.95	98.81	4.58	5.96	5.11	26.84	12.38	4.21	0.8162413	3.8888888889
Eudyptes	chrysolophus	WP	72.99	6.08	15.62	55.74	6.66	11.54	46.4	3.54	11.23	84.19	15.33	6.65	124.3	31.46	1.9	70.1	91.85	31.32	19.43	125.41	59.38	50.9	77.85	8.24	8.71	119.27	5.25	7.53	6.95	31.98	16.33	5.52	0.9281397069	1.7327327327
Eudyptula	minor	WP	47.22	3.75	7.64	33.56	2.47	8.37	26.71	2.17	6.09	48.09	7.12	3.65	67.7	13.55	1.34	42.04	59.93	24.03	12.48	65.87	34.85	29.48	52.92	5.11	5.12	74.43	3.26	4.95	4.83	23.55	10.56	3.87	0.708845638	3.3886639676
Fratercula	arctica	WP	65.49	3.22	4.46	51.86	3.15	4.33	33.98	3	2.64	36.76	3.94	3.39	55.79	3.2	1.18	39.62	38.91	18.27	7.65	83.15	24.02	30.82	39.72	2.97	3.14	63.56	3.65	3.13	2.8	28.31	3.34	2.52	0.4850112146	1.3746031746
Fratercula	cirrhata	WP	77.2	3.8	5.72	61.57	3.46	5.12	41.02	3.54	2.9	45.48	5.38	3.68	68.1	3.61	1.14	47.6	48.55	20.14	9.33	94.64	30.26	35.25	47.92	3.79	3.96	76.78	4.37	3.89	3.32	35.2	4.59	3.14	0.5882717068	1.4797687861
Fratercula	corniculata	WP	70.5	3.93	4.95	57.17	3.65	4.75	38.12	3.4	2.75	38.13	4.66	3.5	60.85	3.58	1.3	41.61	45.46	18.21	8.05	88.79	25.61	33.1	42.29	3.42	3.65	65.51	3.89	3.5	3.11	29.61	3.97	3.14	0.5483894181	1.301369863
Pelecanoides	urinatrix	WP	43	2.35	2.89	33.87	2.31	2.77	24.99	2.06	1.77	23.88	2.43	1.97	33.41	2.02	0.94	28.79	25.31	10.55	4.56	33.75	16.98	17.01	22.73	2.03	2.19	41.71	5.32	2.05	1.97	25.6	1.72	1.66	0.3242824553	1.1991341991
Ptychoramphus	aleuticus	WP	45.66	2.43	3.33	39.56	2.39	3.35	25.21	2.11	2.03	24.15	3.15	1.96	39.73	2.86	0.78	29.29	30.31	13.29	5.54	58.99	18.83	23.26	29.27	2.15	2.23	46.45	3.64	2.25	2.06	24.86	2.17	2.01	0.3404441148	1.4016736402
Pygoscelis	adeliae	WP	71.04	5.42	15.08	45.74	3.88	11.4	37.85	3.35	9.08	82.09	11.57	6.28	113.3	28.86	1.71	66.48	91.81	33.84	18.04	124.93	66.48	37.06	77.47	7.47	7.98	118.03	5.34	6.93	6.77	30.64	14.51	5.02	0.8878984881	2.9381443299
Pygoscelis	antarctica	WP	73.22	6.19	15.6	48.6	3.85	13.47	42.5	3.27	10.26	81.83	11.46	6.7	115.56	26.9	2.01	60.93	95.89	34.04	18.25	126.63	60.73	45.2	77.1	7.32	8.23	114.57	5.38	7.44	6.35	28.6	15.59	4.9	0.8907003977	3.4987012987
Pygoscelis	papua	WP	80.29	6.56	17.06	54.06	4.14	14.39	45.75	3.56	10.43	91.52	13.47	7.42	127.21	29.48	2.09	67.87	108.13	39.1	20.8	144.46	69.81	49.67	86.69	8.68	8.54	122.29	5.91	7.85	7.19	32.19	17.06	5.28	0.9350031515	3.4758454106
Spheniscus	demersus	WP	62.4	4.68	10.79	45.15	3.67	12.59	37.52	2.96	8.63	67.54	10.12	5.04	91.27	17.43	1.6	53.28	74.89	27.62	16.79	84.73	44.02	38.75	68.07	6.86	7.06	95.6	5.01	6.73	6.38	30.14	14.02	4.78	0.8426092396	3.4305177112
Spheniscus	humboldti	WP	74.3	6.1	15.12	52.6	4.12	15.08	43.81	3.66	10.14	79.2	15.26	6.67	116.48	23.35	2.14	63.81	104.1	33.02	20.48	116.06	55.13	44.06	81.47	8.45	9.65	115.02	5.51	8.92	7.45	34.7	16.41	6.26	0.9566485792	3.6601941748
Spheniscus	magellanicus	WP	69.87	5.83	12.58	49.81	3.73	12.67	39.28	3.16	8.78	73.65	13.85	6.15	113.05	22.12	1.77	55.93	80.29	29.65	18.03	113.82	51.16	44.92	73.2	7.53	7.98	106.64	6.19	7.32	6.83	32.27	14.37	4.9	0.8895818021	3.3967828418
Spheniscus	mendiculus	WP	56.42	4.64	10.93	41.12	3.13	11.24	33.73	2.6	8.21	60.36	11.13	4.55	83.19	16.83	1.46	46.26	77.51	24.23	14.91	85	41.94	30.17	61.23	6.12	6.81	85.54	4.34	6.81	5.7	26.24	12.57	4.6	0.8105685292	3.5910543131
Synthliboramphus	antiquus	WP	50.87	2.73	3.93	39.05	2.64	3.47	28.01	2.46	2.07	25.04	2.9	2.56	45.74	2.98	0.91	26.91	34.6	12.91	5.1	68.7	20.42	21.99	26.57	2.29	2.7	46.63	3.69	2.28	1.95	27.45	1.86	2.01	0.39707055	1.3143939394
Uria	aalge	WP	89.37	4.95	6.51	67.33	4.91	5.17	45.1	3.93	2.91	43.7	5.55	5.11	77	4.42	1.37	49.14	64.88	19.52	9.6	123.57	33.54	37.26	48.58	4.05	4.9	87.19	6.17	4.14	3.68	39.38	3.63	3.36	0.6507930397	1.0529531568
Uria	lomvia	WP	88.3	4.69	5.84	69.42	4.7	5.3	44.08	3.97	3.18	43.39	5.37	4.62	73.13	4.06	1.44	47.99	55.68	18.57	9.35	118.1	35.25	36.52	46.82	3.64	4.46	82.52	5.7	3.73	3.24	37.44	3.47	2.74	0.6074550232	1.1276595745
