# Supplementary material for: The body plan of Halszkaraptor escuilliei (Dinosauria, Theropoda) is not a transitional form along the evolution of dromaeosaurid hypercarnivory
Source: PeerJ. 2020 Feb 25;8:e8672. doi: 10.7717/peerj.8672 (PMC7047864; doi:10.7717/peerj.8672)
Supplement: Supplemental Information 4 [file peerj-08-8672-s004.txt]

Taxon	specimen	Femur_mm	U2_mm	Source
Halszkaraptor	holotype	76.20	15.10	Cau_et_al._2017
Velociraptor	IGM_100/982	153.70	38.70	Brusatte_et_al._2013
Linheraptor	IVPP_V16923	220.00	55.60	Brusatte_et_al._2013
Bambiraptor	AMNH_FARB_FR_30556	118.50	29.20	Brusatte_et_al._2013
Saurornitholestes	TMP_88.121.39	230.00	69.00	Brusatte_et_al._2013
Rahonavis	UA_8656	87.00	23.10	Brusatte_et_al._2013
Mahakala	IGM/1033	79.00	16.00	Brusatte_et_al._2013
Anchiornis	BMNHC_PH822	70.50	13.10	Pei_et_al._2017
Archaeopteryx	Eichstatt_specimen	37.00	5.80	Elzanowski_2001
Archaeopteryx	London_specimen	61.00	11.00	Elzanowski_2001
Microraptor	CAGS_20_7_004_left	74.75	12.88	Hwang_et_al_2002
Microraptor	CAGS_20_7_004_right	74.26	13.84	Hwang_et_al_2002
Microraptor	CAGS_20_8_001_right	74.77	16.04	Hwang_et_al_2002


Additional references not included in the main paper:

Brusatte SL, Vremir M, Csiki-Sava Z, Turner AH,Watanabe A, Erickson GM, Norell MA. 2013. The Osteology of Balaur bondoc, an island-dwelling dromaeosaurid (Dinosauria: Theropoda) from the Late Cretaceous of Romania. Bulletin of the American Museum of Natural History 374:1–100.

Elzanowski A. 2001. A new genus and species for the largest specimen of Archaeopteryx. Acta Palaeontologica Polonica 46:519–532.

Pei R, Li Q, Meng Q, Norell MA, Gao K-Q. 2017. New specimens of Anchiornis huxleyi (Theropoda: Paraves) from the Late Jurassic of Northeastern China . Bulletin of the American Museum of Natural History 411:1–67.
